# Supplementary material for: Activity of distinct growth factor receptor network components in breast tumors uncovers two biologically relevant subtypes
Source: Genome Med. 2017 Apr 26;9:40. doi: 10.1186/s13073-017-0429-x (PMC5406893; doi:10.1186/s13073-017-0429-x)
Supplement: Supplementary file 2 — The cell lines used in the independent drug assay and the Western blotting experiments, and the drug doses and negative log EC50 values for the independent drug assay. (XLSX 149 kb) [file 13073_2017_429_MOESM2_ESM.xlsx]

## Sheet: Cell Lines
Cell Line	Dose Respose Assay	Western Blots for apoptotic proteins	ER Status	PR Status	HER2 Status	Intrinsic Subtype	Source	Growth Media
AU565	Y	Y	Negative	Negative	Positive	HER2-Luminal	ATCC	DMEM(Gibco), 10% FBS(Sigma), 1% Anti/Anti(Life Technologies)
BT549	Y	Y	Negative	Negative	Negative	Claudin-low	ATCC	RPMI(Gibco), 10% FBS(Sigma), 1% Anti/Anti(Life Technologies)
HCC1143	Y	Y	Negative	Negative	Negative	Basal	ATCC	RPMI(Gibco), 10% FBS(Sigma), 1% Anti/Anti(Life Technologies)
HCC1395	N	Y	Negative	Negative	Negative	Claudin-low	ATCC	RPMI(Gibco), 10% FBS(Sigma), 1% Anti/Anti(Life Technologies)
HCC1419	Y	Y	Negative	Negative	Positive	HER2-Luminal	ATCC	RPMI(Gibco), 10% FBS(Sigma), 1% Anti/Anti(Life Technologies)
HCC1569	Y	N	Negative	Negative	Positive	HER2-Basal	ATCC	RPMI(Gibco), 10% FBS(Sigma), 1% Anti/Anti(Life Technologies)
HCC1806	Y	Y	Negative	Negative	Negative	Basal	ATCC	RPMI(Gibco), 10% FBS(Sigma), 1% Anti/Anti(Life Technologies)
HCC1937	Y	Y	Negative	Negative	Negative	Basal	ATCC	RPMI(Gibco), 10% FBS(Sigma), 1% Anti/Anti(Life Technologies)
HCC1954	Y	Y	Negative	Negative	Positive	HER2-Basal	ATCC	RPMI(Gibco), 10% FBS(Sigma), 1% Anti/Anti(Life Technologies)
HCC2218	Y	Y	Negative	Negative	Positive	HER2-Luminal	ATCC	RPMI(Gibco), 10% FBS(Sigma), 1% Anti/Anti(Life Technologies)
HCC3153	N	Y	Negative	Negative	Negative	Basal	Adi Gazdar (University of Texas-Southwestern Medical Center)	RPMI(Gibco), 10% FBS(Sigma), 1% Anti/Anti(Life Technologies)
HCC38	Y	Y	Negative	Negative	Negative	Claudin-low	ATCC	RPMI(Gibco), 10% FBS(Sigma), 1% Anti/Anti(Life Technologies)
HCC70	Y	Y	Negative	Negative	Negative	Basal	ATCC	RPMI(Gibco), 10% FBS(Sigma), 1% Anti/Anti(Life Technologies)
Hs578T	Y	Y	Negative	Negative	Negative	Claudin-low	ATCC	RPMI(Gibco), 10% FBS(Sigma), 1% Anti/Anti(Life Technologies)
JIMT1	Y	Y	Negative	Negative	Positive	HER2-Basal	ATCC	DMEM(Gibco), 10% FBS(Sigma), 1% Anti/Anti(Life Technologies)
MDAMB231	N	Y	Negative	Negative	Negative	Claudin-low	ATCC	RPMI(Gibco), 10% FBS(Sigma), 1% Anti/Anti(Life Technologies)
SKBR3	Y	N	Negative	Negative	Positive	HER2-Luminal	ATCC	RPMI(Gibco), 10% FBS(Sigma), 1% Anti/Anti(Life Technologies)
ZR75B	N	Y	Negative	Negative	Negative	Luminal	Mark Lippman (National Cancer Institute)	RPMI(Gibco), 10% FBS(Sigma), 1% Anti/Anti(Life Technologies)
21PT	N	Y	Positive	Unavailable	Unavailable	HER2-Basal	Ruth Sager (Dana–Farber Cancer Institute)	DMEM/F12(Gibco), 5% FBS(Sigma), 10 ug/mL Insulin, 100 ng/mL Cholera Toxin, 20 ng/mL EGF, 500 ng/mL Hydrocortisone
BT474	Y	Y	Positive	Positive	Positive	HER2-Luminal	ATCC	DMEM(Gibco), 10% FBS(Sigma), 1% Anti/Anti(Life Technologies)
BT483	Y	Y	Positive	Positive	Negative	Luminal	ATCC	RPMI(Gibco), 10% FBS(Sigma), 1% Anti/Anti(Life Technologies)
CAMA1	Y	Y	Positive	Negative	Negative	Luminal	ATCC	DMEM(Gibco), 10% FBS(Sigma), 1% Anti/Anti(Life Technologies)
HCC1428	Y	Y	Positive	Positive	Negative	Luminal	ATCC	RPMI(Gibco), 10% FBS(Sigma), 1% Anti/Anti(Life Technologies)
LY2	N	Y	Positive	Negative	Negative	Luminal	Mark Lippman (National Cancer Institute)	DMEM(Gibco), 10% FBS(Sigma), 1% Anti/Anti(Life Technologies)
MCF7	Y	Y	Positive	Positive	Negative	Basal	ATCC	DMEM(Gibco), 10% FBS(Sigma), 1% Anti/Anti(Life Technologies)
MDAMB175	N	Y	Positive	Negative	Negative	Unavailable	ATCC	RPMI(Gibco), 10% FBS(Sigma), 1% Anti/Anti(Life Technologies)
MDAMB361	Y	N	Positive	Negative	Positive	HER2-Luminal	ATCC	DMEM(Gibco), 10% FBS(Sigma), 1% Anti/Anti(Life Technologies)
SUM52PE	N	Y	Positive	Negative	Positive	Luminal	Asterand Bioscience	F12(Gibco), 5% FBS(Sigma), 5 μg/ml insulin, and 1 μg/ml hydrocortisone
T47D	Y	Y	Positive	Positive	Negative	Luminal	ATCC	RPMI(Gibco), 10% FBS(Sigma), 1% Anti/Anti(Life Technologies)
ZR751	Y	Y	Positive	Negative	Negative	Luminal	ATCC	RPMI(Gibco), 10% FBS(Sigma), 1% Anti/Anti(Life Technologies)
ZR7530	Y	Y	Positive	Negative	Positive	HER2-Luminal	ATCC	RPMI(Gibco), 10% FBS(Sigma), 1% Anti/Anti(Life Technologies)

## Sheet: Drug Doses
Drug/Company	Company	Stock Concentration	Dose 1	Dose 2	Dose 3	Dose 4	Dose 5	Dose 6
Erlotinib	Selleck	30 mM	100 um	30 uM	10 uM	3 uM	1 uM	0.3 uM
Neratinib	Selleck	1 mM	1 uM	0.1 uM	0.05 uM	0.01 uM	0.005 uM	0.001 uM
UMI-77	Selleck	30 mM	30 uM	10 uM	3 uM	1 uM	0.3 uM	0.1 uM
Bafilomycin	Sigma-Aldrich	1 mM	5 uM	1 uM	0.5 uM	0.1 uM	0.05 uM	0.01 uM
Doxorubicin	Selleck	10 mM	3 uM	1 uM	0.3 uM	0.1 uM	0.03 uM	0.01 uM
SigmaAKT	Sigma-Alrich	10 mM	10 uM	3 uM	1 uM	0.3 uM	0.1 uM	0.03 uM
Tramatinib	Selleck	100 mM	30 uM	10 uM	3 uM	1 uM	0.3 uM	0.1 uM
Obatoclax	Selleck	5 mM	2.5 uM	1 uM	0.5 uM	0.2 uM	0.1 uM	0.05 uM

## Sheet: -log(EC50s)
	Bafilomycin	Doxorubicin	Erlotinib	Neratinib	UMI.77	Obatoclax	Sigma AKT Inhibitor	Tramatinib
HCC1143	6.94006	5.99264	6.11317	4.4608	5.38965	5.95074	4.36542	4.18138
HCC1806	8.53387	6.45693	6.21155	5.76901	4.41162	6.4076	4.50752	4.52201
HCC1937	5.04157	5.75127	4.55331	3.90066	4.86646	5.90971	4.65443	3.10193
BT549	7.48678	6.45955	NA	NA	5.22004	5.79558	4.41296	NA
HCC38	7.89551	6.21268	3.69186	NA	3.0175	6.40395	3.19186	2.05105
HS578T	6.27515	6.02609	3.85325	1.4096	5.29816	6.3887	4.57905	NA
AU565	8.41072	6.96537	6.42562	8.41016	5.76901	6.82769	6.25727	4.694
HCC1569	NA	5.28667	4.40849	NA	5.33582	5.8887	4.87647	2.6269
MDAMB361	8.50752	6.23351	4.86201	5.81642	5.34514	6.52666	7.13277	5.0981
SKBR3	7.79615	5.71577	4.53805	6.89688	NA	6.04668	4.99956	-10.1166
BT483	7.77366	6.13715	3.24215	NA	5.28869	6.97964	NA	4.20018
MCF7	8.01805	5.52928	NA	NA	NA	6.27067	4.97551	NA
T47D	8.36171	6.116	4.84649	3.99654	5.63169	6.82915	5.57185	NA
ZR751	6.83684	4.58956	NA	5.67652	2.41184	6.09323	4.6874	6.77032
BT474	8.42481	5.7411	NA	7.31749	0.38122	5.66875	4.80217	3.53655
CAMA1	8.17836	5.84768	NA	2.451	4.73993	6.5071	4.98464	-1.85058
HCC1395	7.59278	6.37541	5.08338	3.05909	5.91396	7.39105	6.61583	6.32386
HCC1419	7.90448	5.52286	4.52404	7.21035	4.00235	5.84921	4.90587	NA
ZR7530	7.50432	5.44308	5.95347	7.9431	5.82971	6.3061	4.78995	4.18455
HCC1954	7.52681	7.30795	6.4217	7.59414	6.1272	7.04058	6.31292	6.83773
HCC2218	10	NA	4.44225	10	4.97428	6.16437	4.81446	10
HCC70	7.52886	6.43997	5.50347	4.7093	5.18822	6.22907	6.25704	10
JIMT1	8.56944	6.2613	5.20634	4.82217	4.9813	6.14509	4.201	4.85201
NA= EC50 could not be determined
All concentrations in M
