# Supplementary material for: Activity of distinct growth factor receptor network components in breast tumors uncovers two biologically relevant subtypes
Source: Genome Med. 2017 Apr 26;9:40. doi: 10.1186/s13073-017-0429-x (PMC5406893; doi:10.1186/s13073-017-0429-x)
Supplement: Supplementary file 3 — Full results from the GSVA gene set enrichment analysis for the HER2, IGF1R, AKT, BAD, EGFR, KRAS, and RAF1 signatures. (XLS 1399 kb) [file 13073_2017_429_MOESM3_ESM.xls]

## Sheet: ssGSEA_HER2_C2_H
	logFC	AveExpr	t	P.Value	adj.P.Val	B
KEGG_ANTIGEN_PROCESSING_AND_PRESENTATION	-0.0207206	0.105917	-13.3076	7.88688e-11	1.02293e-07	14.1976
REACTOME_IL_7_SIGNALING	-0.0238838	0.0945824	-12.5589	2.0533e-10	1.33157e-07	13.1973
REACTOME_CHEMOKINE_RECEPTORS_BIND_CHEMOKINES	-0.0280577	-0.140904	-10.6884	2.77686e-09	1.20053e-06	10.4761
BIOCARTA_CBL_PATHWAY	0.0134732	0.203566	10.0935	6.83217e-09	2.21533e-06	9.53648
BIOCARTA_COMP_PATHWAY	-0.0395311	-0.0463085	-8.44046	1.02896e-07	2.47383e-05	6.71081
PID_VEGFR1_PATHWAY	0.00872264	0.288928	8.37951	1.14441e-07	2.47383e-05	6.60021
ST_G_ALPHA_S_PATHWAY	-0.0149622	0.216225	-8.18299	1.61774e-07	2.99744e-05	6.24032
BIOCARTA_EPONFKB_PATHWAY	-0.0175799	0.268018	-8.0622	2.00623e-07	3.25259e-05	6.01664
REACTOME_CELL_EXTRACELLULAR_MATRIX_INTERACTIONS	0.0180172	0.324631	7.77263	3.38727e-07	4.88143e-05	5.47264
BIOCARTA_RB_PATHWAY	0.0160961	0.199287	7.55949	5.01602e-07	6.50578e-05	5.06519
BIOCARTA_IL22BP_PATHWAY	-0.01699	0.138966	-7.49083	5.69972e-07	6.72048e-05	4.93265
BIOCARTA_IL10_PATHWAY	-0.0125183	0.215337	-7.41325	6.58988e-07	7.12256e-05	4.78217
BIOCARTA_P53HYPOXIA_PATHWAY	-0.00939928	0.360631	-7.33087	7.69483e-07	7.43039e-05	4.62147
KEGG_PATHOGENIC_ESCHERICHIA_COLI_INFECTION	0.00673753	0.345833	7.30892	8.02047e-07	7.43039e-05	4.57852
REACTOME_REGULATION_OF_IFNA_SIGNALING	-0.012731	0.179603	-6.77029	2.26391e-06	0.000195753	3.50433
KEGG_OOCYTE_MEIOSIS	0.0085776	0.198579	6.58	3.29727e-06	0.000266844	3.11579
REACTOME_RECYCLING_PATHWAY_OF_L1	0.0107065	0.309355	6.54097	3.56378e-06	0.000266844	3.03552
BIOCARTA_SPRY_PATHWAY	0.00941317	0.28708	6.51589	3.74668e-06	0.000266844	2.98384
KEGG_FOCAL_ADHESION	0.00670564	0.248264	6.4819	4.01018e-06	0.000266844	2.91368
BIOCARTA_IL7_PATHWAY	-0.0102319	0.0824994	-6.46879	4.11685e-06	0.000266844	2.88658
PID_REELINPATHWAY	0.00823456	0.221694	6.44471	4.32053e-06	0.000266844	2.83674
KEGG_GAP_JUNCTION	0.00750028	0.144777	6.18158	7.36002e-06	0.000433907	2.28744
PID_ILK_PATHWAY	0.0105201	0.335573	6.09697	8.75209e-06	0.000493542	2.10901
REACTOME_SEMAPHORIN_INTERACTIONS	0.00786939	0.260857	6.04124	9.81493e-06	0.000530415	1.99101
PID_NECTIN_PATHWAY	0.0055383	0.36626	6.00297	1.0621e-05	0.000551019	1.90978
REACTOME_SIGNALING_BY_RHO_GTPASES	0.00607461	0.0990588	5.91564	1.27262e-05	0.000620846	1.72376
REACTOME_PEPTIDE_LIGAND_BINDING_RECEPTORS	-0.0107987	-0.174451	-5.9082	1.29243e-05	0.000620846	1.70788
PID_INTEGRIN_A9B1_PATHWAY	0.0169419	0.277353	5.83476	1.50593e-05	0.000697566	1.55071
REACTOME_KINESINS	0.015804	0.0983482	5.80263	1.61043e-05	0.000720252	1.48177
KEGG_SELENOAMINO_ACID_METABOLISM	-0.00883075	0.196187	-5.77266	1.71464e-05	0.000741296	1.41735
PID_INTEGRIN_A4B1_PATHWAY	0.0100162	0.332046	5.7337	1.86057e-05	0.00077844	1.33346
REACTOME_PLATELET_HOMEOSTASIS	0.00709775	-0.0175869	5.71765	1.92437e-05	0.000779971	1.29884
REACTOME_GRB2_EVENTS_IN_ERBB2_SIGNALING	0.0118398	0.289698	5.66977	2.1283e-05	0.000816351	1.19545
KEGG_GLYCOSPHINGOLIPID_BIOSYNTHESIS_LACTO_AND_NEOLACTO_SERIES	0.0116032	0.013245	5.66716	2.14001e-05	0.000816351	1.18981
REACTOME_G0_AND_EARLY_G1	0.0131686	0.12411	5.62853	2.32168e-05	0.000828319	1.1062
BIOCARTA_CELLCYCLE_PATHWAY	0.0132257	0.279011	5.62379	2.34508e-05	0.000828319	1.09592
PID_AURORA_A_PATHWAY	0.0106443	0.268277	5.62019	2.36298e-05	0.000828319	1.08812
PID_S1P_S1P1_PATHWAY	0.00748676	0.257821	5.59048	2.51618e-05	0.000858812	1.02368
HALLMARK_GLYCOLYSIS	0.00627413	0.283872	5.57118	2.62109e-05	0.000861741	0.981788
HALLMARK_INTERFERON_GAMMA_RESPONSE	-0.022521	0.133034	-5.56465	2.65765e-05	0.000861741	0.967587
REACTOME_P75NTR_RECRUITS_SIGNALLING_COMPLEXES	0.00929314	0.332558	5.51634	2.94458e-05	0.000931492	0.862485
PID_ERBB_NETWORK_PATHWAY	0.0146723	0.270104	5.49882	3.05627e-05	0.000943806	0.824329
KEGG_CALCIUM_SIGNALING_PATHWAY	0.00546573	-0.0221166	5.47703	3.20138e-05	0.000946292	0.776799
REACTOME_SIGNALING_BY_FGFR1_FUSION_MUTANTS	-0.00831252	0.229436	-5.47518	3.21399e-05	0.000946292	0.772772
BIOCARTA_NO1_PATHWAY	0.00855161	0.106921	5.46518	3.2832e-05	0.000946292	0.750946
REACTOME_METABOLISM_OF_POLYAMINES	0.0109424	0.283232	5.38592	3.88869e-05	0.00102395	0.577626
KEGG_AMINO_SUGAR_AND_NUCLEOTIDE_SUGAR_METABOLISM	0.00875764	0.255873	5.37771	3.95763e-05	0.00102395	0.55964
REACTOME_BOTULINUM_NEUROTOXICITY	0.0155546	0.140994	5.37633	3.96931e-05	0.00102395	0.556624
REACTOME_REGULATION_OF_COMPLEMENT_CASCADE	-0.0234701	0.0751929	-5.36164	4.09621e-05	0.00102395	0.524414
ST_ADRENERGIC	-0.00875131	0.204397	-5.35507	4.15426e-05	0.00102395	0.510014
SA_REG_CASCADE_OF_CYCLIN_EXPR	0.0130008	0.175606	5.35298	4.17297e-05	0.00102395	0.505415
PID_TGFBRPATHWAY	0.00601934	0.301206	5.3523	4.17906e-05	0.00102395	0.503925
REACTOME_PHOSPHORYLATION_OF_THE_APC_C	0.0156172	0.235929	5.3401	4.28983e-05	0.00102395	0.477156
BIOCARTA_MYOSIN_PATHWAY	0.00951658	0.159047	5.33756	4.31326e-05	0.00102395	0.471583
PID_HEDGEHOG_2PATHWAY	-0.0103258	0.0687102	-5.33445	4.34212e-05	0.00102395	0.46476
KEGG_PROGESTERONE_MEDIATED_OOCYTE_MATURATION	0.00788868	0.155558	5.30335	4.64196e-05	0.00107511	0.396456
REACTOME_CYCLIN_A_B1_ASSOCIATED_EVENTS_DURING_G2_M_TRANSITION	0.0260541	0.193922	5.27949	4.88641e-05	0.00111187	0.343973
KEGG_VASCULAR_SMOOTH_MUSCLE_CONTRACTION	0.00707773	0.0883805	5.26603	5.03006e-05	0.00112483	0.314347
REACTOME_EGFR_DOWNREGULATION	0.00775721	0.35982	5.25189	5.18552e-05	0.00112888	0.283231
HALLMARK_INTERFERON_ALPHA_RESPONSE	-0.0346539	0.161059	-5.24862	5.22226e-05	0.00112888	0.276015
BIOCARTA_TID_PATHWAY	-0.0113448	0.263936	-5.2144	5.62225e-05	0.00119542	0.200591
PID_PLK1_PATHWAY	0.0168799	0.187664	5.13669	6.65123e-05	0.0013914	0.0289314
REACTOME_DNA_STRAND_ELONGATION	0.0164905	0.0947611	5.11415	6.98427e-05	0.00143787	-0.020941
BIOCARTA_TEL_PATHWAY	0.00612668	0.32116	5.03739	8.25189e-05	0.0016723	-0.19109
REACTOME_COMPLEMENT_CASCADE	-0.0186438	-0.0359707	-5.02119	8.54829e-05	0.00170571	-0.227071
REACTOME_SMOOTH_MUSCLE_CONTRACTION	0.0148142	0.375424	4.99645	9.02184e-05	0.00177293	-0.282032
REACTOME_REPAIR_SYNTHESIS_FOR_GAP_FILLING_BY_DNA_POL_IN_TC_NER	0.0112961	0.146626	4.98547	9.24037e-05	0.00178877	-0.306424
KEGG_CELL_CYCLE	0.00959578	0.228653	4.96469	9.66925e-05	0.00182893	-0.352652
REACTOME_DOPAMINE_NEUROTRANSMITTER_RELEASE_CYCLE	0.0191928	-0.0721	4.96183	9.72985e-05	0.00182893	-0.359017
REACTOME_RNA_POL_I_TRANSCRIPTION	-0.00870957	0.0427363	-4.92041	0.000106517	0.00197361	-0.451215
REACTOME_CELL_CYCLE_MITOTIC	0.00903009	0.215205	4.91319	0.000108213	0.00197467	-0.467294
PID_ARF6_PATHWAY	0.00786733	0.159804	4.90729	0.00010962	0.00197467	-0.480445
REACTOME_APC_C_CDC20_MEDIATED_DEGRADATION_OF_CYCLIN_B	0.0134456	0.278269	4.89028	0.000113781	0.00198437	-0.518372
BIOCARTA_CFTR_PATHWAY	0.0130317	0.181891	4.88821	0.000114297	0.00198437	-0.522979
REACTOME_DNA_REPLICATION	0.010481	0.213364	4.88641	0.000114747	0.00198437	-0.526982
REACTOME_IL_6_SIGNALING	-0.0113469	0.273974	-4.84015	0.000127	0.00213108	-0.63021
REACTOME_ANTIVIRAL_MECHANISM_BY_IFN_STIMULATED_GENES	-0.00945335	0.29559	-4.83969	0.000127128	0.00213108	-0.631232
REACTOME_SEMA4D_INDUCED_CELL_MIGRATION_AND_GROWTH_CONE_COLLAPSE	0.00605419	0.357265	4.836	0.00012816	0.00213108	-0.639459
REACTOME_SYNTHESIS_OF_PIPS_AT_THE_EARLY_ENDOSOME_MEMBRANE	0.0129501	0.239644	4.82739	0.000130607	0.00214426	-0.658688
REACTOME_UNWINDING_OF_DNA	0.0271896	0.061575	4.78709	0.000142702	0.00231356	-0.748736
REACTOME_IKK_COMPLEX_RECRUITMENT_MEDIATED_BY_RIP1	0.0217111	0.0395293	4.7411	0.000157904	0.00252841	-0.851593
REACTOME_MITOTIC_PROMETAPHASE	0.0134081	0.169942	4.73299	0.000160753	0.00254265	-0.869758
HALLMARK_MITOTIC_SPINDLE	0.00970031	0.235774	4.71631	0.000166773	0.00260608	-0.907093
REACTOME_POL_SWITCHING	0.0125432	0.112502	4.70009	0.000172849	0.00266888	-0.943425
REACTOME_GAP_JUNCTION_DEGRADATION	0.00607039	0.388209	4.68246	0.000179705	0.00272021	-0.982903
ST_MYOCYTE_AD_PATHWAY	-0.0132416	0.180961	-4.68079	0.000180368	0.00272021	-0.986645
REACTOME_INHIBITION_OF_REPLICATION_INITIATION_OF_DAMAGED_DNA_BY_RB1_E2F1	0.00961296	0.193378	4.67061	0.000184469	0.00274225	-1.00946
KEGG_CIRCADIAN_RHYTHM_MAMMAL	0.00928547	0.177693	4.66673	0.000186059	0.00274225	-1.01816
REACTOME_LAGGING_STRAND_SYNTHESIS	0.0105207	0.113484	4.65567	0.000190661	0.00277851	-1.04295
REACTOME_TRAF6_MEDIATED_INDUCTION_OF_TAK1_COMPLEX	0.0136828	0.151291	4.63446	0.000199811	0.0028795	-1.0905
REACTOME_ENDOGENOUS_STEROLS	-0.0249811	-0.14404	-4.61314	0.000209459	0.00296688	-1.13832
REACTOME_SYNTHESIS_OF_DNA	0.00724994	0.278741	4.61101	0.000210449	0.00296688	-1.1431
BIOCARTA_AKAP95_PATHWAY	0.0127112	0.26203	4.60336	0.000214043	0.0029851	-1.16027
REACTOME_G1_S_SPECIFIC_TRANSCRIPTION	0.0210579	0.0543147	4.59556	0.000217772	0.00300479	-1.17777
BIOCARTA_AGR_PATHWAY	0.00586414	0.256943	4.58796	0.00022147	0.00302365	-1.19484
REACTOME_SEMA4D_IN_SEMAPHORIN_SIGNALING	0.0057513	0.334557	4.57963	0.000225592	0.00304785	-1.21353
REACTOME_P130CAS_LINKAGE_TO_MAPK_SIGNALING_FOR_INTEGRINS	0.0111866	0.189613	4.54794	0.000242004	0.00323586	-1.28467
REACTOME_CONVERSION_FROM_APC_C_CDC20_TO_APC_C_CDH1_IN_LATE_ANAPHASE	0.0112773	0.228072	4.53992	0.000246349	0.00324108	-1.30269
BIOCARTA_G2_PATHWAY	0.0129751	0.23978	4.53801	0.000247392	0.00324108	-1.30697
KEGG_SYSTEMIC_LUPUS_ERYTHEMATOSUS	-0.0149705	-0.0900536	-4.52206	0.000256305	0.00332427	-1.3428
BIOCARTA_LONGEVITY_PATHWAY	-0.0110971	0.328672	-4.51226	0.000261943	0.0033492	-1.36483
PID_IL23PATHWAY	-0.00708793	0.0661717	-4.49982	0.000269274	0.0033492	-1.39277
BIOCARTA_PPARA_PATHWAY	-0.00641655	0.190921	-4.49646	0.000271289	0.0033492	-1.40031
BIOCARTA_RNA_PATHWAY	-0.0104545	0.330878	-4.49387	0.000272855	0.0033492	-1.40614
REACTOME_APC_CDC20_MEDIATED_DEGRADATION_OF_NEK2A	0.0116226	0.253406	4.49136	0.000274384	0.0033492	-1.41179
ST_T_CELL_SIGNAL_TRANSDUCTION	-0.00594727	0.115213	-4.49127	0.000274435	0.0033492	-1.41198
REACTOME_MITOTIC_G1_G1_S_PHASES	0.00750701	0.259058	4.48479	0.000278417	0.0033492	-1.42655
PID_FOXM1PATHWAY	0.0133633	0.202384	4.48359	0.00027916	0.0033492	-1.42925
BIOCARTA_DNAFRAGMENT_PATHWAY	0.0144941	0.173417	4.47988	0.000281467	0.0033492	-1.43758
KEGG_HYPERTROPHIC_CARDIOMYOPATHY_HCM	0.0059051	0.10362	4.45207	0.000299416	0.00353039	-1.5001
KEGG_DNA_REPLICATION	0.0115752	0.134731	4.4349	0.000311071	0.00363477	-1.53871
PID_AURORA_B_PATHWAY	0.0176872	0.184951	4.42049	0.000321205	0.00371967	-1.57112
REACTOME_INHIBITION_OF_THE_PROTEOLYTIC_ACTIVITY_OF_APC_C_REQUIRED_FOR_THE_ONSET_OF_ANAPHASE_BY_MITOTIC_SPINDLE_CHECKPOINT_COMPONENTS	0.0131712	0.239823	4.41288	0.00032669	0.00374971	-1.58823
REACTOME_S_PHASE	0.0067922	0.279798	4.39854	0.000337283	0.00380674	-1.62047
PID_LIS1PATHWAY	0.00830438	0.330726	4.39822	0.000337529	0.00380674	-1.6212
REACTOME_AMYLOIDS	-0.0126289	0.0107714	-4.37081	0.000358776	0.00400913	-1.68286
REACTOME_SIGNALING_BY_PDGF	0.00473065	0.216768	4.36141	0.000366369	0.00400913	-1.70401
HALLMARK_KRAS_SIGNALING_UP	0.00654389	0.0942753	4.36074	0.000366911	0.00400913	-1.7055
REACTOME_DOWNREGULATION_OF_SMAD2_3_SMAD4_TRANSCRIPTIONAL_ACTIVITY	0.00591173	0.315281	4.35961	0.000367838	0.00400913	-1.70805
BIOCARTA_VDR_PATHWAY	-0.0108646	0.260496	-4.3529	0.000373379	0.00403561	-1.72314
BIOCARTA_SARS_PATHWAY	0.0109438	0.278894	4.34666	0.000378611	0.00405833	-1.73719
REACTOME_FACTORS_INVOLVED_IN_MEGAKARYOCYTE_DEVELOPMENT_AND_PLATELET_PRODUCTION	0.0057408	0.123118	4.33749	0.000386433	0.00410822	-1.75783
REACTOME_GLUTAMATE_NEUROTRANSMITTER_RELEASE_CYCLE	0.010613	0.103621	4.32222	0.000399815	0.00420433	-1.79218
HALLMARK_E2F_TARGETS	0.0142944	0.200725	4.31879	0.000402882	0.00420433	-1.79989
PID_RAS_PATHWAY	0.00785741	0.101891	4.31622	0.000405198	0.00420433	-1.80567
REACTOME_ROLE_OF_DCC_IN_REGULATING_APOPTOSIS	-0.0152149	0.141077	-4.30913	0.000411663	0.00423752	-1.82164
REACTOME_MITOTIC_M_M_G1_PHASES	0.00976463	0.219704	4.30206	0.000418206	0.00427097	-1.83754
REACTOME_CELL_CYCLE	0.00678801	0.186068	4.29833	0.000421698	0.00427299	-1.84593
REACTOME_EXTENSION_OF_TELOMERES	0.0100309	0.143267	4.27026	0.000448967	0.00448643	-1.9091
REACTOME_SEMA3A_PAK_DEPENDENT_AXON_REPULSION	0.00541233	0.34048	4.26753	0.000451716	0.00448643	-1.91525
REACTOME_L1CAM_INTERACTIONS	0.0064806	0.225071	4.26612	0.00045314	0.00448643	-1.91842
REACTOME_MEIOTIC_RECOMBINATION	-0.00947005	-0.0593214	-4.26187	0.000457458	0.00449488	-1.92798
REACTOME_CRMPS_IN_SEMA3A_SIGNALING	0.0158617	0.102612	4.25687	0.000462592	0.00451114	-1.93923
KEGG_PEROXISOME	-0.00720097	0.169962	-4.25057	0.000469149	0.00454094	-1.95341
REACTOME_DOWNREGULATION_OF_ERBB2_ERBB3_SIGNALING	0.0094969	0.316959	4.24458	0.000475465	0.00456799	-1.96688
REACTOME_STEROID_HORMONES	-0.0131625	-0.0535243	-4.23966	0.000480727	0.00458458	-1.97797
PID_ERBB1_INTERNALIZATION_PATHWAY	0.00649974	0.261791	4.20873	0.000515127	0.00487679	-2.04757
HALLMARK_APICAL_JUNCTION	0.00429453	0.230962	4.19818	0.000527413	0.00495692	-2.07129
KEGG_GLYCOSPHINGOLIPID_BIOSYNTHESIS_GLOBO_SERIES	0.0188986	0.0704472	4.18102	0.000548044	0.00511376	-2.10991
HALLMARK_G2M_CHECKPOINT	0.0119592	0.21935	4.17228	0.000558864	0.00516284	-2.12957
REACTOME_TRAF3_DEPENDENT_IRF_ACTIVATION_PATHWAY	-0.018814	0.167167	-4.17036	0.000561265	0.00516284	-2.13389
REACTOME_RNA_POL_I_RNA_POL_III_AND_MITOCHONDRIAL_TRANSCRIPTION	-0.00463014	0.10034	-4.16462	0.000568521	0.00519276	-2.14681
BIOCARTA_NOS1_PATHWAY	0.00775085	0.0764621	4.13741	0.00060419	0.00547996	-2.20799
REACTOME_GLUTATHIONE_CONJUGATION	-0.0125128	0.205029	-4.13226	0.000611193	0.00548109	-2.21958
BIOCARTA_HIVNEF_PATHWAY	0.00477342	0.227171	4.13018	0.000614052	0.00548109	-2.22427
REACTOME_G1_S_TRANSITION	0.00782754	0.271805	4.12804	0.000616992	0.00548109	-2.22907
REACTOME_METABOLISM_OF_STEROID_HORMONES_AND_VITAMINS_A_AND_D	-0.0106108	-0.0296684	-4.11638	0.000633303	0.00558772	-2.25529
KEGG_ARRHYTHMOGENIC_RIGHT_VENTRICULAR_CARDIOMYOPATHY_ARVC	0.00678221	0.154331	4.10629	0.000647769	0.00567673	-2.27798
REACTOME_INTERFERON_ALPHA_BETA_SIGNALING	-0.0368766	0.143094	-4.09378	0.000666173	0.00579884	-2.30612
BIOCARTA_NTHI_PATHWAY	-0.00771565	0.265638	-4.07351	0.000697096	0.00602755	-2.35168
REACTOME_SIGNALING_BY_TGF_BETA_RECEPTOR_COMPLEX	0.00397106	0.346447	4.06226	0.000714887	0.00614045	-2.37698
REACTOME_PACKAGING_OF_TELOMERE_ENDS	-0.0177335	-0.0498404	-4.05527	0.00072617	0.00619634	-2.39269
REACTOME_MEIOTIC_SYNAPSIS	-0.00886994	0.0193559	-4.05115	0.000732894	0.0061966	-2.40194
REACTOME_E2F_MEDIATED_REGULATION_OF_DNA_REPLICATION	0.0154816	0.123418	4.04941	0.000735756	0.0061966	-2.40585
REACTOME_DESTABILIZATION_OF_MRNA_BY_AUF1_HNRNP_D0	-0.00441041	0.444837	-4.04618	0.000741098	0.00620132	-2.41311
PID_SYNDECAN_2_PATHWAY	-0.00427317	0.41547	-4.03868	0.000753653	0.00626595	-2.42997
BIOCARTA_RHO_PATHWAY	0.00476013	0.362672	4.0294	0.000769482	0.0063568	-2.45081
PID_ATF2_PATHWAY	0.00545925	0.204627	4.02577	0.00077576	0.00636811	-2.45896
REACTOME_MITOTIC_G2_G2_M_PHASES	0.00716291	0.237708	4.02128	0.000783605	0.00639205	-2.46905
BIOCARTA_CASPASE_PATHWAY	0.00565811	0.192261	4.00542	0.00081196	0.00655482	-2.50469
BIOCARTA_HER2_PATHWAY	-0.00692234	0.303458	-4.00448	0.000813667	0.00655482	-2.50679
KEGG_INOSITOL_PHOSPHATE_METABOLISM	-0.00443317	0.15775	-3.99235	0.000836079	0.00669379	-2.53403
BIOCARTA_CTLA4_PATHWAY	-0.0202833	0.00621436	-3.98264	0.000854472	0.00679908	-2.55583
REACTOME_TRANSFERRIN_ENDOCYTOSIS_AND_RECYCLING	0.00611439	0.294095	3.96625	0.000886447	0.0070105	-2.59263
BIOCARTA_IL12_PATHWAY	0.0102948	-0.00837525	3.95605	0.000906935	0.00712906	-2.61551
BIOCARTA_MEF2D_PATHWAY	0.00612958	0.284254	3.9442	0.000931346	0.00727684	-2.6421
SIG_PIP3_SIGNALING_IN_B_LYMPHOCYTES	0.00559341	0.0889225	3.93959	0.000941019	0.00730839	-2.65244
PID_CIRCADIANPATHWAY	0.00836604	0.183444	3.91533	0.000993606	0.00767087	-2.70685
REACTOME_REGULATION_OF_MITOTIC_CELL_CYCLE	0.00633443	0.344974	3.89221	0.00104646	0.0080311	-2.75867
REACTOME_G2_M_CHECKPOINTS	0.0184228	0.0877995	3.88618	0.0010607	0.00809249	-2.77218
REACTOME_INTERFERON_SIGNALING	-0.0127649	0.18978	-3.87984	0.00107588	0.00816029	-2.78639
PID_AMB2_NEUTROPHILS_PATHWAY	0.010969	0.202026	3.86892	0.00110253	0.00831383	-2.81084
BIOCARTA_NDKDYNAMIN_PATHWAY	0.00912767	0.289349	3.86549	0.00111103	0.00832953	-2.81852
REACTOME_CELL_CYCLE_CHECKPOINTS	0.00789448	0.266966	3.83916	0.00117859	0.00878362	-2.87747
REACTOME_DOWNREGULATION_OF_TGF_BETA_RECEPTOR_SIGNALING	0.00594219	0.387948	3.83668	0.00118515	0.00878362	-2.88301
REACTOME_TRANSCRIPTIONAL_ACTIVITY_OF_SMAD2_SMAD3_SMAD4_HETEROTRIMER	0.00404253	0.32718	3.82486	0.00121698	0.00896828	-2.90946
BIOCARTA_ARENRF2_PATHWAY	0.0100039	0.231067	3.78684	0.00132521	0.00971069	-2.99446
REACTOME_AXON_GUIDANCE	0.00468036	0.205923	3.77797	0.00135182	0.00985009	-3.01428
PID_ATR_PATHWAY	0.0105322	0.127302	3.75846	0.00141223	0.0102328	-3.05785
REACTOME_MUSCLE_CONTRACTION	0.00862998	0.16549	3.74395	0.00145888	0.0104022	-3.09022
REACTOME_NRIF_SIGNALS_CELL_DEATH_FROM_THE_NUCLEUS	0.00748625	0.321524	3.7438	0.00145937	0.0104022	-3.09056
BIOCARTA_AKAP13_PATHWAY	0.00933963	0.246799	3.74371	0.00145967	0.0104022	-3.09076
REACTOME_ACTIVATION_OF_THE_PRE_REPLICATIVE_COMPLEX	0.0170332	0.0548753	3.73625	0.00148427	0.0105196	-3.1074
REACTOME_ORC1_REMOVAL_FROM_CHROMATIN	0.00524371	0.353235	3.72503	0.00152204	0.0107287	-3.13242
HALLMARK_ANGIOGENESIS	0.0126274	0.216135	3.71213	0.00156666	0.0109489	-3.16118
REACTOME_SYNTHESIS_OF_BILE_ACIDS_AND_BILE_SALTS	-0.0165286	-0.109088	-3.71089	0.00157103	0.0109489	-3.16395
HALLMARK_IL2_STAT5_SIGNALING	0.00484897	0.167903	3.70874	0.0015786	0.0109489	-3.16873
REACTOME_IL_RECEPTOR_SHC_SIGNALING	-0.00630474	0.144421	-3.70259	0.00160052	0.0110419	-3.18245
BIOCARTA_ARAP_PATHWAY	0.00812854	0.356895	3.69071	0.00164366	0.0112795	-3.2089
BIOCARTA_PLCE_PATHWAY	0.00799315	0.103929	3.66456	0.00174275	0.0118834	-3.26709
REACTOME_TGF_BETA_RECEPTOR_SIGNALING_ACTIVATES_SMADS	0.00585602	0.390093	3.66271	0.00174999	0.0118834	-3.27122
BIOCARTA_FAS_PATHWAY	0.00703759	0.263694	3.66012	0.00176016	0.0118903	-3.27698
BIOCARTA_NFAT_PATHWAY	0.00588405	0.189724	3.64522	0.00181984	0.0122297	-3.3101
REACTOME_SYNTHESIS_AND_INTERCONVERSION_OF_NUCLEOTIDE_DI_AND_TRIPHOSPHATES	0.00791079	0.261026	3.63716	0.00185299	0.0122377	-3.32802
REACTOME_MEIOSIS	-0.0054403	0.0066673	-3.63485	0.00186259	0.0122377	-3.33315
REACTOME_RNA_POL_I_PROMOTER_OPENING	-0.0194447	-0.0980456	-3.63284	0.00187095	0.0122377	-3.3376
PID_SYNDECAN_3_PATHWAY	-0.00938377	0.296137	-3.63171	0.00187572	0.0122377	-3.34013
REACTOME_AQUAPORIN_MEDIATED_TRANSPORT	0.00709617	0.0298898	3.63033	0.0018815	0.0122377	-3.34319
REACTOME_CELL_JUNCTION_ORGANIZATION	0.00453953	0.19863	3.62928	0.00188595	0.0122377	-3.34553
REACTOME_CD28_DEPENDENT_PI3K_AKT_SIGNALING	-0.00940593	0.174147	-3.62886	0.00188769	0.0122377	-3.34644
REACTOME_BILE_ACID_AND_BILE_SALT_METABOLISM	-0.0108774	-0.147713	-3.62678	0.00189651	0.0122377	-3.35107
ST_GAQ_PATHWAY	-0.00778818	0.172386	-3.61922	0.00192888	0.0123849	-3.36787
PID_A6B1_A6B4_INTEGRIN_PATHWAY	0.00370015	0.390505	3.61668	0.00193986	0.012387	-3.3735
REACTOME_ACTIVATION_OF_ATR_IN_RESPONSE_TO_REPLICATION_STRESS	0.0156968	0.07936	3.61474	0.0019483	0.012387	-3.37781
KEGG_MISMATCH_REPAIR	0.00912495	0.145642	3.60977	0.00197006	0.0124642	-3.38883
PID_S1P_S1P3_PATHWAY	0.00892232	0.194662	3.60595	0.00198695	0.0125101	-3.3973
ST_G_ALPHA_I_PATHWAY	-0.00436281	0.236577	-3.59802	0.00202253	0.0126726	-3.41491
KEGG_VIBRIO_CHOLERAE_INFECTION	0.00428726	0.283611	3.57207	0.00214335	0.013365	-3.47243
PID_INTEGRIN3_PATHWAY	0.0133145	0.285591	3.55738	0.00221487	0.0137449	-3.50495
REACTOME_HEMOSTASIS	0.00348439	0.133305	3.53582	0.00232416	0.0143544	-3.55264
REACTOME_PROCESSIVE_SYNTHESIS_ON_THE_LAGGING_STRAND	0.00812848	0.132471	3.53367	0.00233536	0.0143553	-3.55741
REACTOME_NCAM_SIGNALING_FOR_NEURITE_OUT_GROWTH	0.00556393	0.12537	3.53041	0.00235241	0.0143918	-3.5646
REACTOME_MITOCHONDRIAL_FATTY_ACID_BETA_OXIDATION	0.00835631	0.284353	3.52063	0.00240439	0.0146408	-3.58623
PID_INSULIN_GLUCOSE_PATHWAY	0.00619659	0.337812	3.51629	0.00242778	0.0147141	-3.59581
PID_MYC_ACTIVPATHWAY	0.00446042	0.30926	3.49124	0.00256738	0.0154879	-3.6511
BIOCARTA_FREE_PATHWAY	-0.0099511	0.261251	-3.47373	0.00266964	0.0160302	-3.6897
REACTOME_CYTOKINE_SIGNALING_IN_IMMUNE_SYSTEM	-0.0089587	0.190005	-3.4618	0.00274164	0.0163353	-3.71598
BIOCARTA_NO2IL12_PATHWAY	-0.00996651	-0.196137	-3.45959	0.0027552	0.0163353	-3.72086
KEGG_PHOSPHATIDYLINOSITOL_SIGNALING_SYSTEM	-0.0039039	0.158373	-3.45909	0.00275824	0.0163353	-3.72195
SA_MMP_CYTOKINE_CONNECTION	-0.0085179	0.111671	-3.45091	0.00280903	0.0165605	-3.73996
BIOCARTA_FIBRINOLYSIS_PATHWAY	0.0149611	0.0819151	3.43409	0.00291634	0.0171154	-3.77696
KEGG_REGULATION_OF_ACTIN_CYTOSKELETON	0.00381319	0.228875	3.41997	0.00300947	0.0175824	-3.80797
PID_IFNGPATHWAY	-0.00926641	0.270543	-3.39761	0.00316311	0.0183971	-3.85705
HALLMARK_P53_PATHWAY	-0.00473495	0.333433	-3.38703	0.00323846	0.0187513	-3.88025
REACTOME_SIGNALING_BY_BMP	0.0067697	0.192321	3.37018	0.00336214	0.0193809	-3.91715
BIOCARTA_SKP2E2F_PATHWAY	0.00852704	0.319325	3.34208	0.00357883	0.0205387	-3.97861
REACTOME_NITRIC_OXIDE_STIMULATES_GUANYLATE_CYCLASE	0.00961176	-0.354791	3.33869	0.00360588	0.0206027	-3.98601
REACTOME_G1_PHASE	0.00477774	0.305861	3.31805	0.00377493	0.021474	-4.03105
KEGG_MELANOMA	0.00504717	0.174352	3.31202	0.00382584	0.0216627	-4.04421
PID_CASPASE_PATHWAY	0.00414752	0.237266	3.31018	0.0038415	0.0216627	-4.04823
REACTOME_NEGATIVE_REGULATORS_OF_RIG_I_MDA5_SIGNALING	-0.0139414	0.228461	-3.3074	0.00386521	0.0217021	-4.05427
BIOCARTA_P53_PATHWAY	0.00570933	0.304332	3.29401	0.00398173	0.0222599	-4.08343
KEGG_DILATED_CARDIOMYOPATHY	0.00440981	0.0835427	3.29012	0.00401622	0.0223564	-4.0919
PID_INTEGRIN5_PATHWAY	0.0187915	0.309629	3.28065	0.00410143	0.0227331	-4.1125
REACTOME_REGULATED_PROTEOLYSIS_OF_P75NTR	0.00942284	0.353532	3.26514	0.00424486	0.023428	-4.14622
HALLMARK_ANDROGEN_RESPONSE	0.00512634	0.310634	3.24497	0.00443867	0.0243939	-4.18999
BIOCARTA_ETS_PATHWAY	-0.00543184	0.252345	-3.2396	0.00449176	0.0245815	-4.20164
PID_IL2_PI3KPATHWAY	-0.00382307	0.244984	-3.23693	0.00451839	0.0246233	-4.20743
KEGG_UBIQUITIN_MEDIATED_PROTEOLYSIS	0.00360289	0.260816	3.22256	0.0046643	0.0253121	-4.23855
REACTOME_AMINE_LIGAND_BINDING_RECEPTORS	0.0110671	-0.250642	3.21575	0.004735	0.0255887	-4.25328
HALLMARK_PEROXISOME	-0.00367223	0.231728	-3.20823	0.00481434	0.0257842	-4.26954
KEGG_SPLICEOSOME	-0.00393553	0.353152	-3.20793	0.00481749	0.0257842	-4.27018
REACTOME_CLASS_A1_RHODOPSIN_LIKE_RECEPTORS	-0.0049031	-0.187828	-3.20669	0.00483081	0.0257842	-4.27288
KEGG_METABOLISM_OF_XENOBIOTICS_BY_CYTOCHROME_P450	-0.0123632	-0.00121426	-3.20004	0.00490226	0.0260583	-4.28724
REACTOME_GAP_JUNCTION_TRAFFICKING	0.00618094	0.24198	3.19765	0.00492818	0.0260608	-4.2924
KEGG_GLYCOSPHINGOLIPID_BIOSYNTHESIS_GANGLIO_SERIES	0.00988541	0.134229	3.1963	0.0049429	0.0260608	-4.29532
REACTOME_NFKB_ACTIVATION_THROUGH_FADD_RIP1_PATHWAY_MEDIATED_BY_CASPASE_8_AND10	-0.0105634	0.173402	-3.19408	0.00496723	0.026083	-4.30012
BIOCARTA_TNFR1_PATHWAY	0.00658446	0.262187	3.18888	0.00502448	0.0262772	-4.31132
BIOCARTA_IL17_PATHWAY	-0.0176498	-0.0252052	-3.18499	0.00506782	0.0263974	-4.31972
PID_CDC42_REG_PATHWAY	0.00410897	0.163484	3.15013	0.00547279	0.0283928	-4.39482
KEGG_RENIN_ANGIOTENSIN_SYSTEM	0.0103024	0.0578019	3.14447	0.00554143	0.0286344	-4.40698
PID_FAK_PATHWAY	0.00434469	0.340766	3.14108	0.00558299	0.0286828	-4.41427
REACTOME_TGF_BETA_RECEPTOR_SIGNALING_IN_EMT_EPITHELIAL_TO_MESENCHYMAL_TRANSITION	0.00553531	0.371724	3.1401	0.00559503	0.0286828	-4.41638
PID_PS1PATHWAY	0.00323917	0.307105	3.13599	0.00564587	0.0288295	-4.4252
KEGG_ERBB_SIGNALING_PATHWAY	0.00571952	0.238951	3.12719	0.00575632	0.0292782	-4.4441
BIOCARTA_RANMS_PATHWAY	0.0108018	0.369699	3.12509	0.00578291	0.0292986	-4.44859
BIOCARTA_G1_PATHWAY	0.00566951	0.291803	3.11696	0.00588731	0.0297115	-4.46604
REACTOME_SEMA3A_PLEXIN_REPULSION_SIGNALING_BY_INHIBITING_INTEGRIN_ADHESION	0.00748428	0.238144	3.11313	0.00593705	0.0298463	-4.47423
BIOCARTA_SRCRPTP_PATHWAY	0.0116535	0.195526	3.10294	0.00607157	0.0304048	-4.49607
REACTOME_REGULATION_OF_INSULIN_SECRETION_BY_ACETYLCHOLINE	0.00999217	0.160778	3.09966	0.00611543	0.0305066	-4.50308
REACTOME_PROTEOLYTIC_CLEAVAGE_OF_SNARE_COMPLEX_PROTEINS	0.0122042	0.169643	3.09727	0.00614764	0.0305498	-4.50819
REACTOME_RECRUITMENT_OF_NUMA_TO_MITOTIC_CENTROSOMES	0.0118216	0.23103	3.09082	0.00623539	0.0308676	-4.52199
REACTOME_MTORC1_MEDIATED_SIGNALLING	0.00808492	0.287429	3.08462	0.0063209	0.0311482	-4.53525
REACTOME_PECAM1_INTERACTIONS	0.00510041	0.198707	3.08323	0.00634012	0.0311482	-4.53821
REACTOME_SIGNAL_TRANSDUCTION_BY_L1	0.00462898	0.31174	3.07215	0.00649618	0.0317945	-4.56187
BIOCARTA_DC_PATHWAY	0.0191744	-0.210112	3.05895	0.00668704	0.0326056	-4.59003
REACTOME_UNBLOCKING_OF_NMDA_RECEPTOR_GLUTAMATE_BINDING_AND_ACTIVATION	-0.00844556	-0.220393	-3.03126	0.00710506	0.0344825	-4.64895
KEGG_PRIMARY_IMMUNODEFICIENCY	-0.00851244	-0.149765	-3.0286	0.00714651	0.0344825	-4.65459
PID_EPHA_FWDPATHWAY	-0.0102596	0.156013	-3.02697	0.00717215	0.0344825	-4.65807
SIG_REGULATION_OF_THE_ACTIN_CYTOSKELETON_BY_RHO_GTPASES	0.00674576	0.314611	3.02581	0.00719026	0.0344825	-4.66052
REACTOME_G_ALPHA_I_SIGNALLING_EVENTS	-0.00374717	-0.107874	-3.02488	0.00720489	0.0344825	-4.66249
REACTOME_PHASE_II_CONJUGATION	-0.00670922	0.139045	-3.02278	0.00723814	0.0345142	-4.66696
KEGG_RETINOL_METABOLISM	-0.00833061	-0.123992	-3.01148	0.00741918	0.0350823	-4.69094
ST_GA13_PATHWAY	-0.00753583	0.181061	-3.01073	0.0074313	0.0350823	-4.69252
PID_FANCONI_PATHWAY	0.00698355	0.0596163	3.01029	0.00743842	0.0350823	-4.69345
REACTOME_EARLY_PHASE_OF_HIV_LIFE_CYCLE	0.00533949	0.240793	3.00701	0.00749208	0.0352074	-4.70042
BIOCARTA_ERYTH_PATHWAY	-0.00857348	0.105932	-2.98982	0.00777859	0.0364218	-4.7368
PID_BMPPATHWAY	0.00584744	0.190948	2.96991	0.0081238	0.0379013	-4.77887
HALLMARK_EPITHELIAL_MESENCHYMAL_TRANSITION	0.00930135	0.31845	2.96653	0.00818382	0.0379388	-4.78599
KEGG_PRIMARY_BILE_ACID_BIOSYNTHESIS	-0.0148678	-0.110264	-2.96617	0.00819033	0.0379388	-4.78676
REACTOME_THE_NLRP3_INFLAMMASOME	-0.00596846	0.298751	-2.96357	0.00823685	0.0380185	-4.79224
HALLMARK_APOPTOSIS	0.00370509	0.294757	2.96006	0.00830009	0.0381745	-4.79965
BIOCARTA_CTCF_PATHWAY	-0.00785328	0.256693	-2.95815	0.00833462	0.0381979	-4.80366
KEGG_NOD_LIKE_RECEPTOR_SIGNALING_PATHWAY	-0.00398142	0.149769	-2.95323	0.00842435	0.0384732	-4.81402
REACTOME_M_G1_TRANSITION	0.00518176	0.276224	2.94746	0.00853091	0.0388231	-4.82618
PID_P53REGULATIONPATHWAY	0.00329103	0.30557	2.94489	0.0085787	0.0389041	-4.83158
BIOCARTA_MCM_PATHWAY	0.0135417	0.144195	2.94018	0.00866707	0.0391679	-4.84149
REACTOME_ACYL_CHAIN_REMODELLING_OF_PI	-0.016486	-0.0650019	-2.92489	0.00896001	0.0402676	-4.87362
ST_WNT_CA2_CYCLIC_GMP_PATHWAY	-0.00870418	0.000270826	-2.92425	0.0089725	0.0402676	-4.87496
PID_REG_GR_PATHWAY	-0.00415442	0.229534	-2.92256	0.00900545	0.0402761	-4.8785
REACTOME_PYRUVATE_METABOLISM	0.00656002	0.279398	2.91848	0.00908559	0.0404949	-4.88706
REACTOME_NEURONAL_SYSTEM	0.00274185	-0.0595815	2.90565	0.00934221	0.0413951	-4.91395
BIOCARTA_RANKL_PATHWAY	-0.0116056	0.219374	-2.90451	0.00936537	0.0413951	-4.91634
REACTOME_CHONDROITIN_SULFATE_BIOSYNTHESIS	0.0110838	0.151424	2.90259	0.00940427	0.0413951	-4.92034
HALLMARK_UV_RESPONSE_DN	0.00567041	0.215294	2.90206	0.00941523	0.0413951	-4.92146
KEGG_ALDOSTERONE_REGULATED_SODIUM_REABSORPTION	0.00397927	0.121469	2.89893	0.00947939	0.0415364	-4.92801
REACTOME_REMOVAL_OF_THE_FLAP_INTERMEDIATE_FROM_THE_C_STRAND	0.00690991	0.203371	2.89274	0.0096074	0.0419555	-4.94095
PID_RHOA_REG_PATHWAY	0.00466881	0.138603	2.88654	0.00973726	0.04238	-4.9539
REACTOME_GLUCAGON_SIGNALING_IN_METABOLIC_REGULATION	0.0053233	0.0595136	2.88099	0.00985514	0.0427284	-4.9655
REACTOME_DEVELOPMENTAL_BIOLOGY	0.00287641	0.174416	2.87967	0.0098832	0.0427284	-4.96824
KEGG_DRUG_METABOLISM_CYTOCHROME_P450	-0.00851209	-0.0668943	-2.87663	0.00994845	0.0428676	-4.97458
REACTOME_LOSS_OF_NLP_FROM_MITOTIC_CENTROSOMES	0.00413306	0.250138	2.87369	0.0100121	0.04288	-4.98073
REACTOME_INSULIN_RECEPTOR_RECYCLING	0.00546094	0.271813	2.87344	0.0100175	0.04288	-4.98124
PID_EPOPATHWAY	-0.0044571	0.199802	-2.87113	0.0100677	0.0429534	-4.98606
REACTOME_NFKB_AND_MAP_KINASES_ACTIVATION_MEDIATED_BY_TLR4_SIGNALING_REPERTOIRE	0.00532255	0.2278	2.8666	0.0101668	0.0432338	-4.99549
REACTOME_GLYCOGEN_BREAKDOWN_GLYCOGENOLYSIS	-0.00516334	0.241711	-2.85575	0.010408	0.0438708	-5.01807
BIOCARTA_BCELLSURVIVAL_PATHWAY	0.00528613	0.31423	2.85432	0.0104404	0.0438708	-5.02106
PID_IL6_7PATHWAY	-0.00577422	0.261688	-2.85136	0.0105072	0.0438708	-5.0272
REACTOME_RECRUITMENT_OF_MITOTIC_CENTROSOME_PROTEINS_AND_COMPLEXES	0.00462288	0.249513	2.84933	0.0105534	0.0438708	-5.03142
REACTOME_REGULATION_OF_RHEB_GTPASE_ACTIVITY_BY_AMPK	0.00653851	0.143006	2.84927	0.010555	0.0438708	-5.03157
PID_PTP1BPATHWAY	0.00461375	0.170136	2.84875	0.0105667	0.0438708	-5.03264
REACTOME_PLATELET_SENSITIZATION_BY_LDL	0.00667697	0.243372	2.8479	0.0105861	0.0438708	-5.0344
KEGG_GLUTATHIONE_METABOLISM	-0.0077668	0.256419	-2.84786	0.0105872	0.0438708	-5.0345
KEGG_SULFUR_METABOLISM	-0.00725226	0.148988	-2.84263	0.0107074	0.0442277	-5.04536
KEGG_RIG_I_LIKE_RECEPTOR_SIGNALING_PATHWAY	-0.00805753	0.124821	-2.83853	0.0108024	0.0444785	-5.05386
KEGG_ADHERENS_JUNCTION	0.00430858	0.275988	2.83341	0.0109225	0.0447319	-5.06448
BIOCARTA_WNT_PATHWAY	0.00360323	0.308189	2.83104	0.0109785	0.0447319	-5.0694
PID_BETACATENIN_DEG_PATHWAY	0.00335144	0.279756	2.83073	0.0109859	0.0447319	-5.07005
REACTOME_RAS_ACTIVATION_UOPN_CA2_INFUX_THROUGH_NMDA_RECEPTOR	-0.00465237	0.00736596	-2.83005	0.0110019	0.0447319	-5.07145
REACTOME_PD1_SIGNALING	0.00763938	-0.147412	2.82527	0.0111159	0.0449989	-5.08136
KEGG_ARACHIDONIC_ACID_METABOLISM	-0.00782554	0.0300099	-2.82439	0.011137	0.0449989	-5.08318
HALLMARK_TGF_BETA_SIGNALING	0.00485302	0.368135	2.81876	0.0112731	0.0454075	-5.09485
REACTOME_PROCESSING_OF_INTRONLESS_PRE_MRNAS	-0.00729444	0.312249	-2.81243	0.0114277	0.0458879	-5.10793
BIOCARTA_HSP27_PATHWAY	0.00756159	0.123023	2.80952	0.0114996	0.0460337	-5.11395
REACTOME_SIGNALING_BY_INSULIN_RECEPTOR	0.00356962	0.19067	2.80491	0.0116143	0.0463498	-5.12348
HALLMARK_BILE_ACID_METABOLISM	-0.00503968	0.0685256	-2.78896	0.0120195	0.04782	-5.15638
BIOCARTA_PLATELETAPP_PATHWAY	0.0104791	0.30489	2.78274	0.0121812	0.048315	-5.16919
BIOCARTA_TPO_PATHWAY	-0.00395849	0.290987	-2.77309	0.0124364	0.049177	-5.18907
REACTOME_NEUROTRANSMITTER_RELEASE_CYCLE	0.00538922	0.053484	2.7709	0.012495	0.0492585	-5.19357
REACTOME_INTERFERON_GAMMA_SIGNALING	-0.0108125	0.0861582	-2.75306	0.0129822	0.0509488	-5.23019
KEGG_HOMOLOGOUS_RECOMBINATION	0.00556154	0.0870333	2.7517	0.0130201	0.0509488	-5.23298
REACTOME_PLATELET_CALCIUM_HOMEOSTASIS	0.00932455	0.01425	2.75092	0.0130416	0.0509488	-5.23457
BIOCARTA_AKAPCENTROSOME_PATHWAY	0.00464926	0.187996	2.7327	0.0135602	0.0527754	-5.27186
REACTOME_COMMON_PATHWAY	-0.0224397	-0.219425	-2.73166	0.0135906	0.0527754	-5.274
SA_TRKA_RECEPTOR	0.00599662	0.309718	2.72479	0.0137914	0.0533953	-5.28801
KEGG_TYPE_I_DIABETES_MELLITUS	-0.00601877	-0.0897612	-2.72162	0.0138852	0.0535985	-5.29449
PID_AVB3_INTEGRIN_PATHWAY	0.00708783	0.271113	2.71577	0.0140598	0.0541116	-5.30643
KEGG_GLYOXYLATE_AND_DICARBOXYLATE_METABOLISM	0.0105739	0.279198	2.67812	0.0152345	0.0583475	-5.38296
PID_ARF6_TRAFFICKINGPATHWAY	0.0027304	0.263081	2.67719	0.0152646	0.0583475	-5.38484
KEGG_STEROID_HORMONE_BIOSYNTHESIS	-0.0123156	-0.082686	-2.67624	0.0152954	0.0583475	-5.38676
ST_GA12_PATHWAY	-0.0092665	0.137368	-2.67145	0.0154519	0.0587717	-5.39645
REACTOME_REGULATION_OF_GENE_EXPRESSION_IN_BETA_CELLS	-0.00738485	-0.159381	-2.6682	0.015559	0.0590057	-5.40303
REACTOME_RIG_I_MDA5_MEDIATED_INDUCTION_OF_IFN_ALPHA_BETA_PATHWAYS	-0.00816074	0.186632	-2.65868	0.015877	0.0600362	-5.42228
REACTOME_REGULATION_OF_PYRUVATE_DEHYDROGENASE_PDH_COMPLEX	0.00832243	0.181899	2.64616	0.0163043	0.061457	-5.44755
REACTOME_BIOLOGICAL_OXIDATIONS	-0.0053478	-0.00325293	-2.64467	0.0163556	0.061457	-5.45053
BIOCARTA_EIF_PATHWAY	0.00356171	0.453783	2.64354	0.0163948	0.061457	-5.45281
PID_EPHA2_FWDPATHWAY	-0.0053319	0.392686	-2.64197	0.0164498	0.0614853	-5.45599
REACTOME_SIGNALING_BY_FGFR_MUTANTS	-0.00579173	0.136922	-2.63565	0.0166715	0.062052	-5.46871
REACTOME_G_BETA_GAMMA_SIGNALLING_THROUGH_PLC_BETA	0.00783962	0.0496265	2.63366	0.0167418	0.062052	-5.47271
REACTOME_REGULATION_OF_WATER_BALANCE_BY_RENAL_AQUAPORINS	0.00568621	0.0718309	2.63357	0.016745	0.062052	-5.47289
REACTOME_CREB_PHOSPHORYLATION_THROUGH_THE_ACTIVATION_OF_CAMKII	-0.00521971	0.018522	-2.62857	0.016923	0.0625332	-5.48294
HALLMARK_IL6_JAK_STAT3_SIGNALING	-0.00358558	0.150726	-2.62077	0.0172046	0.0633152	-5.4986
REACTOME_DEGRADATION_OF_THE_EXTRACELLULAR_MATRIX	-0.00478317	0.216493	-2.62001	0.0172323	0.0633152	-5.50013
REACTOME_SIGNALING_BY_FGFR1_MUTANTS	-0.0035549	0.153538	-2.59572	0.0181391	0.0664589	-5.54877
REACTOME_REGULATION_OF_IFNG_SIGNALING	-0.0077695	0.289724	-2.59337	0.0182293	0.0666013	-5.55347
REACTOME_APC_C_CDC20_MEDIATED_DEGRADATION_OF_MITOTIC_PROTEINS	0.00364159	0.375031	2.59127	0.0183101	0.0667084	-5.55765
PID_VEGFR1_2_PATHWAY	0.00358247	0.288535	2.57924	0.01878	0.0682287	-5.58165
REACTOME_APC_C_CDH1_MEDIATED_DEGRADATION_OF_CDC20_AND_OTHER_APC_C_CDH1_TARGETED_PROTEINS_IN_LATE_MITOSIS_EARLY_G1	0.00360889	0.37181	2.56618	0.0193032	0.0698306	-5.60764
KEGG_PROSTATE_CANCER	0.00341684	0.22764	2.56555	0.0193286	0.0698306	-5.60889
BIOCARTA_INTRINSIC_PATHWAY	-0.00804116	0.0259411	-2.56323	0.0194233	0.0699604	-5.61351
REACTOME_SYNTHESIS_OF_PIPS_AT_THE_LATE_ENDOSOME_MEMBRANE	0.00889016	0.173062	2.56203	0.0194724	0.0699604	-5.6159
REACTOME_GABA_SYNTHESIS_RELEASE_REUPTAKE_AND_DEGRADATION	0.0076149	0.0964637	2.56039	0.0195396	0.0700079	-5.61915
BIOCARTA_ATRBRCA_PATHWAY	0.00550867	0.0504706	2.55796	0.0196396	0.0700992	-5.62398
REACTOME_CYTOCHROME_P450_ARRANGED_BY_SUBSTRATE_TYPE	-0.00792376	-0.169022	-2.55714	0.0196732	0.0700992	-5.62559
KEGG_CHEMOKINE_SIGNALING_PATHWAY	-0.00422831	0.096902	-2.55486	0.0197677	0.0702429	-5.63012
REACTOME_TRANSCRIPTION_COUPLED_NER_TC_NER	0.00459862	0.218121	2.53966	0.0204082	0.0723209	-5.66024
REACTOME_ACTIVATION_OF_CHAPERONE_GENES_BY_XBP1S	0.00439336	0.422421	2.53123	0.0207717	0.0733693	-5.6769
KEGG_PURINE_METABOLISM	0.00392448	0.117128	2.53018	0.0208172	0.0733693	-5.67896
REACTOME_ADENYLATE_CYCLASE_INHIBITORY_PATHWAY	-0.00430386	0.0737525	-2.52836	0.0208969	0.0734506	-5.68256
KEGG_OTHER_GLYCAN_DEGRADATION	-0.0118594	0.310757	-2.52267	0.021147	0.0741286	-5.69378
REACTOME_E2F_ENABLED_INHIBITION_OF_PRE_REPLICATION_COMPLEX_FORMATION	0.0173561	0.100607	2.51829	0.0213415	0.0742897	-5.70241
REACTOME_SYNTHESIS_OF_GLYCOSYLPHOSPHATIDYLINOSITOL_GPI	-0.00650635	0.180152	-2.51793	0.0213574	0.0742897	-5.70311
KEGG_FRUCTOSE_AND_MANNOSE_METABOLISM	0.00502895	0.243502	2.51777	0.0213647	0.0742897	-5.70344
PID_INSULIN_PATHWAY	0.00311715	0.267038	2.5127	0.0215922	0.0748466	-5.71341
REACTOME_INTEGRIN_ALPHAIIB_BETA3_SIGNALING	0.00451398	0.183872	2.51163	0.0216403	0.0748466	-5.71551
PID_AR_TF_PATHWAY	-0.00655585	0.17035	-2.50367	0.0220031	0.0758989	-5.73117
PID_E2F_PATHWAY	0.0035775	0.178017	2.50062	0.0221436	0.0761809	-5.73716
HALLMARK_HEDGEHOG_SIGNALING	0.00606493	0.116131	2.49491	0.0224088	0.0765162	-5.74836
PID_ECADHERIN_STABILIZATION_PATHWAY	0.00306914	0.359619	2.49421	0.0224413	0.0765162	-5.74973
ST_GRANULE_CELL_SURVIVAL_PATHWAY	-0.00558038	0.205999	-2.49288	0.022504	0.0765162	-5.75235
REACTOME_FATTY_ACID_TRIACYLGLYCEROL_AND_KETONE_BODY_METABOLISM	0.00264198	0.214399	2.49199	0.0225456	0.0765162	-5.75409
REACTOME_G_ALPHA_Z_SIGNALLING_EVENTS	0.00412925	0.0144395	2.48985	0.0226463	0.0765162	-5.75828
REACTOME_PKB_MEDIATED_EVENTS	0.00468243	0.200236	2.48873	0.0226994	0.0765162	-5.76048
SIG_CHEMOTAXIS	0.00387637	0.239439	2.48868	0.0227015	0.0765162	-5.76057
REACTOME_SIGNALING_BY_NOTCH4	0.00786804	0.346173	2.48844	0.022713	0.0765162	-5.76105
BIOCARTA_PTC1_PATHWAY	0.0114665	0.162085	2.4829	0.0229765	0.0772035	-5.77189
REACTOME_POTASSIUM_CHANNELS	0.00324757	-0.215244	2.48042	0.0230953	0.077402	-5.77674
REACTOME_TRAF6_MEDIATED_NFKB_ACTIVATION	-0.00780978	0.188978	-2.4775	0.023236	0.0776729	-5.78245
HALLMARK_PANCREAS_BETA_CELLS	-0.00744067	0.022284	-2.46011	0.0240909	0.0803235	-5.81637
REACTOME_NCAM1_INTERACTIONS	0.00638739	0.00550082	2.45346	0.0244256	0.0812308	-5.82932
BIOCARTA_IL1R_PATHWAY	-0.00555883	0.204705	-2.44912	0.0246459	0.0815651	-5.83773
BIOCARTA_CK1_PATHWAY	0.00633079	0.144609	2.44901	0.0246519	0.0815651	-5.83796
KEGG_PYRIMIDINE_METABOLISM	0.00448284	0.204307	2.44558	0.0248275	0.0819372	-5.84462
REACTOME_GLUCONEOGENESIS	0.0047042	0.264249	2.44058	0.0250857	0.082579	-5.85431
REACTOME_CYCLIN_E_ASSOCIATED_EVENTS_DURING_G1_S_TRANSITION_	0.00335429	0.384773	2.43011	0.0256351	0.0841741	-5.8746
REACTOME_METABOLISM_OF_NUCLEOTIDES	0.0052534	0.225005	2.42784	0.0257557	0.0843392	-5.879
PID_INTEGRIN_CS_PATHWAY	0.00676736	0.172687	2.42672	0.0258155	0.0843392	-5.88116
REACTOME_ACTIVATION_OF_GENES_BY_ATF4	-0.00792885	0.222408	-2.42541	0.0258853	0.084355	-5.88369
BIOCARTA_ETC_PATHWAY	0.00475168	0.396275	2.42177	0.0260806	0.0847782	-5.89073
BIOCARTA_TNFR2_PATHWAY	-0.00453206	0.155119	-2.41535	0.0264289	0.0856957	-5.90313
PID_RHOA_PATHWAY	0.00258977	0.270256	2.41392	0.0265068	0.085734	-5.90589
BIOCARTA_CD40_PATHWAY	-0.00519322	0.174036	-2.41041	0.0266992	0.0861391	-5.91265
PID_HIF2PATHWAY	-0.00487401	0.26221	-2.40922	0.0267649	0.0861391	-5.91494
HALLMARK_XENOBIOTIC_METABOLISM	-0.00257365	0.167997	-2.39633	0.0274848	0.0882348	-5.93974
BIOCARTA_STATHMIN_PATHWAY	0.00753764	0.0352842	2.39514	0.0275521	0.0882348	-5.94202
REACTOME_INFLAMMASOMES	-0.00346539	0.210122	-2.38785	0.0279688	0.0893488	-5.95603
PID_P73PATHWAY	0.00267357	0.275341	2.38564	0.0280961	0.0895348	-5.96027
REACTOME_GROWTH_HORMONE_RECEPTOR_SIGNALING	-0.00544227	0.16227	-2.38314	0.0282407	0.089775	-5.96505
REACTOME_P75NTR_SIGNALS_VIA_NFKB	0.00430452	0.347896	2.37886	0.0284902	0.0903467	-5.97326
KEGG_PRION_DISEASES	-0.00514436	0.224721	-2.37197	0.0288954	0.0914082	-5.98642
HALLMARK_HYPOXIA	0.00490888	0.273597	2.36653	0.0292195	0.0922086	-5.99681
PID_NFAT_TFPATHWAY	-0.00703872	0.160343	-2.36032	0.0295938	0.0931629	-6.00866
KEGG_TOLL_LIKE_RECEPTOR_SIGNALING_PATHWAY	-0.00322905	0.12915	-2.35755	0.029762	0.0934655	-6.01393
REACTOME_PYRIMIDINE_METABOLISM	0.00636888	0.135994	2.33766	0.0309968	0.0971082	-6.05173
REACTOME_SPRY_REGULATION_OF_FGF_SIGNALING	0.00452511	0.40262	2.33278	0.0313073	0.0978449	-6.06099
REACTOME_RECYCLING_OF_BILE_ACIDS_AND_SALTS	0.00780057	-0.29974	2.33048	0.0314541	0.0980099	-6.06534
REACTOME_FORMATION_OF_FIBRIN_CLOT_CLOTTING_CASCADE	-0.00985677	-0.096758	-2.32919	0.0315371	0.0980099	-6.06778
BIOCARTA_EXTRINSIC_PATHWAY	-0.00959363	-0.067878	-2.32785	0.0316235	0.0980099	-6.07032
REACTOME_SIGNALING_BY_NOTCH3	0.00693753	0.403604	2.32725	0.0316624	0.0980099	-6.07146
BIOCARTA_GLEEVEC_PATHWAY	-0.00631723	0.326414	-2.31638	0.0323708	0.09988	-6.09199
PID_LPA4_PATHWAY	-0.00440177	-0.0373927	-2.31563	0.0324206	0.09988	-6.09342
REACTOME_PKA_MEDIATED_PHOSPHORYLATION_OF_CREB	0.00453061	0.0373164	2.3105	0.0327603	0.10039	-6.10308
ST_INTERLEUKIN_4_PATHWAY	-0.00347734	0.250282	-2.30904	0.0328577	0.10039	-6.10583
REACTOME_ZINC_TRANSPORTERS	0.00441944	0.178811	2.30856	0.0328898	0.10039	-6.10674
BIOCARTA_PAR1_PATHWAY	0.00335499	0.187783	2.30698	0.0329957	0.10039	-6.10972
REACTOME_REGULATION_OF_APOPTOSIS	-0.00333663	0.379877	-2.30583	0.0330728	0.10039	-6.11188
REACTOME_ASSEMBLY_OF_THE_PRE_REPLICATIVE_COMPLEX	0.0036395	0.335211	2.3056	0.0330885	0.10039	-6.11232
REACTOME_ABCA_TRANSPORTERS_IN_LIPID_HOMEOSTASIS	-0.00587363	-0.0313448	-2.30423	0.0331803	0.10039	-6.11488
ST_INTEGRIN_SIGNALING_PATHWAY	0.00268104	0.243875	2.30386	0.0332055	0.10039	-6.11559
REACTOME_SYNTHESIS_OF_BILE_ACIDS_AND_BILE_SALTS_VIA_7ALPHA_HYDROXYCHOLESTEROL	-0.00954618	-0.091752	-2.29806	0.033599	0.101344	-6.1265
REACTOME_APOPTOSIS_INDUCED_DNA_FRAGMENTATION	0.00400037	0.163589	2.27445	0.0352449	0.106062	-6.17073
REACTOME_SIGNALING_BY_NOTCH2	0.00784036	0.4019	2.27121	0.0354759	0.106412	-6.17676
REACTOME_ERK_MAPK_TARGETS	0.00667622	0.284814	2.27052	0.0355255	0.106412	-6.17805
REACTOME_FGFR_LIGAND_BINDING_AND_ACTIVATION	-0.00656095	-0.154813	-2.26903	0.0356331	0.106489	-6.18084
PID_CD40_PATHWAY	-0.00338441	0.153833	-2.26329	0.0360484	0.107481	-6.19154
REACTOME_PI_3K_CASCADE	-0.00502154	0.133203	-2.26161	0.0361709	0.107481	-6.19467
BIOCARTA_LEPTIN_PATHWAY	0.00616578	0.136544	2.25833	0.0364111	0.107481	-6.20078
HALLMARK_MYC_TARGETS_V1	0.00328483	0.451172	2.25775	0.0364534	0.107481	-6.20185
REACTOME_OTHER_SEMAPHORIN_INTERACTIONS	0.0079498	0.156261	2.25769	0.0364578	0.107481	-6.20196
PID_SYNDECAN_1_PATHWAY	0.00623992	0.267888	2.25654	0.0365429	0.107481	-6.20411
REACTOME_GPCR_LIGAND_BINDING	-0.00306271	-0.150136	-2.25569	0.036605	0.107481	-6.20567
REACTOME_CIRCADIAN_CLOCK	0.00241819	0.214322	2.25538	0.0366281	0.107481	-6.20626
REACTOME_REGULATION_OF_INSULIN_LIKE_GROWTH_FACTOR_IGF_ACTIVITY_BY_INSULIN_LIKE_GROWTH_FACTOR_BINDING_PROTEINS_IGFBPS	-0.00596546	0.21996	-2.25296	0.0368072	0.107763	-6.21075
PID_ERBB4_PATHWAY	0.00361082	0.200542	2.25098	0.0369546	0.107951	-6.21444
REACTOME_PURINE_CATABOLISM	0.00518726	0.25974	2.24982	0.037041	0.10796	-6.21659
BIOCARTA_MITOCHONDRIA_PATHWAY	0.00358929	0.177503	2.24016	0.037768	0.109196	-6.2345
REACTOME_DESTABILIZATION_OF_MRNA_BY_TRISTETRAPROLIN_TTP	0.005419	0.257606	2.23996	0.037783	0.109196	-6.23486
REACTOME_CELL_CELL_COMMUNICATION	0.00321669	0.200933	2.23925	0.0378373	0.109196	-6.23619
REACTOME_GPVI_MEDIATED_ACTIVATION_CASCADE	-0.0059993	0.174328	-2.23908	0.0378501	0.109196	-6.2365
REACTOME_POST_CHAPERONIN_TUBULIN_FOLDING_PATHWAY	0.00561642	0.339967	2.23861	0.0378861	0.109196	-6.23737
REACTOME_MAPK_TARGETS_NUCLEAR_EVENTS_MEDIATED_BY_MAP_KINASES	0.00714861	0.271629	2.235	0.038162	0.109748	-6.24405
BIOCARTA_MCALPAIN_PATHWAY	0.00478684	0.299918	2.23018	0.0385334	0.11057	-6.25296
KEGG_ONE_CARBON_POOL_BY_FOLATE	0.00905995	0.106634	2.21972	0.0393505	0.112666	-6.27226
REACTOME_ALPHA_LINOLENIC_ACID_ALA_METABOLISM	-0.00452657	0.313943	-2.21136	0.0400152	0.114316	-6.28765
KEGG_GRAFT_VERSUS_HOST_DISEASE	-0.00486532	-0.137416	-2.20855	0.0402406	0.114609	-6.2928
PID_P38ALPHABETADOWNSTREAMPATHWAY	0.00470473	0.276343	2.20789	0.0402944	0.114609	-6.29403
REACTOME_CS_DS_DEGRADATION	0.00758075	0.129321	2.20045	0.0408978	0.116071	-6.30767
REACTOME_APOPTOTIC_CLEAVAGE_OF_CELL_ADHESION_PROTEINS	-0.0159671	0.391922	-2.19763	0.0411289	0.116472	-6.31284
REACTOME_INTEGRIN_CELL_SURFACE_INTERACTIONS	0.00546547	0.192187	2.19385	0.0414408	0.1171	-6.31977
HALLMARK_APICAL_SURFACE	0.00326215	0.180384	2.18265	0.0423766	0.119323	-6.34023
REACTOME_CD28_CO_STIMULATION	-0.00554537	0.217449	-2.18224	0.0424117	0.119323	-6.34098
BIOCARTA_EGF_PATHWAY	-0.00390178	0.312602	-2.17902	0.0426847	0.119831	-6.34686
REACTOME_SIGNAL_ATTENUATION	0.00420266	0.198414	2.17404	0.0431098	0.120763	-6.35593
KEGG_NOTCH_SIGNALING_PATHWAY	-0.0026364	0.268549	-2.17124	0.0433506	0.12093	-6.36102
PID_HNF3BPATHWAY	-0.00417528	0.00170868	-2.17118	0.0433557	0.12093	-6.36113
REACTOME_G_PROTEIN_BETA_GAMMA_SIGNALLING	0.00590774	0.0905874	2.16822	0.0436114	0.121382	-6.36651
REACTOME_TRAF6_MEDIATED_IRF7_ACTIVATION	-0.00879782	0.145247	-2.16583	0.0438193	0.121699	-6.37085
REACTOME_TRANSCRIPTION	-0.00229512	0.207363	-2.15387	0.0448716	0.124356	-6.39253
REACTOME_CELL_DEATH_SIGNALLING_VIA_NRAGE_NRIF_AND_NADE	0.00287204	0.175961	2.15196	0.0450422	0.124562	-6.396
BIOCARTA_BIOPEPTIDES_PATHWAY	-0.00564413	0.264349	-2.14521	0.0456481	0.125969	-6.40819
REACTOME_PHASE1_FUNCTIONALIZATION_OF_COMPOUNDS	-0.00534633	-0.148257	-2.14207	0.0459331	0.126487	-6.41387
REACTOME_MRNA_3_END_PROCESSING	-0.00402271	0.358182	-2.13929	0.0461865	0.126809	-6.41888
BIOCARTA_D4GDI_PATHWAY	0.00368327	0.204393	2.13864	0.0462458	0.126809	-6.42005
REACTOME_CGMP_EFFECTS	0.00759717	-0.371275	2.13671	0.0464223	0.127025	-6.42352
REACTOME_HOMOLOGOUS_RECOMBINATION_REPAIR_OF_REPLICATION_INDEPENDENT_DOUBLE_STRAND_BREAKS	0.00750149	0.0873209	2.13065	0.0469818	0.128285	-6.43444
REACTOME_KERATAN_SULFATE_BIOSYNTHESIS	0.00555445	0.0256067	2.12815	0.0472137	0.128647	-6.43892
KEGG_WNT_SIGNALING_PATHWAY	0.00333613	0.184312	2.10115	0.0497923	0.135389	-6.48727
KEGG_AUTOIMMUNE_THYROID_DISEASE	-0.00550781	-0.163591	-2.09185	0.0507102	0.137336	-6.50384
REACTOME_METABOLISM_OF_CARBOHYDRATES	0.00343878	0.204032	2.09115	0.0507794	0.137336	-6.50508
HALLMARK_UNFOLDED_PROTEIN_RESPONSE	-0.00336377	0.376906	-2.09016	0.0508783	0.137336	-6.50685
REACTOME_IL_3_5_AND_GM_CSF_SIGNALING	-0.00426256	0.148766	-2.08962	0.0509318	0.137336	-6.5078
REACTOME_INTERACTIONS_OF_VPR_WITH_HOST_CELLULAR_PROTEINS	0.00590006	0.278516	2.08734	0.0511603	0.137506	-6.51186
BIOCARTA_P27_PATHWAY	0.00604601	0.30022	2.08662	0.0512321	0.137506	-6.51313
PID_GLYPICAN_1PATHWAY	0.00404997	0.226021	2.08553	0.0513414	0.137506	-6.51506
KEGG_GLIOMA	0.00420436	0.224589	2.08471	0.0514243	0.137506	-6.51652
KEGG_CARDIAC_MUSCLE_CONTRACTION	0.00247072	0.219834	2.08371	0.0515251	0.137506	-6.5183
PID_WNT_SIGNALING_PATHWAY	0.00523134	0.136538	2.07507	0.0524041	0.139565	-6.53362
REACTOME_PLC_BETA_MEDIATED_EVENTS	0.00314382	0.106071	2.07017	0.0529075	0.140617	-6.54227
KEGG_TERPENOID_BACKBONE_BIOSYNTHESIS	0.00454479	0.320523	2.06903	0.0530257	0.140643	-6.54429
REACTOME_SOS_MEDIATED_SIGNALLING	0.00668232	0.360302	2.0668	0.0532569	0.140767	-6.54822
KEGG_CYSTEINE_AND_METHIONINE_METABOLISM	0.0045223	0.163492	2.06648	0.0532906	0.140767	-6.54879
REACTOME_ANDROGEN_BIOSYNTHESIS	-0.0106207	-0.271377	-2.06442	0.0535051	0.140767	-6.55243
BIOCARTA_PTDINS_PATHWAY	0.0038841	0.36045	2.06441	0.0535066	0.140767	-6.55245
REACTOME_ACYL_CHAIN_REMODELLING_OF_PS	-0.0113326	0.0146387	-2.06309	0.0536442	0.140843	-6.55477
REACTOME_ASSOCIATION_OF_LICENSING_FACTORS_WITH_THE_PRE_REPLICATIVE_COMPLEX	0.00709283	0.13171	2.05549	0.0544447	0.142574	-6.56816
REACTOME_PLATELET_AGGREGATION_PLUG_FORMATION	0.00349931	0.101293	2.05475	0.0545234	0.142574	-6.56946
ST_B_CELL_ANTIGEN_RECEPTOR	-0.00395012	0.235881	-2.05052	0.0549742	0.142658	-6.5769
REACTOME_DOUBLE_STRAND_BREAK_REPAIR	0.00675672	0.162391	2.04831	0.0552115	0.142658	-6.58078
BIOCARTA_GSK3_PATHWAY	0.00246519	0.287257	2.04778	0.0552684	0.142658	-6.58171
REACTOME_CDC6_ASSOCIATION_WITH_THE_ORC_ORIGIN_COMPLEX	0.0102082	0.0481692	2.0476	0.0552876	0.142658	-6.58203
REACTOME_SIGNALING_BY_NODAL	0.00410736	0.0342843	2.04748	0.0553002	0.142658	-6.58223
REACTOME_MHC_CLASS_II_ANTIGEN_PRESENTATION	0.00208216	0.264753	2.04646	0.0554108	0.142658	-6.58404
REACTOME_INSULIN_RECEPTOR_SIGNALLING_CASCADE	0.00277033	0.163309	2.04627	0.0554305	0.142658	-6.58435
REACTOME_HIV_LIFE_CYCLE	0.00270122	0.294039	2.04623	0.0554354	0.142658	-6.58444
HALLMARK_UV_RESPONSE_UP	-0.00230001	0.250229	-2.04386	0.0556915	0.142803	-6.58859
REACTOME_SHC1_EVENTS_IN_ERBB4_SIGNALING	0.00518646	0.29932	2.04367	0.055712	0.142803	-6.58892
PID_INTEGRIN1_PATHWAY	0.0069751	0.259719	2.03373	0.0567976	0.145299	-6.60632
REACTOME_MAP_KINASE_ACTIVATION_IN_TLR_CASCADE	0.00530804	0.241528	2.02552	0.0577094	0.14715	-6.62066
KEGG_PYRUVATE_METABOLISM	0.003836	0.226688	2.02517	0.0577482	0.14715	-6.62127
KEGG_VASOPRESSIN_REGULATED_WATER_REABSORPTION	0.0039991	0.274912	2.02196	0.0581084	0.147503	-6.62686
SA_CASPASE_CASCADE	0.00550123	0.171413	2.02191	0.0581142	0.147503	-6.62695
REACTOME_SIGNALING_BY_ILS	-0.00460116	0.20167	-2.02069	0.0582514	0.147563	-6.62907
BIOCARTA_CHEMICAL_PATHWAY	0.00281781	0.282327	2.01877	0.0584674	0.147821	-6.6324
REACTOME_BRANCHED_CHAIN_AMINO_ACID_CATABOLISM	0.0048601	0.159295	2.01707	0.0586606	0.148021	-6.63537
REACTOME_DEPOSITION_OF_NEW_CENPA_CONTAINING_NUCLEOSOMES_AT_THE_CENTROMERE	-0.00520292	-0.0312548	-2.01594	0.0587887	0.148056	-6.63733
BIOCARTA_EIF2_PATHWAY	-0.00343731	0.405476	-2.01292	0.0591324	0.14841	-6.64257
REACTOME_INSULIN_SYNTHESIS_AND_PROCESSING	0.00557309	0.236147	2.0127	0.0591581	0.14841	-6.64296
REACTOME_METABOLISM_OF_VITAMINS_AND_COFACTORS	-0.00324782	0.16075	-2.00456	0.0600955	0.150457	-6.65708
KEGG_VALINE_LEUCINE_AND_ISOLEUCINE_DEGRADATION	0.00405577	0.197133	2.0036	0.0602062	0.150457	-6.65873
HALLMARK_INFLAMMATORY_RESPONSE	-0.00340443	0.0945853	-2.00061	0.0605546	0.151037	-6.66391
PID_IL1PATHWAY	-0.00574898	0.234307	-1.99822	0.0608346	0.151444	-6.66805
REACTOME_NUCLEAR_EVENTS_KINASE_AND_TRANSCRIPTION_FACTOR_ACTIVATION	0.00600633	0.280228	1.98452	0.0624596	0.155192	-6.69168
REACTOME_PREFOLDIN_MEDIATED_TRANSFER_OF_SUBSTRATE_TO_CCT_TRIC	0.00293063	0.418694	1.98229	0.0627267	0.155458	-6.6955
REACTOME_ERKS_ARE_INACTIVATED	0.00565278	0.401905	1.98163	0.0628066	0.155458	-6.69664
HALLMARK_KRAS_SIGNALING_DN	-0.00938421	-0.0751308	-1.97966	0.0630446	0.15575	-6.70002
PID_TCRJNKPATHWAY	-0.0055464	0.163657	-1.97744	0.0633141	0.156119	-6.70384
REACTOME_SYNTHESIS_OF_PIPS_AT_THE_PLASMA_MEMBRANE	-0.00337989	0.163465	-1.97311	0.0638424	0.157122	-6.71127
PID_INTEGRIN2_PATHWAY	0.00514398	0.0828431	1.97203	0.0639739	0.157148	-6.71311
REACTOME_MRNA_DECAY_BY_3_TO_5_EXORIBONUCLEASE	0.00960486	0.236506	1.96852	0.0644056	0.157909	-6.71912
REACTOME_TELOMERE_MAINTENANCE	-0.00387972	0.0396875	-1.9623	0.065177	0.159499	-6.72976
BIOCARTA_HDAC_PATHWAY	0.0040942	0.194028	1.95909	0.0655783	0.160179	-6.73524
BIOCARTA_PDGF_PATHWAY	-0.00382806	0.302537	-1.95404	0.066214	0.161428	-6.74385
KEGG_ENDOMETRIAL_CANCER	0.00435501	0.255566	1.94151	0.0678156	0.165022	-6.76515
REACTOME_G_ALPHA1213_SIGNALLING_EVENTS	0.00315114	0.133159	1.9288	0.0694755	0.168745	-6.78667
REACTOME_GLOBAL_GENOMIC_NER_GG_NER	0.00429721	0.180702	1.92715	0.0696937	0.168958	-6.78946
HALLMARK_PROTEIN_SECRETION	0.00311002	0.381149	1.9203	0.0706053	0.170668	-6.80101
REACTOME_SHC1_EVENTS_IN_EGFR_SIGNALING	0.00542516	0.358874	1.91988	0.070662	0.170668	-6.80172
KEGG_ALLOGRAFT_REJECTION	-0.00544838	-0.155537	-1.91655	0.0711083	0.171187	-6.80731
BIOCARTA_ALK_PATHWAY	0.00325048	0.16741	1.91631	0.0711408	0.171187	-6.80771
PID_TRAIL_PATHWAY	-0.00354062	0.253067	-1.91272	0.0716265	0.171745	-6.81375
REACTOME_ACTIVATION_OF_KAINATE_RECEPTORS_UPON_GLUTAMATE_BINDING	0.005258	0.0602874	1.91264	0.0716375	0.171745	-6.81389
BIOCARTA_AGPCR_PATHWAY	0.00458953	0.119418	1.91033	0.0719508	0.172177	-6.81776
PID_BETACATENIN_NUC_PATHWAY	-0.00459372	0.24471	-1.90468	0.072724	0.173707	-6.82724
REACTOME_LIGAND_GATED_ION_CHANNEL_TRANSPORT	0.00639077	-0.310557	1.90198	0.0730961	0.174275	-6.83176
REACTOME_COLLAGEN_FORMATION	0.00790993	0.178521	1.90043	0.0733109	0.174326	-6.83436
REACTOME_PURINE_SALVAGE	0.00467971	0.219142	1.89975	0.0734047	0.174326	-6.83549
REACTOME_CHONDROITIN_SULFATE_DERMATAN_SULFATE_METABOLISM	0.00540957	0.213573	1.89892	0.0735205	0.174326	-6.83689
BIOCARTA_P35ALZHEIMERS_PATHWAY	-0.00595662	0.351121	-1.89678	0.0738175	0.17471	-6.84046
KEGG_GLYCOSAMINOGLYCAN_BIOSYNTHESIS_CHONDROITIN_SULFATE	0.00856232	0.258835	1.89521	0.0740367	0.17491	-6.84308
REACTOME_IL1_SIGNALING	-0.00553321	0.196561	-1.8929	0.0743593	0.175353	-6.84693
REACTOME_G_ALPHA_S_SIGNALLING_EVENTS	0.00284318	-0.105002	1.89182	0.0745111	0.175392	-6.84873
BIOCARTA_CYTOKINE_PATHWAY	0.00984921	-0.134585	1.88728	0.0751517	0.1763	-6.8563
PID_RANBP2PATHWAY	-0.00303548	0.365947	-1.88716	0.0751686	0.1763	-6.8565
REACTOME_GABA_B_RECEPTOR_ACTIVATION	-0.00269477	-0.0102307	-1.88581	0.0753593	0.176428	-6.85874
KEGG_CHRONIC_MYELOID_LEUKEMIA	0.00333955	0.290938	1.88175	0.0759367	0.177459	-6.86549
KEGG_PANCREATIC_CANCER	0.00457049	0.273147	1.87803	0.0764702	0.178385	-6.87167
BIOCARTA_GCR_PATHWAY	0.00258654	0.341586	1.87209	0.0773274	0.18006	-6.88151
BIOCARTA_PML_PATHWAY	0.00417643	0.156508	1.86798	0.0779268	0.181051	-6.88832
KEGG_FC_GAMMA_R_MEDIATED_PHAGOCYTOSIS	-0.00397263	0.217128	-1.86726	0.0780319	0.181051	-6.88951
REACTOME_ACTIVATION_OF_IRF3_IRF7_MEDIATED_BY_TBK1_IKK_EPSILON	0.00469328	0.126767	1.86389	0.0785258	0.181871	-6.89507
REACTOME_ENERGY_DEPENDENT_REGULATION_OF_MTOR_BY_LKB1_AMPK	0.00389314	0.149416	1.85831	0.0793508	0.183454	-6.90428
REACTOME_MEMBRANE_TRAFFICKING	0.00258753	0.338758	1.85588	0.0797113	0.18396	-6.90827
REACTOME_GRB2_SOS_PROVIDES_LINKAGE_TO_MAPK_SIGNALING_FOR_INTERGRINS_	0.00507547	0.174885	1.85353	0.080063	0.184382	-6.91214
REACTOME_SMAD2_SMAD3_SMAD4_HETEROTRIMER_REGULATES_TRANSCRIPTION	0.0024382	0.331138	1.85276	0.0801786	0.184382	-6.91341
BIOCARTA_CARDIACEGF_PATHWAY	0.00264474	0.269447	1.84211	0.0817882	0.187751	-6.93088
KEGG_LINOLEIC_ACID_METABOLISM	-0.0115587	-0.215927	-1.8408	0.081988	0.187877	-6.93303
PID_HES_HEYPATHWAY	-0.00355778	0.187993	-1.8388	0.0822944	0.188175	-6.9363
REACTOME_PERK_REGULATED_GENE_EXPRESSION	-0.00611706	0.248891	-1.83805	0.0824083	0.188175	-6.93752
KEGG_VALINE_LEUCINE_AND_ISOLEUCINE_BIOSYNTHESIS	0.00833943	0.220966	1.83492	0.08289	0.188943	-6.94263
REACTOME_SIGNALING_BY_HIPPO	0.00264587	0.289616	1.83225	0.083304	0.189553	-6.947
PID_ANTHRAXPATHWAY	0.00210064	0.209027	1.8231	0.084732	0.192465	-6.9619
PID_ARF_3PATHWAY	-0.00309085	0.406246	-1.81679	0.0857296	0.19439	-6.97215
BIOCARTA_CELL2CELL_PATHWAY	0.00368834	0.303011	1.81147	0.0865787	0.195973	-6.98077
KEGG_LEISHMANIA_INFECTION	-0.00291641	0.112718	-1.81	0.0868135	0.196162	-6.98314
KEGG_NON_SMALL_CELL_LUNG_CANCER	0.0041933	0.218222	1.80541	0.0875539	0.197027	-6.99056
REACTOME_TOLL_RECEPTOR_CASCADES	0.00255079	0.184218	1.8049	0.0876371	0.197027	-6.99139
REACTOME_HIV_INFECTION	0.0021753	0.330138	1.8048	0.087652	0.197027	-6.99154
REACTOME_PURINE_METABOLISM	0.00442565	0.260172	1.80278	0.0879813	0.197425	-6.99482
REACTOME_LATE_PHASE_OF_HIV_LIFE_CYCLE	0.00239441	0.299818	1.79015	0.0900543	0.201467	-7.01513
KEGG_STARCH_AND_SUCROSE_METABOLISM	0.00365967	0.103978	1.78992	0.090093	0.201467	-7.01551
REACTOME_GENERIC_TRANSCRIPTION_PATHWAY	-0.00337125	0.0405504	-1.78698	0.0905818	0.202211	-7.02022
REACTOME_REGULATION_OF_SIGNALING_BY_CBL	-0.00534038	0.229628	-1.78492	0.090926	0.202631	-7.02353
REACTOME_GLUCOSE_METABOLISM	0.00211032	0.289087	1.78232	0.091361	0.203251	-7.02768
PID_TXA2PATHWAY	0.00382923	0.125995	1.7802	0.0917176	0.203695	-7.03107
REACTOME_ENOS_ACTIVATION_AND_REGULATION	0.00586392	0.260848	1.77631	0.0923765	0.204807	-7.0373
BIOCARTA_PS1_PATHWAY	0.00483786	0.319477	1.77383	0.0927975	0.20539	-7.04125
REACTOME_GAP_JUNCTION_ASSEMBLY	0.00551803	0.150717	1.76993	0.0934637	0.206512	-7.04747
BIOCARTA_KERATINOCYTE_PATHWAY	-0.00487399	0.195303	-1.76723	0.0939274	0.207183	-7.05177
BIOCARTA_PARKIN_PATHWAY	-0.0096212	0.135757	-1.76613	0.0941167	0.207248	-7.05352
PID_IL4_2PATHWAY	-0.00354991	0.109427	-1.75341	0.0963302	0.211634	-7.07368
REACTOME_REGULATION_OF_INSULIN_SECRETION_BY_GLUCAGON_LIKE_PEPTIDE1	0.00444804	0.0870409	1.75282	0.0964344	0.211634	-7.07462
REACTOME_FANCONI_ANEMIA_PATHWAY	0.00479948	0.0444576	1.74635	0.0975787	0.213783	-7.08483
BIOCARTA_IL3_PATHWAY	-0.00550704	0.254514	-1.74016	0.0986856	0.215844	-7.09459
REACTOME_DESTABILIZATION_OF_MRNA_BY_BRF1	0.00449108	0.270109	1.73497	0.0996213	0.217523	-7.10275
REACTOME_RAF_MAP_KINASE_CASCADE	0.00743439	0.365673	1.72633	0.101197	0.22012	-7.1163
PID_THROMBIN_PAR4_PATHWAY	0.0046086	0.123293	1.72632	0.101199	0.22012	-7.11631
SA_PTEN_PATHWAY	0.00454716	0.293762	1.72566	0.10132	0.22012	-7.11734
KEGG_GLYCEROLIPID_METABOLISM	0.00245556	0.0944302	1.72265	0.101875	0.220956	-7.12205
REACTOME_ETHANOL_OXIDATION	-0.00669733	-0.23567	-1.71775	0.102782	0.222551	-7.12969
PID_TNFPATHWAY	-0.00206175	0.223309	-1.71453	0.103383	0.223453	-7.13471
PID_PRLSIGNALINGEVENTSPATHWAY	0.00342091	0.342906	1.71367	0.103543	0.223453	-7.13604
WNT_SIGNALING	0.00240458	0.212431	1.70804	0.104602	0.225364	-7.1448
KEGG_MTOR_SIGNALING_PATHWAY	0.00371479	0.244042	1.70708	0.104783	0.225379	-7.14628
REACTOME_NRAGE_SIGNALS_DEATH_THROUGH_JNK	0.00273189	0.0933144	1.70566	0.105053	0.225586	-7.1485
REACTOME_ASSOCIATION_OF_TRIC_CCT_WITH_TARGET_PROTEINS_DURING_BIOSYNTHESIS	-0.00180285	0.393848	-1.70112	0.105917	0.227065	-7.15553
REACTOME_TRAFFICKING_AND_PROCESSING_OF_ENDOSOMAL_TLR	-0.00357898	0.216785	-1.69002	0.108053	0.231262	-7.17267
REACTOME_SIGNALLING_TO_P38_VIA_RIT_AND_RIN	0.00612514	0.249893	1.68273	0.109477	0.233924	-7.18388
KEGG_ADIPOCYTOKINE_SIGNALING_PATHWAY	-0.00257219	0.139186	-1.68	0.110014	0.234685	-7.18807
KEGG_CYTOSOLIC_DNA_SENSING_PATHWAY	-0.00258283	0.153942	-1.66994	0.112013	0.238557	-7.20347
KEGG_ECM_RECEPTOR_INTERACTION	0.00545965	0.204667	1.6672	0.112562	0.239334	-7.20765
REACTOME_PYRUVATE_METABOLISM_AND_CITRIC_ACID_TCA_CYCLE	0.00206838	0.321761	1.66011	0.113995	0.241984	-7.21844
REACTOME_RESPIRATORY_ELECTRON_TRANSPORT	-0.00410677	0.456128	-1.65914	0.114193	0.242008	-7.21992
REACTOME_REGULATION_OF_AMPK_ACTIVITY_VIA_LKB1	0.00388698	0.143789	1.6507	0.115922	0.244753	-7.23272
REACTOME_CLASS_C_3_METABOTROPIC_GLUTAMATE_PHEROMONE_RECEPTORS	0.0108065	-0.426243	1.64974	0.116121	0.244753	-7.23418
KEGG_COMPLEMENT_AND_COAGULATION_CASCADES	-0.00409202	-0.00414473	-1.64953	0.116165	0.244753	-7.2345
REACTOME_PROLACTIN_RECEPTOR_SIGNALING	-0.00301739	0.122007	-1.64915	0.116243	0.244753	-7.23508
REACTOME_GLYCOLYSIS	0.00210149	0.322039	1.64141	0.117851	0.247736	-7.24676
PID_SYNDECAN_4_PATHWAY	0.00271243	0.292409	1.6306	0.120131	0.252119	-7.26302
REACTOME_ACTIVATION_OF_THE_MRNA_UPON_BINDING_OF_THE_CAP_BINDING_COMPLEX_AND_EIFS_AND_SUBSEQUENT_BINDING_TO_43S	0.00258989	0.476938	1.62462	0.121407	0.254386	-7.27198
BILD_SRC_ONCOGENIC_SIGNATURE	0.00507577	0.321693	1.6222	0.121929	0.254911	-7.27561
PID_AP1_PATHWAY	-0.00376765	0.230677	-1.62004	0.122395	0.254911	-7.27884
KEGG_CYTOKINE_CYTOKINE_RECEPTOR_INTERACTION	-0.00258061	-0.00663647	-1.61983	0.122439	0.254911	-7.27914
PID_IGF1_PATHWAY	0.00243041	0.382146	1.61981	0.122444	0.254911	-7.27918
BIOCARTA_RARRXR_PATHWAY	-0.00391913	0.25	-1.61842	0.122744	0.255127	-7.28125
KEGG_INTESTINAL_IMMUNE_NETWORK_FOR_IGA_PRODUCTION	-0.00543172	-0.16715	-1.61615	0.123237	0.255626	-7.28464
PID_S1P_S1P4_PATHWAY	-0.00616865	0.280613	-1.6155	0.123378	0.255626	-7.28561
REACTOME_PPARA_ACTIVATES_GENE_EXPRESSION	0.00160598	0.206678	1.6128	0.123966	0.256433	-7.28962
PID_HDAC_CLASSIII_PATHWAY	-0.0035435	0.203437	-1.61054	0.124461	0.257047	-7.29299
REACTOME_CD28_DEPENDENT_VAV1_PATHWAY	-0.0102952	0.202883	-1.60749	0.125128	0.258015	-7.29751
REACTOME_PI3K_AKT_ACTIVATION	-0.00355718	0.234143	-1.60567	0.125531	0.258435	-7.30022
PID_HDAC_CLASSI_PATHWAY	-0.00287429	0.261449	-1.60281	0.126164	0.259326	-7.30446
BIOCARTA_CARM_ER_PATHWAY	-0.00177163	0.208781	-1.60033	0.126712	0.260041	-7.30812
BIOCARTA_GRANULOCYTES_PATHWAY	-0.00955069	-0.153982	-1.59839	0.127145	0.260295	-7.311
REACTOME_OLFACTORY_SIGNALING_PATHWAY	0.0075002	-0.340955	1.59798	0.127237	0.260295	-7.31161
ST_WNT_BETA_CATENIN_PATHWAY	0.00184991	0.293814	1.59352	0.128236	0.261924	-7.31819
PID_PDGFRBPATHWAY	0.00294459	0.311851	1.58629	0.129869	0.264842	-7.32884
PID_RXR_VDR_PATHWAY	-0.00396928	0.120473	-1.58227	0.130784	0.26629	-7.33474
REACTOME_PIP3_ACTIVATES_AKT_SIGNALING	-0.00436826	0.238061	-1.57742	0.131895	0.267808	-7.34184
PID_THROMBIN_PAR1_PATHWAY	0.00239636	0.176978	1.57721	0.131942	0.267808	-7.34215
REACTOME_CYTOSOLIC_TRNA_AMINOACYLATION	0.00403093	0.449142	1.57325	0.132856	0.268679	-7.34794
KEGG_ETHER_LIPID_METABOLISM	0.00329546	0.127641	1.57319	0.13287	0.268679	-7.34803
KEGG_GLYCOSAMINOGLYCAN_DEGRADATION	0.0055235	0.211943	1.57228	0.133081	0.268679	-7.34936
REACTOME_DNA_REPAIR	0.00277827	0.181805	1.57177	0.1332	0.268679	-7.3501
REACTOME_RESPONSE_TO_ELEVATED_PLATELET_CYTOSOLIC_CA2_	0.00225383	0.221677	1.56721	0.13426	0.270395	-7.35674
KEGG_GLYCINE_SERINE_AND_THREONINE_METABOLISM	-0.0037411	-0.0471724	-1.56002	0.135948	0.273372	-7.3672
REACTOME_CA_DEPENDENT_EVENTS	0.00287202	0.110992	1.55873	0.136253	0.27356	-7.36908
BIOCARTA_SPPA_PATHWAY	0.00272237	0.228361	1.55589	0.136926	0.274258	-7.37319
BIOCARTA_ACH_PATHWAY	0.00398418	0.214566	1.55474	0.137198	0.274258	-7.37485
PID_IL27PATHWAY	-0.00463886	0.131959	-1.55246	0.13774	0.274258	-7.37814
REACTOME_MRNA_CAPPING	0.00246156	0.320461	1.55241	0.137753	0.274258	-7.37823
KEGG_GLYCEROPHOSPHOLIPID_METABOLISM	0.00205185	0.140756	1.55161	0.137944	0.274258	-7.37938
KEGG_PPAR_SIGNALING_PATHWAY	-0.00213674	0.0994615	-1.55134	0.138008	0.274258	-7.37977
HALLMARK_ALLOGRAFT_REJECTION	-0.00175405	0.0935432	-1.55075	0.13815	0.274258	-7.38063
REACTOME_METABOLISM_OF_PROTEINS	0.00152718	0.350467	1.55015	0.138292	0.274258	-7.38148
SIG_IL4RECEPTOR_IN_B_LYPHOCYTES	0.00348028	0.273104	1.54708	0.139029	0.275299	-7.38592
BIOCARTA_CCR5_PATHWAY	-0.0037548	0.258107	-1.54095	0.140509	0.277804	-7.39474
REACTOME_GLYCOSAMINOGLYCAN_METABOLISM	0.0038838	0.155447	1.53776	0.141286	0.278916	-7.39933
HALLMARK_TNFA_SIGNALING_VIA_NFKB	-0.00292491	0.272679	-1.5279	0.143703	0.283256	-7.41344
REACTOME_PI3K_EVENTS_IN_ERBB4_SIGNALING	-0.00280989	0.219534	-1.5246	0.144522	0.284438	-7.41816
REACTOME_REVERSIBLE_HYDRATION_OF_CARBON_DIOXIDE	0.00528288	-0.0192124	1.52073	0.145485	0.285778	-7.42367
KEGG_LONG_TERM_POTENTIATION	0.00364352	0.141349	1.51966	0.145751	0.285778	-7.42518
BIOCARTA_AKT_PATHWAY	-0.00417719	0.235516	-1.51921	0.145864	0.285778	-7.42583
REACTOME_INTEGRATION_OF_ENERGY_METABOLISM	0.00260182	0.1295	1.51704	0.146409	0.286413	-7.42892
BIOCARTA_CCR3_PATHWAY	0.0032516	0.241574	1.51607	0.146652	0.286445	-7.43029
PID_BARD1PATHWAY	0.00325421	0.216014	1.51521	0.146867	0.286445	-7.43151
BIOCARTA_IL4_PATHWAY	-0.00350844	0.303431	-1.50492	0.149476	0.290872	-7.44608
PID_AJDISS_2PATHWAY	0.00170227	0.301394	1.50396	0.149719	0.290872	-7.44742
REACTOME_PI_METABOLISM	-0.00182377	0.192004	-1.50258	0.150074	0.290872	-7.44938
REACTOME_THROMBOXANE_SIGNALLING_THROUGH_TP_RECEPTOR	0.00575011	0.0945759	1.50189	0.150251	0.290872	-7.45035
REACTOME_TIE2_SIGNALING	0.00351315	0.13751	1.50186	0.150258	0.290872	-7.45039
REACTOME_ACYL_CHAIN_REMODELLING_OF_PC	-0.00477979	0.0849045	-1.50094	0.150494	0.290872	-7.45169
REACTOME_MYD88_MAL_CASCADE_INITIATED_ON_PLASMA_MEMBRANE	0.00290813	0.206054	1.50011	0.150706	0.290872	-7.45285
KEGG_COLORECTAL_CANCER	0.00300975	0.237893	1.49551	0.151894	0.292651	-7.45933
REACTOME_NUCLEOTIDE_LIKE_PURINERGIC_RECEPTORS	0.00403759	-0.117001	1.4945	0.152156	0.292651	-7.46075
PID_P38GAMMADELTAPATHWAY	0.0043733	0.125096	1.49387	0.152318	0.292651	-7.46162
BILD_E2F3_ONCOGENIC_SIGNATURE	0.00158576	0.0701048	1.49305	0.152531	0.292651	-7.46278
REACTOME_ACTIVATION_OF_THE_AP1_FAMILY_OF_TRANSCRIPTION_FACTORS	0.00662713	0.246986	1.49048	0.1532	0.293501	-7.46638
REACTOME_FORMATION_OF_TUBULIN_FOLDING_INTERMEDIATES_BY_CCT_TRIC	0.00164603	0.436141	1.4892	0.153532	0.293704	-7.46817
PID_RET_PATHWAY	0.00356026	0.269845	1.48772	0.153918	0.294009	-7.47024
BIOCARTA_SALMONELLA_PATHWAY	0.00301934	0.460916	1.48619	0.154319	0.294239	-7.47237
REACTOME_PROSTACYCLIN_SIGNALLING_THROUGH_PROSTACYCLIN_RECEPTOR	0.00475807	0.077515	1.48553	0.154493	0.294239	-7.4733
BIOCARTA_TOLL_PATHWAY	-0.00232307	0.153826	-1.48392	0.154917	0.294614	-7.47556
REACTOME_RNA_POL_III_TRANSCRIPTION_INITIATION_FROM_TYPE_3_PROMOTER	0.00285956	0.215206	1.47456	0.157393	0.298886	-7.48859
REACTOME_DAG_AND_IP3_SIGNALING	0.00224678	0.109009	1.46434	0.160134	0.303646	-7.50275
REACTOME_CTNNB1_PHOSPHORYLATION_CASCADE	0.00320169	0.287749	1.46312	0.160464	0.303827	-7.50443
REACTOME_TRANSPORT_TO_THE_GOLGI_AND_SUBSEQUENT_MODIFICATION	0.00465444	0.285815	1.46222	0.160707	0.303843	-7.50567
REACTOME_OPIOID_SIGNALLING	0.00252387	0.120035	1.46011	0.16128	0.304347	-7.50858
REACTOME_ARMS_MEDIATED_ACTIVATION	0.004594	0.29109	1.45952	0.161442	0.304347	-7.5094
PID_FGF_PATHWAY	0.0019363	0.223411	1.45766	0.161948	0.304857	-7.51196
KEGG_TASTE_TRANSDUCTION	0.0032002	-0.16793	1.45045	0.163922	0.307869	-7.52186
REACTOME_NOTCH1_INTRACELLULAR_DOMAIN_REGULATES_TRANSCRIPTION	-0.00291843	0.207783	-1.45009	0.164023	0.307869	-7.52236
REACTOME_G_BETA_GAMMA_SIGNALLING_THROUGH_PI3KGAMMA	0.00433569	0.104617	1.44265	0.166083	0.311286	-7.53254
REACTOME_P75_NTR_RECEPTOR_MEDIATED_SIGNALLING	0.00180453	0.219587	1.44174	0.166335	0.311308	-7.53377
PID_ERBB2ERBB3PATHWAY	0.00284412	0.305691	1.44041	0.166707	0.311554	-7.53559
REACTOME_THE_ACTIVATION_OF_ARYLSULFATASES	0.00597908	0.136582	1.42406	0.171322	0.319325	-7.55778
BIOCARTA_UCALPAIN_PATHWAY	0.00252425	0.351563	1.42394	0.171357	0.319325	-7.55795
REACTOME_KERATAN_SULFATE_KERATIN_METABOLISM	0.00342477	0.112208	1.41754	0.173192	0.321779	-7.56658
BIOCARTA_NUCLEARRS_PATHWAY	0.00461709	-0.120491	1.41731	0.173258	0.321779	-7.56689
PID_KITPATHWAY	-0.00240727	0.160713	-1.41676	0.173418	0.321779	-7.56764
REACTOME_NUCLEOTIDE_EXCISION_REPAIR	0.00232373	0.231195	1.4129	0.174532	0.323383	-7.57282
REACTOME_ACYL_CHAIN_REMODELLING_OF_PE	-0.00636658	0.0103158	-1.41064	0.175189	0.324138	-7.57586
REACTOME_SIGNALING_BY_EGFR_IN_CANCER	0.00213764	0.256638	1.40931	0.175576	0.324391	-7.57764
BIOCARTA_CHREBP2_PATHWAY	0.00368234	0.261213	1.40236	0.177609	0.327532	-7.58693
REACTOME_TRNA_AMINOACYLATION	0.00392404	0.358621	1.40177	0.177781	0.327532	-7.58771
REACTOME_TRANSPORT_OF_VITAMINS_NUCLEOSIDES_AND_RELATED_MOLECULES	0.00459466	0.0996832	1.39906	0.17858	0.328536	-7.59133
HALLMARK_CHOLESTEROL_HOMEOSTASIS	-0.00219522	0.361182	-1.39099	0.180974	0.33247	-7.60205
KEGG_B_CELL_RECEPTOR_SIGNALING_PATHWAY	-0.00420723	0.168511	-1.38934	0.181469	0.332662	-7.60425
HALLMARK_MTORC1_SIGNALING	0.00215662	0.38461	1.38845	0.181734	0.332662	-7.60542
KEGG_GLYCOSYLPHOSPHATIDYLINOSITOL_GPI_ANCHOR_BIOSYNTHESIS	-0.00457486	0.220089	-1.38734	0.182066	0.332662	-7.60689
REACTOME_EXTRACELLULAR_MATRIX_ORGANIZATION	0.00424021	0.189507	1.38722	0.182105	0.332662	-7.60706
REACTOME_CLEAVAGE_OF_GROWING_TRANSCRIPT_IN_THE_TERMINATION_REGION_	-0.00243861	0.340325	-1.3846	0.18289	0.333627	-7.61051
REACTOME_HOST_INTERACTIONS_OF_HIV_FACTORS	0.00173254	0.360091	1.38328	0.183289	0.333884	-7.61226
HALLMARK_HEME_METABOLISM	-0.00260463	0.207136	-1.38184	0.183721	0.334202	-7.61415
REACTOME_IMMUNOREGULATORY_INTERACTIONS_BETWEEN_A_LYMPHOID_AND_A_NON_LYMPHOID_CELL	-0.00372131	-0.015052	-1.38014	0.184237	0.334672	-7.6164
PID_TRKRPATHWAY	0.00262638	0.223418	1.36834	0.187835	0.340323	-7.63189
KEGG_BASAL_TRANSCRIPTION_FACTORS	-0.00188749	0.205575	-1.36822	0.187873	0.340323	-7.63205
REACTOME_PROCESSING_OF_CAPPED_INTRONLESS_PRE_MRNA	-0.00306633	0.296703	-1.3672	0.188185	0.340413	-7.63338
REACTOME_A_TETRASACCHARIDE_LINKER_SEQUENCE_IS_REQUIRED_FOR_GAG_SYNTHESIS	0.0040738	0.190459	1.36554	0.188698	0.3405	-7.63555
BIOCARTA_RAC1_PATHWAY	-0.00457767	0.173403	-1.36534	0.188758	0.3405	-7.63581
REACTOME_GLUCOSE_TRANSPORT	0.00521671	0.239583	1.36232	0.189694	0.341653	-7.63975
REACTOME_DEADENYLATION_DEPENDENT_MRNA_DECAY	0.00224251	0.282909	1.36158	0.189924	0.341653	-7.64072
PID_P53DOWNSTREAMPATHWAY	-0.00139132	0.277401	-1.36049	0.19026	0.341783	-7.64213
REACTOME_THE_ROLE_OF_NEF_IN_HIV1_REPLICATION_AND_DISEASE_PATHOGENESIS	0.0028744	0.29293	1.35621	0.191594	0.343117	-7.6477
BIOCARTA_CXCR4_PATHWAY	-0.00265258	0.30927	-1.35609	0.191633	0.343117	-7.64787
BIOCARTA_IL2RB_PATHWAY	-0.00311345	0.220123	-1.35526	0.191891	0.343117	-7.64894
REACTOME_SIGNALING_BY_NOTCH1	-0.00171343	0.21907	-1.35472	0.192061	0.343117	-7.64964
REACTOME_SIGNALING_BY_ERBB2	0.00244834	0.225384	1.35207	0.192891	0.344126	-7.65308
REACTOME_COSTIMULATION_BY_THE_CD28_FAMILY	-0.0024333	0.159191	-1.35122	0.193157	0.344128	-7.65417
KEGG_BASE_EXCISION_REPAIR	0.00296941	0.194355	1.34958	0.193673	0.344574	-7.6563
BIOCARTA_GATA3_PATHWAY	-0.00548142	0.164259	-1.34794	0.19419	0.34502	-7.65842
KEGG_PROTEASOME	-0.00148676	0.440165	-1.3416	0.196202	0.348117	-7.6666
REACTOME_ACTIVATION_OF_BH3_ONLY_PROTEINS	-0.00470495	0.239729	-1.33251	0.199111	0.352443	-7.67827
BIOCARTA_MPR_PATHWAY	0.00315857	0.312297	1.33229	0.199183	0.352443	-7.67856
HALLMARK_MYC_TARGETS_V2	0.0058812	0.320733	1.32673	0.200978	0.355135	-7.68565
REACTOME_PI3K_CASCADE	0.00160437	0.122582	1.32471	0.201635	0.35581	-7.68823
BILD_CTNNB1_ONCOGENIC_SIGNATURE	0.00384652	0.277862	1.31424	0.205063	0.361367	-7.70153
REACTOME_NOD1_2_SIGNALING_PATHWAY	-0.0022649	0.150347	-1.30899	0.206799	0.363592	-7.70816
REACTOME_CHOLESTEROL_BIOSYNTHESIS	-0.00190726	0.461834	-1.30873	0.206886	0.363592	-7.70849
KEGG_ENDOCYTOSIS	-0.00212628	0.219129	-1.30611	0.207756	0.364627	-7.71179
KEGG_NEUROACTIVE_LIGAND_RECEPTOR_INTERACTION	0.00181421	-0.228672	1.30418	0.208401	0.364932	-7.71423
KEGG_NUCLEOTIDE_EXCISION_REPAIR	0.00234535	0.210882	1.3039	0.208492	0.364932	-7.71457
BIOCARTA_ECM_PATHWAY	0.00153515	0.40229	1.29491	0.211514	0.369723	-7.72586
REACTOME_DARPP_32_EVENTS	0.00367388	0.276091	1.29391	0.211851	0.369812	-7.7271
SIG_PIP3_SIGNALING_IN_CARDIAC_MYOCTES	0.00221174	0.273725	1.29251	0.212324	0.37014	-7.72885
KEGG_LONG_TERM_DEPRESSION	0.00276058	0.100958	1.28644	0.214389	0.373238	-7.73641
REACTOME_DESTABILIZATION_OF_MRNA_BY_KSRP	0.00367918	0.27201	1.28427	0.215132	0.373625	-7.73911
PID_RAC1_PATHWAY	0.00231668	0.302975	1.2841	0.215187	0.373625	-7.73932
REACTOME_LIPID_DIGESTION_MOBILIZATION_AND_TRANSPORT	0.00203897	0.121074	1.28077	0.216329	0.375106	-7.74345
KEGG_GLYCOSAMINOGLYCAN_BIOSYNTHESIS_HEPARAN_SULFATE	0.00453545	0.179532	1.27827	0.21719	0.376096	-7.74654
REACTOME_TRANSCRIPTIONAL_REGULATION_OF_WHITE_ADIPOCYTE_DIFFERENTIATION	-0.00303949	0.173597	-1.27277	0.219093	0.378885	-7.75333
PID_LKB1_PATHWAY	0.00207379	0.289563	1.27055	0.219867	0.379422	-7.75608
KEGG_GALACTOSE_METABOLISM	0.00200631	0.292202	1.2702	0.219989	0.379422	-7.75651
REACTOME_BILE_SALT_AND_ORGANIC_ANION_SLC_TRANSPORTERS	0.0038882	0.0422661	1.26634	0.221334	0.38079	-7.76124
REACTOME_ABC_FAMILY_PROTEINS_MEDIATED_TRANSPORT	-0.00421148	-0.0274983	-1.26624	0.221369	0.38079	-7.76136
PID_GMCSF_PATHWAY	-0.00418963	0.202322	-1.26374	0.222247	0.381793	-7.76444
REACTOME_BASIGIN_INTERACTIONS	0.00287851	0.367865	1.26182	0.222922	0.38221	-7.76679
KEGG_ALPHA_LINOLENIC_ACID_METABOLISM	-0.00469395	0.0077446	-1.26137	0.223078	0.38221	-7.76733
ST_TUMOR_NECROSIS_FACTOR_PATHWAY	-0.00228304	0.18041	-1.25468	0.225445	0.385755	-7.7755
KEGG_ARGININE_AND_PROLINE_METABOLISM	0.00215872	0.212491	1.24895	0.227484	0.388505	-7.78246
BIOCARTA_TOB1_PATHWAY	-0.00365704	0.159419	-1.24817	0.227764	0.388505	-7.78341
REACTOME_ADP_SIGNALLING_THROUGH_P2RY1	0.00374677	0.144789	1.24765	0.227951	0.388505	-7.78405
REACTOME_GAB1_SIGNALOSOME	-0.00265934	0.237767	-1.24303	0.229607	0.390813	-7.78963
BIOCARTA_GH_PATHWAY	-0.00197116	0.192314	-1.23917	0.231001	0.392671	-7.79429
BIOCARTA_SHH_PATHWAY	-0.00329612	0.0547512	-1.23192	0.233636	0.39663	-7.80301
REACTOME_TRANSPORT_OF_RIBONUCLEOPROTEINS_INTO_THE_HOST_NUCLEUS	0.00480125	0.28346	1.23009	0.234302	0.397242	-7.8052
REACTOME_PEROXISOMAL_LIPID_METABOLISM	-0.00235866	0.177501	-1.22272	0.23701	0.401308	-7.81401
KEGG_INSULIN_SIGNALING_PATHWAY	0.00261869	0.209809	1.22147	0.237472	0.401566	-7.8155
HALLMARK_ADIPOGENESIS	0.0012867	0.286619	1.22022	0.237931	0.401819	-7.81698
PID_NFKAPPABATYPICALPATHWAY	-0.00372087	0.197566	-1.21872	0.23849	0.402238	-7.81877
BIOCARTA_CERAMIDE_PATHWAY	-0.00298729	0.299101	-1.21572	0.239601	0.403588	-7.82232
PID_IL12_2PATHWAY	0.0017803	0.0722507	1.21347	0.24044	0.404476	-7.82499
PID_AR_PATHWAY	0.00127554	0.287206	1.20691	0.242896	0.408078	-7.83274
BILD_HRAS_ONCOGENIC_SIGNATURE	0.00238172	0.348062	1.20531	0.243497	0.408558	-7.83462
KEGG_THYROID_CANCER	0.00321159	0.258099	1.2038	0.244068	0.408988	-7.8364
BILD_MYC_ONCOGENIC_SIGNATURE	0.00384183	0.269618	1.20104	0.24511	0.409831	-7.83965
REACTOME_PROTEIN_FOLDING	0.00180727	0.376252	1.20079	0.245204	0.409831	-7.83993
REACTOME_RESPIRATORY_ELECTRON_TRANSPORT_ATP_SYNTHESIS_BY_CHEMIOSMOTIC_COUPLING_AND_HEAT_PRODUCTION_BY_UNCOUPLING_PROTEINS_	-0.00322975	0.442002	-1.19898	0.24589	0.410039	-7.84206
REACTOME_TERMINATION_OF_O_GLYCAN_BIOSYNTHESIS	0.00290928	-0.122879	1.1988	0.24596	0.410039	-7.84227
PID_HIF1APATHWAY	-0.00335292	0.324678	-1.19731	0.246523	0.41045	-7.84401
PID_TCPTP_PATHWAY	-0.00169711	0.259198	-1.19384	0.247847	0.411217	-7.84807
BIOCARTA_MTA3_PATHWAY	-0.00176002	0.353767	-1.19314	0.248114	0.411217	-7.84889
SA_G1_AND_S_PHASES	0.00291997	0.307773	1.19286	0.248221	0.411217	-7.84922
REACTOME_THROMBIN_SIGNALLING_THROUGH_PROTEINASE_ACTIVATED_RECEPTORS_PARS	0.00412779	0.115973	1.19278	0.248252	0.411217	-7.84931
BIOCARTA_RAS_PATHWAY	-0.00491773	0.343305	-1.19081	0.249004	0.411937	-7.85161
REACTOME_VITAMIN_B5_PANTOTHENATE_METABOLISM	-0.00266885	0.24042	-1.18958	0.249475	0.412174	-7.85304
REACTOME_SHC_MEDIATED_SIGNALLING	0.00395035	0.310463	1.18878	0.249783	0.412174	-7.85397
KEGG_DORSO_VENTRAL_AXIS_FORMATION	-0.00332954	0.180552	-1.18442	0.251459	0.414413	-7.85903
REACTOME_MITOCHONDRIAL_TRNA_AMINOACYLATION	0.00356517	0.276497	1.18316	0.251946	0.414687	-7.86049
REACTOME_PRE_NOTCH_PROCESSING_IN_GOLGI	0.00188131	0.279044	1.17971	0.253282	0.416359	-7.86448
REACTOME_REGULATION_OF_MRNA_STABILITY_BY_PROTEINS_THAT_BIND_AU_RICH_ELEMENTS	-0.00129793	0.387313	-1.17671	0.254447	0.417744	-7.86794
SIG_CD40PATHWAYMAP	0.00235297	0.129972	1.16845	0.257678	0.421999	-7.87744
REACTOME_DIABETES_PATHWAYS	0.00180323	0.313739	1.16843	0.257689	0.421999	-7.87747
PID_WNT_CANONICAL_PATHWAY	0.00149018	0.227384	1.16198	0.260233	0.425626	-7.88484
PID_RAC1_REG_PATHWAY	0.00223716	0.0846059	1.15946	0.261231	0.426721	-7.88771
REACTOME_TIGHT_JUNCTION_INTERACTIONS	0.00358766	0.0317381	1.15508	0.262976	0.429032	-7.8927
REACTOME_FACILITATIVE_NA_INDEPENDENT_GLUCOSE_TRANSPORTERS	0.00741785	0.0834211	1.1478	0.265891	0.432852	-7.90093
BIOCARTA_MAPK_PATHWAY	-0.00360329	0.235142	-1.14757	0.265985	0.432852	-7.9012
BIOCARTA_IL2_PATHWAY	-0.00336532	0.2226	-1.14491	0.267056	0.433616	-7.90419
REACTOME_SULFUR_AMINO_ACID_METABOLISM	0.0034229	0.232288	1.14448	0.267231	0.433616	-7.90468
REACTOME_CITRIC_ACID_CYCLE_TCA_CYCLE	-0.00161757	0.41074	-1.14288	0.267876	0.433616	-7.90647
BIOCARTA_CDMAC_PATHWAY	-0.00300195	0.293729	-1.14248	0.26804	0.433616	-7.90693
KEGG_BIOSYNTHESIS_OF_UNSATURATED_FATTY_ACIDS	0.0037108	0.283012	1.14226	0.268126	0.433616	-7.90717
BIOCARTA_CSK_PATHWAY	0.00235891	0.0189294	1.13759	0.270024	0.436008	-7.91241
REACTOME_REGULATION_OF_INSULIN_SECRETION	0.00245809	0.110064	1.13697	0.270278	0.436008	-7.91311
BIOCARTA_RAB_PATHWAY	0.00461087	0.320924	1.13304	0.271881	0.438049	-7.9175
REACTOME_ASPARAGINE_N_LINKED_GLYCOSYLATION	0.00358074	0.332228	1.13	0.273128	0.439512	-7.92089
REACTOME_GENERATION_OF_SECOND_MESSENGER_MOLECULES	-0.00293536	-0.047216	-1.12851	0.273737	0.439946	-7.92254
REACTOME_HDL_MEDIATED_LIPID_TRANSPORT	0.00346775	0.0824134	1.1275	0.274154	0.440072	-7.92367
REACTOME_SYNTHESIS_OF_PC	-0.00226903	0.0997872	-1.12302	0.276002	0.442491	-7.92864
PID_CDC42_PATHWAY	0.00203859	0.294732	1.12196	0.27644	0.442645	-7.92981
REACTOME_TRAF6_MEDIATED_INDUCTION_OF_NFKB_AND_MAP_KINASES_UPON_TLR7_8_OR_9_ACTIVATION	0.00275006	0.225837	1.1155	0.279126	0.446394	-7.93694
KEGG_NON_HOMOLOGOUS_END_JOINING	0.00333483	0.225409	1.11434	0.279609	0.446617	-7.93822
KEGG_BUTANOATE_METABOLISM	-0.00210575	0.128639	-1.11349	0.279967	0.446639	-7.93916
PID_HDAC_CLASSII_PATHWAY	-0.00163936	0.256593	-1.11043	0.281248	0.448132	-7.94252
HALLMARK_NOTCH_SIGNALING	0.00177558	0.283489	1.10627	0.282994	0.450291	-7.94707
BIOCARTA_AT1R_PATHWAY	0.00331761	0.319242	1.1048	0.283616	0.450291	-7.94868
KEGG_AMINOACYL_TRNA_BIOSYNTHESIS	0.00329329	0.329015	1.10473	0.283645	0.450291	-7.94875
REACTOME_SHC_RELATED_EVENTS	0.00344271	0.288895	1.10303	0.284364	0.45088	-7.95061
BIOCARTA_GLYCOLYSIS_PATHWAY	0.00191687	0.412184	1.09789	0.286543	0.452742	-7.9562
SA_PROGRAMMED_CELL_DEATH	0.00331949	0.137167	1.09783	0.286569	0.452742	-7.95627
REACTOME_NUCLEOTIDE_BINDING_DOMAIN_LEUCINE_RICH_REPEAT_CONTAINING_RECEPTOR_NLR_SIGNALING_PATHWAYS	-0.00140897	0.163801	-1.09779	0.286585	0.452742	-7.95631
REACTOME_REGULATION_OF_GLUCOKINASE_BY_GLUCOKINASE_REGULATORY_PROTEIN	0.00453139	0.237406	1.09492	0.287808	0.453843	-7.95942
PID_RB_1PATHWAY	0.00160179	0.212859	1.09451	0.287982	0.453843	-7.95986
REACTOME_CALNEXIN_CALRETICULIN_CYCLE	0.00507529	0.48977	1.09193	0.289087	0.454511	-7.96266
KEGG_ASCORBATE_AND_ALDARATE_METABOLISM	-0.00280954	-0.027313	-1.09173	0.289172	0.454511	-7.96288
REACTOME_LIPOPROTEIN_METABOLISM	0.00241215	0.125726	1.09069	0.289618	0.454511	-7.964
ST_FAS_SIGNALING_PATHWAY	-0.00147237	0.246933	-1.09025	0.289808	0.454511	-7.96448
REACTOME_HS_GAG_DEGRADATION	0.00347152	0.267246	1.08288	0.292978	0.458928	-7.9724
REACTOME_ACTIVATED_TLR4_SIGNALLING	0.00199903	0.192746	1.07148	0.297936	0.465609	-7.98458
REACTOME_TRAFFICKING_OF_AMPA_RECEPTORS	-0.00144303	0.069362	-1.07142	0.297961	0.465609	-7.98464
KEGG_BETA_ALANINE_METABOLISM	0.00277874	0.106008	1.06535	0.300624	0.469205	-7.99107
REACTOME_N_GLYCAN_TRIMMING_IN_THE_ER_AND_CALNEXIN_CALRETICULIN_CYCLE	0.00454942	0.494559	1.06196	0.302121	0.470974	-7.99466
PID_CXCR4_PATHWAY	-0.00170499	0.22235	-1.05528	0.305084	0.475023	-8.00168
REACTOME_NUCLEAR_RECEPTOR_TRANSCRIPTION_PATHWAY	0.00234309	-0.0560921	1.05252	0.306315	0.476368	-8.00458
PID_ERA_GENOMIC_PATHWAY	0.00101848	0.223111	1.04937	0.307722	0.477983	-8.00786
REACTOME_INNATE_IMMUNE_SYSTEM	-0.00185384	0.159789	-1.04648	0.309017	0.479419	-8.01087
PID_IL5_PATHWAY	-0.00305489	0.192844	-1.03921	0.312297	0.483916	-8.01842
BIOCARTA_TRKA_PATHWAY	-0.00204724	0.229244	-1.0384	0.312661	0.483916	-8.01926
BIOCARTA_EDG1_PATHWAY	0.0015193	0.264813	1.03698	0.313307	0.484273	-8.02073
REACTOME_POST_TRANSLATIONAL_MODIFICATION_SYNTHESIS_OF_GPI_ANCHORED_PROTEINS	-0.00320342	0.245252	-1.03625	0.313639	0.484273	-8.02148
REACTOME_O_LINKED_GLYCOSYLATION_OF_MUCINS	0.00269413	0.0615998	1.02958	0.316676	0.488381	-8.02834
REACTOME_ACYL_CHAIN_REMODELLING_OF_PG	-0.00418957	0.0521535	-1.02809	0.317359	0.488853	-8.02987
REACTOME_NEP_NS2_INTERACTS_WITH_THE_CELLULAR_EXPORT_MACHINERY	0.00397622	0.291951	1.02245	0.319948	0.492257	-8.03564
KEGG_EPITHELIAL_CELL_SIGNALING_IN_HELICOBACTER_PYLORI_INFECTION	0.00112705	0.278248	1.01636	0.322757	0.49599	-8.04182
REACTOME_APOPTOTIC_CLEAVAGE_OF_CELLULAR_PROTEINS	-0.00258117	0.323602	-1.0147	0.32353	0.49659	-8.04351
REACTOME_SYNTHESIS_OF_SUBSTRATES_IN_N_GLYCAN_BIOSYTHESIS	0.00289639	0.2988	1.0131	0.324273	0.49668	-8.04513
BIOCARTA_LYM_PATHWAY	-0.00704391	-0.00733988	-1.01162	0.324958	0.49668	-8.04662
PID_CONE_PATHWAY	0.00545009	-0.254029	1.01133	0.325097	0.49668	-8.04692
ST_ERK1_ERK2_MAPK_PATHWAY	0.0023072	0.266701	1.01127	0.325121	0.49668	-8.04697
REACTOME_METABOLISM_OF_NON_CODING_RNA	0.00339404	0.295552	1.00956	0.325919	0.497314	-8.0487
PID_AR_NONGENOMIC_PATHWAY	-0.00185931	0.258418	-1.00314	0.328925	0.501311	-8.05516
BIOCARTA_BCR_PATHWAY	-0.00310552	0.221467	-1.00104	0.329909	0.502221	-8.05726
PID_TAP63PATHWAY	-0.00100326	0.324819	-0.998711	0.331008	0.503134	-8.05959
KEGG_NEUROTROPHIN_SIGNALING_PATHWAY	0.00217401	0.230584	0.998125	0.331285	0.503134	-8.06017
REACTOME_CIRCADIAN_REPRESSION_OF_EXPRESSION_BY_REV_ERBA	-0.00157051	0.140819	-0.995053	0.332737	0.504748	-8.06324
PID_IL8CXCR2_PATHWAY	0.00231363	0.15197	0.98934	0.335448	0.508267	-8.06891
REACTOME_TETRAHYDROBIOPTERIN_BH4_SYNTHESIS_RECYCLING_SALVAGE_AND_REGULATION	0.00399472	0.244279	0.985997	0.337042	0.510086	-8.07221
REACTOME_PURINE_RIBONUCLEOSIDE_MONOPHOSPHATE_BIOSYNTHESIS	0.00464937	0.323836	0.980911	0.339477	0.511886	-8.07722
KEGG_SNARE_INTERACTIONS_IN_VESICULAR_TRANSPORT	0.00370621	0.17276	0.980546	0.339652	0.511886	-8.07758
REACTOME_HEPARAN_SULFATE_HEPARIN_HS_GAG_METABOLISM	0.00220744	0.16138	0.980268	0.339786	0.511886	-8.07785
REACTOME_MRNA_SPLICING_MINOR_PATHWAY	0.00146692	0.415165	0.980217	0.33981	0.511886	-8.0779
REACTOME_CELL_CELL_JUNCTION_ORGANIZATION	0.00159846	0.0988009	0.978231	0.340765	0.512729	-8.07985
KEGG_TRYPTOPHAN_METABOLISM	0.00208041	0.0725044	0.976126	0.341779	0.513658	-8.08191
KEGG_VEGF_SIGNALING_PATHWAY	0.00228766	0.190708	0.975174	0.342239	0.513754	-8.08284
REACTOME_HS_GAG_BIOSYNTHESIS	-0.0015628	0.193874	-0.972358	0.343599	0.5152	-8.08559
REACTOME_DOWNSTREAM_SIGNAL_TRANSDUCTION	0.00178253	0.224716	0.971203	0.344159	0.515443	-8.08672
PID_FCER1PATHWAY	-0.00177301	0.225268	-0.966057	0.346659	0.518588	-8.09171
PID_MTOR_4PATHWAY	0.00217673	0.318916	0.964663	0.347338	0.519006	-8.09306
KEGG_PENTOSE_AND_GLUCURONATE_INTERCONVERSIONS	-0.0025446	0.0340578	-0.963165	0.348068	0.519419	-8.09451
REACTOME_SIGNALLING_TO_RAS	0.00358448	0.270977	0.961902	0.348686	0.519419	-8.09573
REACTOME_PHOSPHOLIPID_METABOLISM	-0.00132826	0.193233	-0.961636	0.348816	0.519419	-8.09599
REACTOME_NEF_MEDIATES_DOWN_MODULATION_OF_CELL_SURFACE_RECEPTORS_BY_RECRUITING_THEM_TO_CLATHRIN_ADAPTERS	0.00194218	0.349059	0.959723	0.349753	0.520217	-8.09783
KEGG_PORPHYRIN_AND_CHLOROPHYLL_METABOLISM	-0.00192766	0.140437	-0.957953	0.35062	0.520755	-8.09954
REACTOME_AMINE_DERIVED_HORMONES	-0.00419992	-0.350622	-0.957348	0.350917	0.520755	-8.10012
REACTOME_TRIGLYCERIDE_BIOSYNTHESIS	0.00263466	0.228364	0.952219	0.353442	0.523903	-8.10504
REACTOME_GLUCAGON_TYPE_LIGAND_RECEPTORS	0.0027466	0.0171031	0.950241	0.354419	0.524751	-8.10693
BIOCARTA_MAL_PATHWAY	0.00260861	0.288338	0.948039	0.355509	0.525232	-8.10903
REACTOME_PHOSPHORYLATION_OF_CD3_AND_TCR_ZETA_CHAINS	0.00386871	-0.29763	0.947949	0.355554	0.525232	-8.10911
REACTOME_ER_PHAGOSOME_PATHWAY	-0.00092343	0.408227	-0.94708	0.355985	0.52527	-8.10994
SIG_BCR_SIGNALING_PATHWAY	0.00165863	0.188209	0.94566	0.356689	0.525598	-8.11129
PID_P38_MK2PATHWAY	0.00161878	0.352288	0.944999	0.357018	0.525598	-8.11192
BIOCARTA_NKT_PATHWAY	-0.00196336	-0.0552821	-0.93553	0.361744	0.531952	-8.12087
REACTOME_RNA_POL_II_TRANSCRIPTION_PRE_INITIATION_AND_PROMOTER_OPENING	0.00148135	0.28254	0.93178	0.363628	0.534117	-8.1244
REACTOME_METABOLISM_OF_LIPIDS_AND_LIPOPROTEINS	-0.000877207	0.188709	-0.930199	0.364424	0.534419	-8.12588
REACTOME_TRIF_MEDIATED_TLR3_SIGNALING	0.00205515	0.22963	0.929167	0.364944	0.534419	-8.12684
REACTOME_TRANSMISSION_ACROSS_CHEMICAL_SYNAPSES	0.000987874	-0.0150019	0.928811	0.365124	0.534419	-8.12718
BIOCARTA_INTEGRIN_PATHWAY	0.00177753	0.355011	0.928101	0.365482	0.534419	-8.12784
REACTOME_EFFECTS_OF_PIP2_HYDROLYSIS	0.00252432	0.0100438	0.921993	0.368575	0.538335	-8.13353
KEGG_OLFACTORY_TRANSDUCTION	-0.00227249	-0.138685	-0.917427	0.370899	0.54112	-8.13776
PID_ALK1PATHWAY	-0.00265644	0.286795	-0.914834	0.372222	0.542441	-8.14016
REACTOME_PRE_NOTCH_TRANSCRIPTION_AND_TRANSLATION	0.00132852	0.186552	0.906124	0.376692	0.547791	-8.14816
REACTOME_OXYGEN_DEPENDENT_PROLINE_HYDROXYLATION_OF_HYPOXIA_INDUCIBLE_FACTOR_ALPHA	-0.0032116	0.325308	-0.906034	0.376738	0.547791	-8.14824
REACTOME_PROLONGED_ERK_ACTIVATION_EVENTS	0.00277608	0.290573	0.899657	0.380034	0.551919	-8.15405
PID_HIF1_TFPATHWAY	-0.00167012	0.26537	-0.898897	0.380428	0.551919	-8.15474
BIOCARTA_IL6_PATHWAY	-0.00157946	0.341394	-0.89402	0.382963	0.554976	-8.15916
REACTOME_AMINO_ACID_SYNTHESIS_AND_INTERCONVERSION_TRANSAMINATION	0.00194048	0.284261	0.892411	0.383802	0.555571	-8.16061
KEGG_FOLATE_BIOSYNTHESIS	0.00245508	0.087371	0.890571	0.384763	0.556341	-8.16227
REACTOME_POST_TRANSLATIONAL_PROTEIN_MODIFICATION	0.00241602	0.225623	0.888868	0.385654	0.556418	-8.1638
KEGG_HEDGEHOG_SIGNALING_PATHWAY	-0.00234724	0.026235	-0.888316	0.385943	0.556418	-8.16429
REACTOME_P38MAPK_EVENTS	0.00500257	0.310439	0.887442	0.3864	0.556418	-8.16508
REACTOME_APOPTOSIS	-0.00141574	0.313865	-0.887191	0.386532	0.556418	-8.1653
REACTOME_INTERACTION_BETWEEN_L1_AND_ANKYRINS	0.00266872	-0.0514399	0.883368	0.388539	0.558325	-8.16872
PID_P38ALPHABETAPATHWAY	0.00236456	0.197012	0.883028	0.388718	0.558325	-8.16903
REACTOME_ANTIGEN_PRESENTATION_FOLDING_ASSEMBLY_AND_PEPTIDE_LOADING_OF_CLASS_I_MHC	0.00182725	0.363169	0.8804	0.390103	0.559211	-8.17137
HALLMARK_FATTY_ACID_METABOLISM	0.000957663	0.253249	0.879822	0.390408	0.559211	-8.17189
REACTOME_INHIBITION_OF_VOLTAGE_GATED_CA2_CHANNELS_VIA_GBETA_GAMMA_SUBUNITS	-0.00162514	-0.0671675	-0.879404	0.390628	0.559211	-8.17226
REACTOME_REGULATION_OF_BETA_CELL_DEVELOPMENT	-0.00218016	-0.132659	-0.874697	0.393118	0.561583	-8.17643
KEGG_PATHWAYS_IN_CANCER	0.00102415	0.210987	0.874633	0.393152	0.561583	-8.17649
BIOCARTA_CDK5_PATHWAY	-0.00416349	0.294469	-0.872268	0.394406	0.562756	-8.17858
BIOCARTA_AMI_PATHWAY	0.00280571	0.0546857	0.869145	0.396068	0.564506	-8.18133
REACTOME_SYNTHESIS_OF_VERY_LONG_CHAIN_FATTY_ACYL_COAS	-0.00291489	0.280809	-0.86356	0.39905	0.568132	-8.18624
REACTOME_TAK1_ACTIVATES_NFKB_BY_PHOSPHORYLATION_AND_ACTIVATION_OF_IKKS_COMPLEX	-0.00162153	0.187458	-0.862318	0.399715	0.568454	-8.18732
REACTOME_SYNTHESIS_OF_PE	0.00451366	0.107675	0.858287	0.401879	0.570906	-8.19083
ST_P38_MAPK_PATHWAY	0.00237688	0.229567	0.854923	0.403691	0.572852	-8.19376
BIOCARTA_VIP_PATHWAY	0.00230557	0.234796	0.850418	0.406125	0.575531	-8.19765
KEGG_GLYCOSAMINOGLYCAN_BIOSYNTHESIS_KERATAN_SULFATE	0.00297311	0.122542	0.849788	0.406466	0.575531	-8.19819
REACTOME_FORMATION_OF_TRANSCRIPTION_COUPLED_NER_TC_NER_REPAIR_COMPLEX	0.00153453	0.257518	0.848882	0.406957	0.575598	-8.19897
PID_PDGFRAPATHWAY	0.0020829	0.351991	0.839856	0.411869	0.58093	-8.20671
REACTOME_RESOLUTION_OF_AP_SITES_VIA_THE_SINGLE_NUCLEOTIDE_REPLACEMENT_PATHWAY	-0.00260339	0.18405	-0.83963	0.411993	0.58093	-8.2069
REACTOME_METABOLISM_OF_PORPHYRINS	-0.00281516	0.234993	-0.838951	0.412364	0.58093	-8.20748
REACTOME_SYNTHESIS_OF_PA	-0.0014661	0.109392	-0.838668	0.412519	0.58093	-8.20772
ST_STAT3_PATHWAY	-0.00153439	0.227039	-0.83669	0.413601	0.581823	-8.2094
KEGG_GLYCOLYSIS_GLUCONEOGENESIS	0.00141591	0.184749	0.834861	0.414604	0.582602	-8.21096
PID_ER_NONGENOMIC_PATHWAY	0.00170992	0.262263	0.83338	0.415417	0.582779	-8.21221
BIOCARTA_TALL1_PATHWAY	0.00161298	0.0947343	0.832936	0.415661	0.582779	-8.21259
REACTOME_RESOLUTION_OF_AP_SITES_VIA_THE_MULTIPLE_NUCLEOTIDE_PATCH_REPLACEMENT_PATHWAY	0.00223031	0.20578	0.832178	0.416078	0.582779	-8.21323
KEGG_PARKINSONS_DISEASE	-0.00187844	0.375917	-0.828183	0.418279	0.585229	-8.2166
REACTOME_AUTODEGRADATION_OF_THE_E3_UBIQUITIN_LIGASE_COP1	-0.000943569	0.420429	-0.825095	0.419985	0.586983	-8.21919
REACTOME_SIGNALING_BY_THE_B_CELL_RECEPTOR_BCR	-0.00151101	0.297419	-0.822143	0.421619	0.58803	-8.22166
REACTOME_FORMATION_OF_THE_HIV1_EARLY_ELONGATION_COMPLEX	0.00159975	0.314644	0.822105	0.421641	0.58803	-8.22169
REACTOME_TCR_SIGNALING	-0.00148673	0.0853501	-0.819725	0.422962	0.588706	-8.22368
REACTOME_NEUROTRANSMITTER_RECEPTOR_BINDING_AND_DOWNSTREAM_TRANSMISSION_IN_THE_POSTSYNAPTIC_CELL	0.00101455	-0.0262949	0.819596	0.423033	0.588706	-8.22379
REACTOME_SIGNALING_BY_NOTCH	-0.000813136	0.226313	-0.81755	0.424172	0.589658	-8.22549
REACTOME_CLASS_I_MHC_MEDIATED_ANTIGEN_PROCESSING_PRESENTATION	0.00087489	0.286579	0.810068	0.42835	0.594318	-8.23169
REACTOME_RNA_POL_III_TRANSCRIPTION_TERMINATION	0.00167694	0.282974	0.809907	0.42844	0.594318	-8.23182
PID_ERBB1_RECEPTOR_PROXIMAL_PATHWAY	-0.00184422	0.361505	-0.807245	0.429933	0.595752	-8.23401
KEGG_T_CELL_RECEPTOR_SIGNALING_PATHWAY	0.00159262	0.167967	0.805833	0.430726	0.596213	-8.23517
KEGG_BASAL_CELL_CARCINOMA	0.00154178	0.0526349	0.80279	0.432439	0.597946	-8.23766
REACTOME_ACETYLCHOLINE_BINDING_AND_DOWNSTREAM_EVENTS	0.00512396	-0.377567	0.799624	0.434225	0.599245	-8.24025
KEGG_MATURITY_ONSET_DIABETES_OF_THE_YOUNG	-0.00302685	-0.341404	-0.799228	0.434449	0.599245	-8.24057
REACTOME_VIRAL_MESSENGER_RNA_SYNTHESIS	-0.00238766	0.39893	-0.798671	0.434764	0.599245	-8.24102
REACTOME_AMINO_ACID_AND_OLIGOPEPTIDE_SLC_TRANSPORTERS	0.00265841	0.106736	0.795595	0.436506	0.601006	-8.24352
REACTOME_BASE_FREE_SUGAR_PHOSPHATE_REMOVAL_VIA_THE_SINGLE_NUCLEOTIDE_REPLACEMENT_PATHWAY	-0.00255937	0.191888	-0.792836	0.438071	0.602182	-8.24576
PID_WNT_NONCANONICAL_PATHWAY	0.00125605	0.216343	0.792454	0.438288	0.602182	-8.24606
PID_MET_PATHWAY	0.00200437	0.321923	0.790253	0.43954	0.603263	-8.24784
PID_PI3KCIPATHWAY	-0.00180981	0.222727	-0.789362	0.440048	0.603321	-8.24856
BIOCARTA_EPO_PATHWAY	-0.00215464	0.285722	-0.786706	0.441562	0.603717	-8.25069
REACTOME_REGULATION_OF_HYPOXIA_INDUCIBLE_FACTOR_HIF_BY_OXYGEN	-0.00196251	0.311539	-0.78618	0.441863	0.603717	-8.25111
HALLMARK_COMPLEMENT	-0.000918496	0.197242	-0.785637	0.442173	0.603717	-8.25155
PID_NETRIN_PATHWAY	-0.00114009	0.262496	-0.785593	0.442198	0.603717	-8.25158
REACTOME_RAP1_SIGNALLING	0.00278699	0.0988149	0.783208	0.443562	0.604942	-8.25349
BIOCARTA_MTOR_PATHWAY	-0.00122718	0.35936	-0.781308	0.444651	0.60579	-8.25501
REACTOME_TRANSPORT_OF_MATURE_MRNA_DERIVED_FROM_AN_INTRONLESS_TRANSCRIPT	0.00279569	0.287521	0.776377	0.447484	0.60901	-8.25893
REACTOME_ACTIVATED_AMPK_STIMULATES_FATTY_ACID_OXIDATION_IN_MUSCLE	-0.00145767	0.149116	-0.767993	0.452326	0.614517	-8.26554
REACTOME_PEPTIDE_HORMONE_BIOSYNTHESIS	0.00406443	-0.207793	0.767503	0.45261	0.614517	-8.26592
REACTOME_CREB_PHOSPHORYLATION_THROUGH_THE_ACTIVATION_OF_RAS	-0.00146555	0.0934286	-0.766914	0.452952	0.614517	-8.26638
KEGG_ABC_TRANSPORTERS	-0.00306497	-0.0283401	-0.765474	0.453787	0.614979	-8.26751
BIOCARTA_CTL_PATHWAY	0.00449263	0.0297056	0.76462	0.454283	0.614979	-8.26818
KEGG_LYSOSOME	-0.0015058	0.320817	-0.763877	0.454715	0.614979	-8.26876
BIOCARTA_INFLAM_PATHWAY	-0.00196236	-0.0540779	-0.762595	0.455461	0.615346	-8.26976
SIG_INSULIN_RECEPTOR_PATHWAY_IN_CARDIAC_MYOCYTES	0.00109557	0.299422	0.760244	0.45683	0.616095	-8.27159
REACTOME_PYRIMIDINE_CATABOLISM	0.00220344	0.0638165	0.75995	0.457001	0.616095	-8.27182
BIOCARTA_NFKB_PATHWAY	0.00143634	0.206702	0.759198	0.45744	0.616095	-8.2724
REACTOME_DOWNSTREAM_SIGNALING_EVENTS_OF_B_CELL_RECEPTOR_BCR	-0.00142162	0.317319	-0.753223	0.460934	0.619801	-8.27702
PID_CXCR3PATHWAY	-0.00170607	0.186683	-0.75286	0.461147	0.619801	-8.2773
REACTOME_INWARDLY_RECTIFYING_K_CHANNELS	-0.00139036	-0.121387	-0.751697	0.461829	0.620075	-8.27819
KEGG_STEROID_BIOSYNTHESIS	-0.00193012	0.409133	-0.750477	0.462546	0.620395	-8.27913
REACTOME_TRANSMEMBRANE_TRANSPORT_OF_SMALL_MOLECULES	0.00160623	0.0822409	0.746668	0.464786	0.62268	-8.28205
SA_B_CELL_RECEPTOR_COMPLEXES	-0.00284779	0.28013	-0.745949	0.46521	0.62268	-8.2826
PID_RETINOIC_ACID_PATHWAY	-0.00170894	0.258727	-0.744125	0.466286	0.623477	-8.28399
REACTOME_NFKB_IS_ACTIVATED_AND_SIGNALS_SURVIVAL	0.0015601	0.331312	0.742846	0.467041	0.623844	-8.28496
BIOCARTA_VEGF_PATHWAY	0.00116598	0.292025	0.7412	0.468014	0.6245	-8.28621
BIOCARTA_GPCR_PATHWAY	0.00181498	0.258899	0.738624	0.469539	0.625892	-8.28816
REACTOME_BIOSYNTHESIS_OF_THE_N_GLYCAN_PRECURSOR_DOLICHOL_LIPID_LINKED_OLIGOSACCHARIDE_LLO_AND_TRANSFER_TO_A_NASCENT_PROTEIN	0.00272344	0.246607	0.737074	0.470459	0.626473	-8.28933
REACTOME_CDT1_ASSOCIATION_WITH_THE_CDC6_ORC_ORIGIN_COMPLEX	0.000965193	0.369836	0.73455	0.471958	0.627825	-8.29124
PID_TCR_PATHWAY	-0.00197676	0.0732378	-0.731883	0.473545	0.629291	-8.29324
KEGG_RNA_DEGRADATION	0.000911135	0.248253	0.727413	0.476213	0.631802	-8.29658
REACTOME_RORA_ACTIVATES_CIRCADIAN_EXPRESSION	0.00126114	0.178694	0.727084	0.476409	0.631802	-8.29683
REACTOME_TRANS_GOLGI_NETWORK_VESICLE_BUDDING	0.000933653	0.344195	0.725876	0.477132	0.632114	-8.29772
REACTOME_RNA_POL_III_TRANSCRIPTION	0.0012368	0.230247	0.724981	0.477668	0.632126	-8.29839
BIOCARTA_PGC1A_PATHWAY	0.00213031	0.124913	0.724221	0.478123	0.632126	-8.29895
KEGG_APOPTOSIS	0.000926504	0.207856	0.72342	0.478603	0.632126	-8.29955
KEGG_DRUG_METABOLISM_OTHER_ENZYMES	0.00177766	0.0451452	0.718642	0.481473	0.63527	-8.30308
REACTOME_TCA_CYCLE_AND_RESPIRATORY_ELECTRON_TRANSPORT	-0.00130561	0.403664	-0.716659	0.482666	0.636198	-8.30454
REACTOME_YAP1_AND_WWTR1_TAZ_STIMULATED_GENE_EXPRESSION	0.000859359	0.16554	0.710592	0.48633	0.640376	-8.30898
HALLMARK_COAGULATION	-0.00107447	0.191292	-0.705175	0.489615	0.644047	-8.31292
HALLMARK_ESTROGEN_RESPONSE_EARLY	0.00122407	0.207986	0.703823	0.490437	0.644475	-8.31389
KEGG_TGF_BETA_SIGNALING_PATHWAY	0.00127097	0.201348	0.70283	0.491041	0.644615	-8.31461
PID_UPA_UPAR_PATHWAY	0.00158158	0.244754	0.700893	0.49222	0.645026	-8.31601
REACTOME_SIGNAL_AMPLIFICATION	0.00227713	0.173351	0.700684	0.492348	0.645026	-8.31616
REACTOME_FORMATION_OF_THE_TERNARY_COMPLEX_AND_SUBSEQUENTLY_THE_43S_COMPLEX	0.00109767	0.481091	0.691541	0.497939	0.651693	-8.3227
HALLMARK_SPERMATOGENESIS	0.00105902	-0.0317175	0.68928	0.499328	0.652851	-8.3243
BIOCARTA_CACAM_PATHWAY	-0.00190081	0.0993083	-0.684466	0.502291	0.655625	-8.3277
REACTOME_SCFSKP2_MEDIATED_DEGRADATION_OF_P27_P21	0.000927238	0.405987	0.683853	0.502669	0.655625	-8.32813
PID_FOXOPATHWAY	-0.0012481	0.327826	-0.683013	0.503188	0.655625	-8.32872
BIOCARTA_NKCELLS_PATHWAY	0.00180254	0.174186	0.682554	0.503471	0.655625	-8.32904
REACTOME_CHROMOSOME_MAINTENANCE	0.000917589	0.0573662	0.679304	0.50548	0.65758	-8.33132
REACTOME_REGULATION_OF_KIT_SIGNALING	0.00162944	0.150349	0.677494	0.506601	0.658378	-8.33258
PID_BCR_5PATHWAY	-0.00153311	0.182329	-0.673518	0.509068	0.660922	-8.33534
KEGG_GNRH_SIGNALING_PATHWAY	0.00159356	0.148808	0.670627	0.510866	0.662594	-8.33734
REACTOME_LATENT_INFECTION_OF_HOMO_SAPIENS_WITH_MYCOBACTERIUM_TUBERCULOSIS	0.00167003	0.198926	0.667697	0.512692	0.664298	-8.33936
PID_ALK2PATHWAY	-0.00200736	0.126952	-0.664482	0.514701	0.666234	-8.34157
REACTOME_NA_CL_DEPENDENT_NEUROTRANSMITTER_TRANSPORTERS	0.00367464	0.0643692	0.663171	0.51552	0.66663	-8.34246
REACTOME_CASPASE_MEDIATED_CLEAVAGE_OF_CYTOSKELETAL_PROTEINS	0.00101716	0.325438	0.660471	0.517212	0.66766	-8.3443
REACTOME_SCF_BETA_TRCP_MEDIATED_DEGRADATION_OF_EMI1	0.000787927	0.415348	0.659881	0.517582	0.66766	-8.3447
REACTOME_ANTIGEN_ACTIVATES_B_CELL_RECEPTOR_LEADING_TO_GENERATION_OF_SECOND_MESSENGERS	-0.00142179	0.222162	-0.659436	0.517861	0.66766	-8.345
REACTOME_SYNTHESIS_SECRETION_AND_DEACYLATION_OF_GHRELIN	-0.00237444	0.155196	-0.647369	0.525463	0.676787	-8.35313
REACTOME_BASE_EXCISION_REPAIR	0.00171247	0.199423	0.644826	0.527073	0.678188	-8.35482
REACTOME_EICOSANOID_LIGAND_BINDING_RECEPTORS	0.00237931	-0.253743	0.643486	0.527922	0.678608	-8.35571
REACTOME_NUCLEAR_SIGNALING_BY_ERBB4	0.00116511	0.165116	0.639922	0.530185	0.680841	-8.35807
KEGG_SPHINGOLIPID_METABOLISM	0.00196776	0.215177	0.637329	0.531834	0.681392	-8.35978
REACTOME_REGULATORY_RNA_PATHWAYS	-0.00102746	0.273102	-0.636819	0.532159	0.681392	-8.36011
REACTOME_FATTY_ACYL_COA_BIOSYNTHESIS	-0.00191946	0.333577	-0.636771	0.53219	0.681392	-8.36015
REACTOME_ADENYLATE_CYCLASE_ACTIVATING_PATHWAY	-0.00185988	-0.0794725	-0.632227	0.535088	0.684428	-8.36312
REACTOME_ACTIVATION_OF_NF_KAPPAB_IN_B_CELLS	-0.000892994	0.363044	-0.629278	0.536975	0.686164	-8.36504
BIOCARTA_PITX2_PATHWAY	0.00174658	0.284593	0.626384	0.538828	0.68702	-8.36691
KEGG_O_GLYCAN_BIOSYNTHESIS	0.00341695	0.130065	0.62526	0.53955	0.68702	-8.36764
KEGG_ASTHMA	-0.00266474	-0.359119	-0.624653	0.53994	0.68702	-8.36803
KEGG_LYSINE_DEGRADATION	-0.00114483	0.18904	-0.623212	0.540865	0.68702	-8.36896
REACTOME_TRAFFICKING_OF_GLUR2_CONTAINING_AMPA_RECEPTORS	-0.00108227	0.0957018	-0.621841	0.541746	0.68702	-8.36984
BIOCARTA_TCR_PATHWAY	-0.00132506	0.237749	-0.62154	0.54194	0.68702	-8.37003
REACTOME_DSCAM_INTERACTIONS	0.00211616	0.090588	0.621516	0.541955	0.68702	-8.37005
REACTOME_ANTIGEN_PROCESSING_UBIQUITINATION_PROTEASOME_DEGRADATION	0.000781919	0.283956	0.620847	0.542386	0.68702	-8.37048
REACTOME_MRNA_PROCESSING	0.00103773	0.358317	0.620806	0.542412	0.68702	-8.37051
KEGG_NICOTINATE_AND_NICOTINAMIDE_METABOLISM	0.00137574	0.104772	0.617544	0.544514	0.689009	-8.37259
REACTOME_GOLGI_ASSOCIATED_VESICLE_BIOGENESIS	0.000981871	0.326129	0.615768	0.54566	0.689787	-8.37372
HALLMARK_ESTROGEN_RESPONSE_LATE	-0.00191834	0.235152	-0.611343	0.548521	0.692728	-8.37653
REACTOME_PRE_NOTCH_EXPRESSION_AND_PROCESSING	0.00101469	0.221865	0.607285	0.551152	0.695374	-8.37908
REACTOME_HYALURONAN_METABOLISM	0.00223025	0.246155	0.604349	0.55306	0.697103	-8.38092
REACTOME_METAL_ION_SLC_TRANSPORTERS	-0.00132953	0.141193	-0.602423	0.554313	0.698004	-8.38212
REACTOME_ADVANCED_GLYCOSYLATION_ENDPRODUCT_RECEPTOR_SIGNALING	-0.00174826	0.341417	-0.600071	0.555846	0.699255	-8.38359
PID_IL2_STAT5PATHWAY	-0.000796914	0.143492	-0.595179	0.55904	0.702593	-8.38661
REACTOME_SYNTHESIS_SECRETION_AND_INACTIVATION_OF_GIP	0.00142198	0.214186	0.593911	0.55987	0.702763	-8.38739
KEGG_CELL_ADHESION_MOLECULES_CAMS	0.00135208	0.012817	0.593316	0.56026	0.702763	-8.38775
REACTOME_SIGNALING_BY_FGFR_IN_DISEASE	-0.000868519	0.186315	-0.592334	0.560903	0.702891	-8.38836
REACTOME_CROSS_PRESENTATION_OF_SOLUBLE_EXOGENOUS_ANTIGENS_ENDOSOMES	-0.000727987	0.407469	-0.591455	0.56148	0.702933	-8.3889
REACTOME_BMAL1_CLOCK_NPAS2_ACTIVATES_CIRCADIAN_EXPRESSION	-0.000779872	0.164791	-0.590023	0.562418	0.70343	-8.38977
BIOCARTA_TFF_PATHWAY	-0.0012613	0.363396	-0.585512	0.565383	0.706373	-8.39251
REACTOME_SIGNALLING_BY_NGF	0.000996366	0.230409	0.584347	0.566149	0.706373	-8.39322
BIOCARTA_EIF4_PATHWAY	-0.00117947	0.288842	-0.583958	0.566405	0.706373	-8.39345
REACTOME_SHC_MEDIATED_CASCADE	-0.00141744	0.0378299	-0.582723	0.567219	0.706708	-8.3942
KEGG_HISTIDINE_METABOLISM	-0.00165741	0.0210629	-0.580796	0.56849	0.707611	-8.39536
REACTOME_SPHINGOLIPID_METABOLISM	-0.00145779	0.245057	-0.57814	0.570244	0.709114	-8.39695
REACTOME_IL_2_SIGNALING	-0.00129802	0.181335	-0.576697	0.571197	0.70962	-8.39782
KEGG_RENAL_CELL_CARCINOMA	0.00148981	0.302787	0.575271	0.572141	0.710112	-8.39867
KEGG_PHENYLALANINE_METABOLISM	-0.00254116	0.0134002	-0.574204	0.572848	0.710309	-8.3993
REACTOME_RNA_POL_II_PRE_TRANSCRIPTION_EVENTS	0.000839432	0.295934	0.572273	0.574128	0.711217	-8.40045
REACTOME_SIGNALING_BY_SCF_KIT	-0.00124983	0.196559	-0.567604	0.577229	0.71353	-8.40321
REACTOME_RNA_POL_III_TRANSCRIPTION_INITIATION_FROM_TYPE_2_PROMOTER	-0.001152	0.264613	-0.56736	0.577391	0.71353	-8.40335
REACTOME_TRANSLATION	0.000748282	0.482755	0.566823	0.577748	0.71353	-8.40367
REACTOME_GPCR_DOWNSTREAM_SIGNALING	-0.000613087	-0.0876422	-0.566149	0.578196	0.71353	-8.40406
REACTOME_SLBP_DEPENDENT_PROCESSING_OF_REPLICATION_DEPENDENT_HISTONE_PRE_MRNAS	0.00179014	0.298956	0.565124	0.578879	0.713694	-8.40466
KEGG_LEUKOCYTE_TRANSENDOTHELIAL_MIGRATION	0.000641714	0.142575	0.563644	0.579865	0.71423	-8.40553
REACTOME_GLYCEROPHOSPHOLIPID_BIOSYNTHESIS	-0.000739842	0.151221	-0.560418	0.582017	0.716202	-8.40741
REACTOME_LYSOSOME_VESICLE_BIOGENESIS	-0.000909123	0.321848	-0.559173	0.582849	0.716545	-8.40813
PID_ECADHERIN_NASCENTAJ_PATHWAY	-0.0012317	0.37556	-0.553869	0.586399	0.720227	-8.41119
PID_P38_MKK3_6PATHWAY	0.00100499	0.209077	0.552774	0.587133	0.720446	-8.41182
BIOCARTA_ERK5_PATHWAY	0.00135237	0.276316	0.548935	0.589711	0.72272	-8.41401
PID_ECADHERIN_KERATINOCYTE_PATHWAY	0.0005556	0.416668	0.548356	0.590101	0.72272	-8.41434
REACTOME_VIF_MEDIATED_DEGRADATION_OF_APOBEC3G	-0.000726845	0.418364	-0.547358	0.590772	0.722859	-8.41491
REACTOME_ENDOSOMAL_SORTING_COMPLEX_REQUIRED_FOR_TRANSPORT_ESCRT	0.00205101	0.335129	0.54507	0.592313	0.723437	-8.41621
REACTOME_GLYCOSPHINGOLIPID_METABOLISM	-0.00155106	0.214131	-0.544026	0.593016	0.723437	-8.41679
REACTOME_PROCESSING_OF_CAPPED_INTRON_CONTAINING_PRE_MRNA	0.000821473	0.378866	0.542983	0.593719	0.723437	-8.41738
HALLMARK_OXIDATIVE_PHOSPHORYLATION	-0.000934845	0.40751	-0.542839	0.593816	0.723437	-8.41746
REACTOME_ACTIVATION_OF_NMDA_RECEPTOR_UPON_GLUTAMATE_BINDING_AND_POSTSYNAPTIC_EVENTS	-0.000854846	0.0224676	-0.542518	0.594033	0.723437	-8.41765
PID_DNAPK_PATHWAY	-0.000774522	0.239844	-0.541276	0.594871	0.723778	-8.41834
BIOCARTA_STRESS_PATHWAY	-0.00150367	0.197602	-0.535228	0.598961	0.728072	-8.42172
REACTOME_SYNTHESIS_OF_PIPS_AT_THE_GOLGI_MEMBRANE	-0.0010313	0.265155	-0.532112	0.601074	0.729956	-8.42345
REACTOME_RIP_MEDIATED_NFKB_ACTIVATION_VIA_DAI	-0.00108824	0.153434	-0.53126	0.601653	0.729975	-8.42392
PID_ATM_PATHWAY	0.00153999	0.186193	0.529952	0.602541	0.729989	-8.42464
KEGG_CITRATE_CYCLE_TCA_CYCLE	0.000802751	0.372032	0.529031	0.603167	0.729989	-8.42515
BIOCARTA_PROTEASOME_PATHWAY	0.000665688	0.501882	0.528758	0.603353	0.729989	-8.4253
REACTOME_RNA_POL_I_TRANSCRIPTION_TERMINATION	0.00196973	0.257508	0.527511	0.604201	0.730331	-8.42598
REACTOME_STRIATED_MUSCLE_CONTRACTION	0.00142641	-0.0216072	0.525995	0.605233	0.730331	-8.42681
REACTOME_IONOTROPIC_ACTIVITY_OF_KAINATE_RECEPTORS	0.00157152	0.0767948	0.52586	0.605324	0.730331	-8.42688
REACTOME_P53_INDEPENDENT_G1_S_DNA_DAMAGE_CHECKPOINT	0.000617092	0.404356	0.518949	0.610039	0.734511	-8.43063
REACTOME_ION_TRANSPORT_BY_P_TYPE_ATPASES	-0.00161451	0.0419667	-0.518781	0.610154	0.734511	-8.43073
REACTOME_SLC_MEDIATED_TRANSMEMBRANE_TRANSPORT	0.00150762	0.0944963	0.518293	0.610488	0.734511	-8.43099
BIOCARTA_IGF1MTOR_PATHWAY	-0.000804451	0.335621	-0.517092	0.611309	0.734817	-8.43163
REACTOME_RNA_POL_III_CHAIN_ELONGATION	0.00118015	0.273128	0.513453	0.613802	0.737123	-8.43358
BIOCARTA_MONOCYTE_PATHWAY	0.00339685	6.71789e-05	0.512448	0.614491	0.737123	-8.43412
REACTOME_METABOLISM_OF_MRNA	-0.00061322	0.413226	-0.511805	0.614932	0.737123	-8.43446
REACTOME_UNFOLDED_PROTEIN_RESPONSE	0.00106589	0.362996	0.509531	0.616493	0.738311	-8.43567
PID_CERAMIDE_PATHWAY	-0.00100674	0.262749	-0.507356	0.617988	0.739419	-8.43682
REACTOME_SIGNALING_BY_CONSTITUTIVELY_ACTIVE_EGFR	0.00107774	0.367977	0.505139	0.619514	0.740562	-8.43799
BIOCARTA_PYK2_PATHWAY	0.00120896	0.373332	0.499811	0.623188	0.744268	-8.44077
REACTOME_GABA_RECEPTOR_ACTIVATION	-0.000673149	-0.0581871	-0.497546	0.624752	0.745124	-8.44194
PID_ANGIOPOIETINRECEPTOR_PATHWAY	0.00106319	0.228454	0.49711	0.625054	0.745124	-8.44217
KEGG_HUNTINGTONS_DISEASE	-0.000835988	0.325588	-0.494115	0.627126	0.746643	-8.44371
REACTOME_G_PROTEIN_ACTIVATION	0.00159461	0.0333657	0.493457	0.627582	0.746643	-8.44405
BIOCARTA_BAD_PATHWAY	-0.00131685	0.22446	-0.492774	0.628055	0.746643	-8.4444
PID_NEPHRIN_NEPH1_PATHWAY	0.000924137	0.252228	0.490594	0.629567	0.74751	-8.44552
REACTOME_AMINO_ACID_TRANSPORT_ACROSS_THE_PLASMA_MEMBRANE	0.001612	0.191696	0.489678	0.630203	0.74751	-8.44599
KEGG_ACUTE_MYELOID_LEUKEMIA	0.00161927	0.219221	0.48923	0.630513	0.74751	-8.44621
ST_DIFFERENTIATION_PATHWAY_IN_PC12_CELLS	0.00141573	0.204564	0.487636	0.63162	0.747685	-8.44702
BIOCARTA_HIF_PATHWAY	-0.000893137	0.37755	-0.486872	0.632152	0.747685	-8.44741
PID_IL2_1PATHWAY	0.00132353	0.222198	0.48576	0.632925	0.747685	-8.44798
REACTOME_N_GLYCAN_ANTENNAE_ELONGATION_IN_THE_MEDIAL_TRANS_GOLGI	0.00183073	0.197473	0.4857	0.632967	0.747685	-8.44801
REACTOME_ELONGATION_ARREST_AND_RECOVERY	-0.000978924	0.351541	-0.483333	0.634614	0.748944	-8.4492
REACTOME_DOWNSTREAM_SIGNALING_OF_ACTIVATED_FGFR	-0.000879881	0.158106	-0.481842	0.635652	0.748944	-8.44995
REACTOME_METABOLISM_OF_AMINO_ACIDS_AND_DERIVATIVES	0.000652066	0.19131	0.48168	0.635765	0.748944	-8.45003
PID_SMAD2_3PATHWAY	0.00182261	0.285385	0.479696	0.637149	0.749462	-8.45102
BIOCARTA_ACE2_PATHWAY	-0.00147571	0.0567102	-0.478568	0.637936	0.749462	-8.45159
REACTOME_DOWNSTREAM_TCR_SIGNALING	-0.000941354	0.0669006	-0.478564	0.637939	0.749462	-8.45159
PID_HEDGEHOG_GLIPATHWAY	-0.00090687	0.212017	-0.474266	0.640942	0.752309	-8.45372
REACTOME_AUTODEGRADATION_OF_CDH1_BY_CDH1_APC_C	0.000622551	0.397351	0.470106	0.643854	0.755044	-8.45577
PID_AVB3_OPN_PATHWAY	-0.000933512	0.362736	-0.467546	0.64565	0.756466	-8.45702
REACTOME_GASTRIN_CREB_SIGNALLING_PATHWAY_VIA_PKC_AND_MAPK	0.000563857	0.0189341	0.466257	0.646555	0.756843	-8.45764
REACTOME_NONSENSE_MEDIATED_DECAY_ENHANCED_BY_THE_EXON_JUNCTION_COMPLEX	-0.000655514	0.462954	-0.462741	0.649026	0.75905	-8.45935
BIOCARTA_FMLP_PATHWAY	-0.00137713	0.232878	-0.461685	0.649769	0.75917	-8.45986
BIOCARTA_IGF1R_PATHWAY	0.00106911	0.320795	0.460932	0.650299	0.75917	-8.46022
ST_PHOSPHOINOSITIDE_3_KINASE_PATHWAY	0.00106093	0.287983	0.459052	0.651624	0.760032	-8.46112
REACTOME_TRANSPORT_OF_INORGANIC_CATIONS_ANIONS_AND_AMINO_ACIDS_OLIGOPEPTIDES	0.00161895	0.0541167	0.456201	0.653634	0.761692	-8.46248
KEGG_PROTEIN_EXPORT	-0.000631416	0.435609	-0.452926	0.655947	0.763701	-8.46403
REACTOME_RNA_POL_I_TRANSCRIPTION_INITIATION	0.00154248	0.218761	0.450201	0.657873	0.765257	-8.46531
REACTOME_SPHINGOLIPID_DE_NOVO_BIOSYNTHESIS	-0.00123833	0.277881	-0.444648	0.661808	0.769145	-8.46791
REACTOME_JNK_C_JUN_KINASES_PHOSPHORYLATION_AND_ACTIVATION_MEDIATED_BY_ACTIVATED_HUMAN_TAK1	0.00104992	0.143011	0.442302	0.663473	0.76974	-8.46899
REACTOME_INFLUENZA_LIFE_CYCLE	-0.000460453	0.443474	-0.442254	0.663508	0.76974	-8.46901
REACTOME_ADP_SIGNALLING_THROUGH_P2RY12	0.0016733	0.146544	0.439721	0.665308	0.769779	-8.47018
PID_IL8CXCR1_PATHWAY	-0.00101515	0.0812261	-0.439501	0.665464	0.769779	-8.47028
REACTOME_PTM_GAMMA_CARBOXYLATION_HYPUSINE_FORMATION_AND_ARYLSULFATASE_ACTIVATION	0.000934741	0.144793	0.439439	0.665508	0.769779	-8.47031
REACTOME_SIGNALLING_TO_ERKS	0.0014976	0.275162	0.438868	0.665915	0.769779	-8.47057
PID_IL12_STAT4PATHWAY	0.00136231	0.116462	0.432746	0.670276	0.77413	-8.47335
KEGG_OXIDATIVE_PHOSPHORYLATION	-0.000969305	0.39144	-0.426953	0.674414	0.778216	-8.47595
KEGG_ALANINE_ASPARTATE_AND_GLUTAMATE_METABOLISM	0.00103109	0.165963	0.42125	0.678498	0.782233	-8.47848
REACTOME_G_ALPHA_Q_SIGNALLING_EVENTS	-0.000529948	-0.0456998	-0.417334	0.681308	0.784775	-8.48019
KEGG_RIBOFLAVIN_METABOLISM	0.000919361	0.12188	0.412126	0.685053	0.788388	-8.48245
KEGG_FC_EPSILON_RI_SIGNALING_PATHWAY	-0.00112747	0.124728	-0.407367	0.688482	0.791164	-8.48449
BIOCARTA_CREB_PATHWAY	-0.00103215	0.199949	-0.407087	0.688685	0.791164	-8.48461
PID_EPHBFWDPATHWAY	0.00118922	0.31118	0.405654	0.689718	0.791533	-8.48522
REACTOME_TRANSPORT_OF_MATURE_TRANSCRIPT_TO_CYTOPLASM	0.00105132	0.328798	0.40495	0.690227	0.791533	-8.48551
REACTOME_FORMATION_OF_RNA_POL_II_ELONGATION_COMPLEX_	0.000639351	0.318363	0.403944	0.690953	0.791666	-8.48594
BIOCARTA_HCMV_PATHWAY	-0.0011196	0.29637	-0.399305	0.694308	0.794808	-8.48789
REACTOME_MRNA_DECAY_BY_5_TO_3_EXORIBONUCLEASE	-0.00113549	0.205351	-0.397808	0.695392	0.795347	-8.48851
KEGG_PANTOTHENATE_AND_COA_BIOSYNTHESIS	0.000818299	-0.0309803	0.396596	0.69627	0.795649	-8.48901
ST_JNK_MAPK_PATHWAY	0.000860621	0.179422	0.395321	0.697194	0.796004	-8.48954
HALLMARK_REACTIVE_OXIGEN_SPECIES_PATHWAY	0.000692388	0.340931	0.391285	0.700123	0.798645	-8.4912
KEGG_N_GLYCAN_BIOSYNTHESIS	-0.00129801	0.317446	-0.388709	0.701994	0.799516	-8.49225
REACTOME_CYTOSOLIC_SULFONATION_OF_SMALL_MOLECULES	-0.00160438	0.0187613	-0.388197	0.702367	0.799516	-8.49246
BIOCARTA_NGF_PATHWAY	-0.000817582	0.343201	-0.387689	0.702736	0.799516	-8.49267
PID_EPHRINBREVPATHWAY	-0.000708375	0.171368	-0.385333	0.70445	0.800764	-8.49362
PID_TCRRASPATHWAY	0.00186075	0.231832	0.381421	0.7073	0.8033	-8.49519
KEGG_RNA_POLYMERASE	-0.000796503	0.263779	-0.37276	0.713626	0.809142	-8.4986
PID_MYC_REPRESSPATHWAY	-0.00105624	0.26433	-0.372579	0.713759	0.809142	-8.49867
REACTOME_DCC_MEDIATED_ATTRACTIVE_SIGNALING	0.000790052	0.31117	0.370985	0.714925	0.809142	-8.49929
KEGG_FATTY_ACID_METABOLISM	0.000567341	0.177153	0.370965	0.714939	0.809142	-8.4993
PID_IL3_PATHWAY	-0.00128968	0.24327	-0.369833	0.715768	0.809288	-8.49974
BIOCARTA_41BB_PATHWAY	0.00114146	0.213543	0.369085	0.716317	0.809288	-8.50003
PID_NOTCH_PATHWAY	-0.000577949	0.286523	-0.365228	0.719144	0.811776	-8.50151
REACTOME_N_GLYCAN_ANTENNAE_ELONGATION	0.00119129	0.201738	0.359118	0.723633	0.816132	-8.50383
REACTOME_INTRINSIC_PATHWAY_FOR_APOPTOSIS	0.000886235	0.238902	0.357017	0.725178	0.817165	-8.50462
PID_HNF3APATHWAY	0.000568538	0.120895	0.35325	0.727953	0.81958	-8.50602
KEGG_BLADDER_CANCER	0.000788565	0.333445	0.351657	0.729127	0.820189	-8.50661
REACTOME_EXTRINSIC_PATHWAY_FOR_APOPTOSIS	0.000806022	0.204152	0.348797	0.731238	0.821298	-8.50766
BIOCARTA_RELA_PATHWAY	-0.000776114	0.233906	-0.348606	0.731379	0.821298	-8.50773
REACTOME_REGULATION_OF_ORNITHINE_DECARBOXYLASE_ODC	-0.00042801	0.42401	-0.347177	0.732434	0.821771	-8.50825
BIOCARTA_FCER1_PATHWAY	-0.000880511	0.254747	-0.345067	0.733994	0.822809	-8.50901
REACTOME_NOTCH_HLH_TRANSCRIPTION_PATHWAY	-0.000538878	0.173933	-0.344137	0.734681	0.822868	-8.50935
PID_PI3KCIAKTPATHWAY	0.000747236	0.340736	0.343168	0.735398	0.82296	-8.5097
BIOCARTA_ATM_PATHWAY	0.000546574	0.271989	0.342247	0.73608	0.823013	-8.51003
PID_LYSOPHOSPHOLIPID_PATHWAY	0.000485525	0.266741	0.33758	0.739536	0.826165	-8.51169
REACTOME_MITOCHONDRIAL_PROTEIN_IMPORT	0.000628091	0.306134	0.336446	0.740377	0.826393	-8.51209
BIOCARTA_ARF_PATHWAY	-0.000679451	0.26629	-0.335401	0.741152	0.826546	-8.51246
KEGG_PENTOSE_PHOSPHATE_PATHWAY	0.000791096	0.283324	0.332811	0.743074	0.827978	-8.51336
REACTOME_NETRIN1_SIGNALING	-0.000593884	0.198114	-0.329405	0.745604	0.830085	-8.51455
PID_P75NTRPATHWAY	0.000440758	0.270208	0.321891	0.751198	0.835595	-8.51711
KEGG_LIMONENE_AND_PINENE_DEGRADATION	-0.000770909	0.224725	-0.319541	0.752949	0.836825	-8.5179
HALLMARK_WNT_BETA_CATENIN_SIGNALING	0.000384659	0.247187	0.316408	0.755288	0.83765	-8.51895
BIOCARTA_IGF1_PATHWAY	0.000675045	0.391641	0.316295	0.755372	0.83765	-8.51898
BIOCARTA_EGFR_SMRTE_PATHWAY	0.000967024	0.165091	0.31595	0.755629	0.83765	-8.5191
REACTOME_HORMONE_SENSITIVE_LIPASE_HSL_MEDIATED_TRIACYLGLYCEROL_HYDROLYSIS	0.00144253	0.172331	0.304718	0.764032	0.846155	-8.52275
REACTOME_PHOSPHOLIPASE_C_MEDIATED_CASCADE	0.000456365	0.0316073	0.303284	0.765107	0.846155	-8.52321
REACTOME_PLATELET_ACTIVATION_SIGNALING_AND_AGGREGATION	0.000377606	0.174919	0.303083	0.765258	0.846155	-8.52328
REACTOME_NEGATIVE_REGULATION_OF_FGFR_SIGNALING	0.000519522	0.147084	0.301479	0.766461	0.846254	-8.52378
PID_TELOMERASEPATHWAY	-0.000310675	0.277377	-0.301224	0.766653	0.846254	-8.52387
REACTOME_ABORTIVE_ELONGATION_OF_HIV1_TRANSCRIPT_IN_THE_ABSENCE_OF_TAT	-0.000807961	0.366502	-0.298372	0.768793	0.847895	-8.52476
KEGG_NATURAL_KILLER_CELL_MEDIATED_CYTOTOXICITY	0.000316983	0.109761	0.29626	0.77038	0.848645	-8.52542
PID_LYMPHANGIOGENESIS_PATHWAY	-0.000503834	0.317874	-0.295725	0.770782	0.848645	-8.52559
REACTOME_AKT_PHOSPHORYLATES_TARGETS_IN_THE_CYTOSOL	-0.00105565	0.313844	-0.294602	0.771627	0.848855	-8.52594
REACTOME_NEPHRIN_INTERACTIONS	0.000707875	0.255097	0.293631	0.772357	0.848938	-8.52624
REACTOME_ANTIGEN_PROCESSING_CROSS_PRESENTATION	-0.000328302	0.363401	-0.290337	0.774836	0.850942	-8.52724
PID_CD8TCRPATHWAY	0.000620239	0.0766478	0.288375	0.776313	0.851818	-8.52784
KEGG_ALZHEIMERS_DISEASE	0.000432773	0.333041	0.286778	0.777517	0.851818	-8.52832
BIOCARTA_CDC42RAC_PATHWAY	-0.000657949	0.44519	-0.286606	0.777646	0.851818	-8.52837
REACTOME_INTRINSIC_PATHWAY	-0.000896104	-0.0861093	-0.285788	0.778263	0.851818	-8.52862
KEGG_PROXIMAL_TUBULE_BICARBONATE_RECLAMATION	0.000529172	0.170685	0.28492	0.778918	0.851818	-8.52888
REACTOME_FRS2_MEDIATED_CASCADE	0.000687313	0.104573	0.28038	0.782343	0.854843	-8.53023
REACTOME_P53_DEPENDENT_G1_DNA_DAMAGE_RESPONSE	-0.000318327	0.401186	-0.275265	0.786209	0.858344	-8.53172
HALLMARK_PI3K_AKT_MTOR_SIGNALING	0.000527199	0.260051	0.268137	0.791605	0.863509	-8.53375
REACTOME_ADHERENS_JUNCTIONS_INTERACTIONS	-0.000469782	0.17207	-0.266199	0.793074	0.864384	-8.5343
REACTOME_SIGNALING_BY_ERBB4	-0.000444867	0.240709	-0.263421	0.795181	0.865953	-8.53507
REACTOME_NGF_SIGNALLING_VIA_TRKA_FROM_THE_PLASMA_MEMBRANE	0.000570661	0.236759	0.260513	0.797388	0.867628	-8.53587
BIOCARTA_LAIR_PATHWAY	-0.00216733	0.0363236	-0.257392	0.799759	0.869478	-8.53672
REACTOME_APOPTOTIC_EXECUTION_PHASE	-0.000547546	0.291311	-0.253358	0.802827	0.872083	-8.5378
BIOCARTA_BARRESTIN_SRC_PATHWAY	0.000728601	0.271422	0.250601	0.804926	0.873631	-8.53853
REACTOME_3_UTR_MEDIATED_TRANSLATIONAL_REGULATION	0.000435266	0.485652	0.248902	0.80622	0.874303	-8.53898
BIOCARTA_SODD_PATHWAY	0.000770336	0.119434	0.24367	0.810208	0.877894	-8.54033
BIOCARTA_MET_PATHWAY	0.000660579	0.343624	0.242463	0.811129	0.878158	-8.54064
KEGG_TIGHT_JUNCTION	0.000398854	0.180637	0.2406	0.81255	0.878298	-8.54111
PID_HIVNEFPATHWAY	-0.000493087	0.141285	-0.240519	0.812612	0.878298	-8.54113
PID_DELTANP63PATHWAY	0.000318594	0.327721	0.231251	0.819695	0.88492	-8.54343
BIOCARTA_P38MAPK_PATHWAY	-0.000540106	0.273267	-0.230719	0.820103	0.88492	-8.54356
PID_NFAT_3PATHWAY	0.000473766	0.27348	0.226997	0.822952	0.887256	-8.54446
REACTOME_CELL_SURFACE_INTERACTIONS_AT_THE_VASCULAR_WALL	-0.000285467	0.166983	-0.220212	0.828154	0.891414	-8.54605
REACTOME_PI3K_EVENTS_IN_ERBB2_SIGNALING	0.000424253	0.225817	0.220173	0.828184	0.891414	-8.54606
REACTOME_FORMATION_OF_ATP_BY_CHEMIOSMOTIC_COUPLING	-0.000788147	0.485458	-0.212604	0.833995	0.896429	-8.54778
PID_ERB_GENOMIC_PATHWAY	0.000257503	0.217476	0.212171	0.834328	0.896429	-8.54788
REACTOME_METABOLISM_OF_RNA	0.000215093	0.393941	0.211406	0.834916	0.896429	-8.54805
REACTOME_MICRORNA_MIRNA_BIOGENESIS	-0.000378789	0.30497	-0.205776	0.839247	0.900333	-8.54929
BIOCARTA_VITCB_PATHWAY	0.000723083	0.299649	0.202541	0.841737	0.902259	-8.54998
PID_NCADHERINPATHWAY	0.00032032	0.308698	0.200505	0.843306	0.90301	-8.55041
BIOCARTA_INSULIN_PATHWAY	-0.000481875	0.342514	-0.199824	0.843831	0.90301	-8.55056
KEGG_VIRAL_MYOCARDITIS	0.000267211	0.104431	0.196763	0.84619	0.904789	-8.5512
PID_PI3KPLCTRKPATHWAY	-0.000447791	0.281088	-0.195443	0.847208	0.905131	-8.55147
KEGG_SMALL_CELL_LUNG_CANCER	-0.00020945	0.252341	-0.19329	0.848869	0.905244	-8.55191
PID_CD8TCRDOWNSTREAMPATHWAY	0.000557402	0.134253	0.192955	0.849128	0.905244	-8.55198
PID_FRA_PATHWAY	-0.000311253	0.305035	-0.192593	0.849407	0.905244	-8.55205
REACTOME_DEADENYLATION_OF_MRNA	0.000438448	0.366777	0.182385	0.857293	0.912898	-8.55406
HALLMARK_MYOGENESIS	-0.000252731	0.130848	-0.174258	0.863583	0.918841	-8.55559
PID_MYC_PATHWAY	0.000442486	0.310851	0.169555	0.867228	0.921725	-8.55644
REACTOME_RECEPTOR_LIGAND_BINDING_INITIATES_THE_SECOND_PROTEOLYTIC_CLEAVAGE_OF_NOTCH_RECEPTOR	0.000435515	0.398822	0.168927	0.867715	0.921725	-8.55655
KEGG_MAPK_SIGNALING_PATHWAY	-0.000334527	0.129369	-0.167821	0.868572	0.92188	-8.55675
PID_MAPKTRKPATHWAY	-0.000806243	0.222168	-0.163815	0.871679	0.924422	-8.55745
REACTOME_FORMATION_OF_INCISION_COMPLEX_IN_GG_NER	-0.000413063	0.212014	-0.162028	0.873066	0.925136	-8.55775
PID_ENDOTHELINPATHWAY	0.000250626	0.198418	0.159292	0.875191	0.925443	-8.55822
BIOCARTA_ACTINY_PATHWAY	0.000359589	0.376566	0.159064	0.875368	0.925443	-8.55826
KEGG_PROPANOATE_METABOLISM	0.000366027	0.19059	0.157516	0.87657	0.925443	-8.55851
KEGG_AXON_GUIDANCE	0.000227753	0.182615	0.157175	0.876835	0.925443	-8.55857
REACTOME_SIGNALING_BY_GPCR	-0.000171761	-0.0440442	-0.156657	0.877237	0.925443	-8.55866
KEGG_TYROSINE_METABOLISM	0.00033059	-0.00339259	0.154156	0.87918	0.925443	-8.55907
KEGG_RIBOSOME	0.000303302	0.494377	0.153445	0.879733	0.925443	-8.55918
HALLMARK_DNA_REPAIR	-0.000225629	0.272276	-0.153198	0.879925	0.925443	-8.55922
PID_RHODOPSIN_PATHWAY	0.000682455	-0.187163	0.151732	0.881065	0.925443	-8.55946
REACTOME_INCRETIN_SYNTHESIS_SECRETION_AND_INACTIVATION	0.000369889	0.097626	0.151587	0.881178	0.925443	-8.55948
PID_NFKAPPABCANONICALPATHWAY	0.000268012	0.242145	0.151552	0.881205	0.925443	-8.55948
PID_FASPATHWAY	-0.000218927	0.180862	-0.150584	0.881958	0.925485	-8.55964
BIOCARTA_ERK_PATHWAY	0.000278616	0.357028	0.14815	0.883851	0.926721	-8.56002
KEGG_P53_SIGNALING_PATHWAY	0.000152405	0.25817	0.139319	0.890726	0.932693	-8.56136
REACTOME_ACTIVATED_NOTCH1_TRANSMITS_SIGNAL_TO_THE_NUCLEUS	0.000279341	0.264627	0.138987	0.890984	0.932693	-8.56141
BIOCARTA_TGFB_PATHWAY	-0.000380883	0.296471	-0.136723	0.892748	0.933786	-8.56174
REACTOME_CTLA4_INHIBITORY_SIGNALING	0.000575449	0.284725	0.134716	0.894312	0.934096	-8.56202
BIOCARTA_CALCINEURIN_PATHWAY	-0.000222428	0.26254	-0.134495	0.894485	0.934096	-8.56205
BIOCARTA_STEM_PATHWAY	-0.00100259	-0.0770546	-0.131547	0.896784	0.935205	-8.56247
REACTOME_PLATELET_ADHESION_TO_EXPOSED_COLLAGEN	-0.000330386	0.0921266	-0.131284	0.896989	0.935205	-8.5625
BIOCARTA_TH1TH2_PATHWAY	-0.000590124	-0.0332843	-0.130201	0.897834	0.935333	-8.56265
PID_TOLL_ENDOGENOUS_PATHWAY	-0.00026061	0.205162	-0.124105	0.90259	0.939534	-8.56347
REACTOME_CDK_MEDIATED_PHOSPHORYLATION_AND_REMOVAL_OF_CDC6	0.000146729	0.421477	0.113742	0.910685	0.9472	-8.56477
BIOCARTA_DREAM_PATHWAY	-0.000352936	0.173957	-0.11247	0.91168	0.947376	-8.56492
KEGG_NITROGEN_METABOLISM	0.000246589	0.0665241	0.111399	0.912518	0.947376	-8.56505
REACTOME_SIGNALING_BY_FGFR	0.000179808	0.185707	0.110723	0.913046	0.947376	-8.56512
REACTOME_POST_NMDA_RECEPTOR_ACTIVATION_EVENTS	0.000193666	0.0550057	0.109024	0.914374	0.947996	-8.56532
KEGG_MELANOGENESIS	0.000203049	0.102763	0.107834	0.915305	0.948204	-8.56546
REACTOME_ACTIVATION_OF_RAC	-0.00027909	0.283748	-0.105725	0.916956	0.948864	-8.5657
BIOCARTA_DEATH_PATHWAY	0.000134799	0.213723	0.104878	0.917618	0.948864	-8.56579
REACTOME_SIGNAL_REGULATORY_PROTEIN_SIRP_FAMILY_INTERACTIONS	0.000276943	0.261329	0.104214	0.918138	0.948864	-8.56586
PID_INTEGRIN4_PATHWAY	0.000265374	0.471944	0.102895	0.91917	0.949175	-8.56601
REACTOME_SIGNALING_BY_WNT	0.000132607	0.393622	0.0988911	0.922304	0.951003	-8.56643
PID_SHP2_PATHWAY	-0.000147252	0.161121	-0.0987593	0.922407	0.951003	-8.56645
REACTOME_AMINE_COMPOUND_SLC_TRANSPORTERS	-0.000529276	0.0600858	-0.0968508	0.923902	0.951607	-8.56664
REACTOME_MYOGENESIS	-0.000203975	0.163678	-0.0961382	0.92446	0.951607	-8.56671
REACTOME_ADAPTIVE_IMMUNE_SYSTEM	0.000106198	0.229858	0.0928024	0.927073	0.95354	-8.56705
PID_CMYB_PATHWAY	0.000204442	0.243696	0.0915514	0.928053	0.953791	-8.56717
REACTOME_SIGNALING_BY_ROBO_RECEPTOR	9.68996e-05	0.280395	0.0895994	0.929583	0.954607	-8.56735
BIOCARTA_RACCYCD_PATHWAY	-0.000196817	0.351053	-0.081749	0.935737	0.960167	-8.56806
REACTOME_IRON_UPTAKE_AND_TRANSPORT	0.00010849	0.263385	0.0801327	0.937005	0.960708	-8.5682
REACTOME_CLASS_B_2_SECRETIN_FAMILY_RECEPTORS	-0.000146067	-0.0106747	-0.0791881	0.937746	0.960708	-8.56828
REACTOME_INHIBITION_OF_INSULIN_SECRETION_BY_ADRENALINE_NORADRENALINE	-0.0002234	0.0594284	-0.0777219	0.938896	0.961127	-8.5684
BIOCARTA_PTEN_PATHWAY	-0.000210065	0.306064	-0.0612589	0.95182	0.973588	-8.56961
REACTOME_ACTIVATED_TAK1_MEDIATES_P38_MAPK_ACTIVATION	-0.00014287	0.175701	-0.0602059	0.952647	0.973667	-8.56968
PID_S1P_S1P2_PATHWAY	-0.000232375	0.288646	-0.0560881	0.955882	0.976204	-8.56993
PID_TCRCALCIUMPATHWAY	0.000153145	0.191574	0.0526721	0.958566	0.978175	-8.57012
PID_ALPHASYNUCLEIN_PATHWAY	0.000157713	0.177316	0.0468966	0.963106	0.982035	-8.57043
REACTOME_TRYPTOPHAN_CATABOLISM	-0.000125188	-0.0698812	-0.0449759	0.964616	0.982126	-8.57052
BIOCARTA_CARM1_PATHWAY	0.000125218	0.209085	0.0448566	0.964709	0.982126	-8.57053
KEGG_REGULATION_OF_AUTOPHAGY	-0.000137274	0.209135	-0.0435046	0.965772	0.982208	-8.57059
REACTOME_VOLTAGE_GATED_POTASSIUM_CHANNELS	0.00012669	-0.310495	0.0428275	0.966305	0.982208	-8.57062
BIOCARTA_BARR_MAPK_PATHWAY	-0.000126698	0.231843	-0.0394725	0.968943	0.984118	-8.57077
PID_SMAD2_3NUCLEARPATHWAY	-6.83766e-05	0.225171	-0.038394	0.969791	0.984209	-8.57081
REACTOME_RNA_POL_II_TRANSCRIPTION	4.98444e-05	0.311063	0.0367258	0.971103	0.98477	-8.57088
REACTOME_TRANSPORT_OF_GLUCOSE_AND_OTHER_SUGARS_BILE_SALTS_AND_ORGANIC_ACIDS_METAL_IONS_AND_AMINE_COMPOUNDS	9.9473e-05	0.0681342	0.0340817	0.973182	0.985923	-8.57097
REACTOME_MRNA_SPLICING	3.86119e-05	0.40436	0.0319808	0.974835	0.985923	-8.57105
KEGG_HEMATOPOIETIC_CELL_LINEAGE	6.1926e-05	-0.00607114	0.0314636	0.975242	0.985923	-8.57106
KEGG_JAK_STAT_SIGNALING_PATHWAY	-3.98245e-05	0.101576	-0.0311013	0.975527	0.985923	-8.57108
PID_ERBB1_DOWNSTREAM_PATHWAY	-8.30398e-05	0.33201	-0.0297886	0.976559	0.985923	-8.57112
REACTOME_ION_CHANNEL_TRANSPORT	-7.89878e-05	-0.037529	-0.0289971	0.977182	0.985923	-8.57114
PID_S1P_META_PATHWAY	-6.48368e-05	0.204433	-0.0285145	0.977562	0.985923	-8.57116
KEGG_TYPE_II_DIABETES_MELLITUS	4.64167e-05	0.0437155	0.0262473	0.979345	0.986955	-8.57122
REACTOME_TRANSLOCATION_OF_ZAP_70_TO_IMMUNOLOGICAL_SYNAPSE	-0.000159175	-0.396268	-0.0242815	0.980892	0.987746	-8.57128
REACTOME_CHYLOMICRON_MEDIATED_LIPID_TRANSPORT	5.66588e-05	0.217714	0.0200445	0.984226	0.990334	-8.57137
PID_ARF6DOWNSTREAMPATHWAY	6.64451e-05	0.346166	0.0182116	0.985668	0.991017	-8.57141
REACTOME_ACTIVATION_OF_CHAPERONES_BY_ATF6_ALPHA	4.27274e-05	0.417772	0.0165022	0.987013	0.9916	-8.57144
REACTOME_PEPTIDE_CHAIN_ELONGATION	2.92423e-05	0.492766	0.0153536	0.987917	0.99174	-8.57146
REACTOME_INFLUENZA_VIRAL_RNA_TRANSCRIPTION_AND_REPLICATION	-2.13593e-05	0.477774	-0.0117509	0.990752	0.993007	-8.57151
REACTOME_RETROGRADE_NEUROTROPHIN_SIGNALLING	2.37737e-05	0.273974	0.0111327	0.991238	0.993007	-8.57152
KEGG_AMYOTROPHIC_LATERAL_SCLEROSIS_ALS	1.70689e-05	0.145829	0.0108311	0.991476	0.993007	-8.57152
REACTOME_SYNTHESIS_SECRETION_AND_INACTIVATION_OF_GLP1	5.96391e-06	0.123033	0.00228516	0.998202	0.99886	-8.57158
REACTOME_SRP_DEPENDENT_COTRANSLATIONAL_PROTEIN_TARGETING_TO_MEMBRANE	2.11879e-06	0.491807	0.00144859	0.99886	0.99886	-8.57159

## Sheet: ssGSEA_IGF1R_C2_H
	logFC	AveExpr	t	P.Value	adj.P.Val	B
REACTOME_AMINO_ACID_SYNTHESIS_AND_INTERCONVERSION_TRANSAMINATION	0.0635818	0.304885	28.0817	2.82928e-17	3.66958e-14	29.5353
KEGG_AMINO_SUGAR_AND_NUCLEOTIDE_SUGAR_METABOLISM	0.0289148	0.262935	19.8665	1.96991e-14	1.27749e-11	22.7385
REACTOME_DIABETES_PATHWAYS	0.0269659	0.322198	18.7047	6.0513e-14	2.57202e-11	21.57
PID_ATF2_PATHWAY	0.0284469	0.212504	18.4339	7.93223e-14	2.57202e-11	21.288
REACTOME_UNFOLDED_PROTEIN_RESPONSE	0.0356648	0.374571	17.672	1.73196e-13	3.56029e-11	20.4746
REACTOME_IL_6_SIGNALING	0.045191	0.292375	17.6224	1.82407e-13	3.56029e-11	20.4206
REACTOME_ACTIVATION_OF_CHAPERONE_GENES_BY_XBP1S	0.0304337	0.431274	17.5728	1.92151e-13	3.56029e-11	20.3663
HALLMARK_UNFOLDED_PROTEIN_RESPONSE	0.0284548	0.387381	17.2744	2.63459e-13	4.27132e-11	20.0375
REACTOME_ACTIVATION_OF_GENES_BY_ATF4	0.052738	0.24232	16.9421	3.76548e-13	5.42647e-11	19.6653
PID_IL23PATHWAY	0.0286377	0.0778023	16.4769	6.27364e-13	8.13691e-11	19.1333
REACTOME_PERK_REGULATED_GENE_EXPRESSION	0.0504511	0.267508	16.0794	9.8025e-13	1.1558e-10	18.6682
REACTOME_SYNTHESIS_OF_SUBSTRATES_IN_N_GLYCAN_BIOSYTHESIS	0.0438782	0.312574	15.773	1.39181e-12	1.50431e-10	18.3029
KEGG_GLYCINE_SERINE_AND_THREONINE_METABOLISM	0.0339471	-0.0347564	14.8617	4.09208e-12	4.08264e-10	17.1788
REACTOME_ACTIVATION_OF_CHAPERONES_BY_ATF6_ALPHA	0.0282962	0.427192	14.4791	6.54427e-12	6.0628e-10	16.6893
HALLMARK_CHOLESTEROL_HOMEOSTASIS	0.0186277	0.368037	12.7309	6.4345e-11	5.5637e-09	14.3073
KEGG_ANTIGEN_PROCESSING_AND_PRESENTATION	-0.016972	0.106354	-11.7547	2.57838e-10	2.0901e-08	12.8614
HALLMARK_MTORC1_SIGNALING	0.0185251	0.390151	11.3748	4.53324e-10	3.45859e-08	12.2738
KEGG_NITROGEN_METABOLISM	0.0223917	0.0739154	11.2998	5.07568e-10	3.65731e-08	12.1562
BIOCARTA_CYTOKINE_PATHWAY	0.0501637	-0.12076	10.2278	2.72306e-09	1.79679e-07	10.4082
BIOCARTA_GRANULOCYTES_PATHWAY	0.0571717	-0.132116	10.2172	2.77069e-09	1.79679e-07	10.3902
REACTOME_SYNTHESIS_SECRETION_AND_INACTIVATION_OF_GIP	0.021652	0.220985	10.1813	2.93733e-09	1.81415e-07	10.3295
ST_STAT3_PATHWAY	0.0217825	0.234751	9.66496	6.91879e-09	4.07894e-07	9.43892
KEGG_PROTEIN_EXPORT	0.0158273	0.441071	9.56137	8.2471e-09	4.65065e-07	9.25645
KEGG_ALANINE_ASPARTATE_AND_GLUTAMATE_METABOLISM	0.0223651	0.173115	9.48917	9.32794e-09	5.04097e-07	9.12852
KEGG_FRUCTOSE_AND_MANNOSE_METABOLISM	0.0148418	0.24697	8.83803	2.91437e-08	1.50514e-06	7.94584
REACTOME_GLUCONEOGENESIS	0.0159085	0.268169	8.81866	3.01724e-08	1.50514e-06	7.90986
REACTOME_BASIGIN_INTERACTIONS	0.0172094	0.372755	8.60725	4.41976e-08	2.12312e-06	7.51392
PID_REG_GR_PATHWAY	0.0122318	0.234833	8.39182	6.55991e-08	3.03864e-06	7.10456
BIOCARTA_ERYTH_PATHWAY	0.0283608	0.117907	8.27762	8.10722e-08	3.60343e-06	6.88511
BIOCARTA_IL10_PATHWAY	0.0133983	0.223485	8.26276	8.33483e-08	3.60343e-06	6.85643
REACTOME_BIOSYNTHESIS_OF_THE_N_GLYCAN_PRECURSOR_DOLICHOL_LIPID_LINKED_OLIGOSACCHARIDE_LLO_AND_TRANSFER_TO_A_NASCENT_PROTEIN	0.0285807	0.255333	8.22832	8.888e-08	3.71862e-06	6.78986
PID_AP1_PATHWAY	0.0187652	0.23804	8.18731	9.59672e-08	3.88967e-06	6.71039
KEGG_NOD_LIKE_RECEPTOR_SIGNALING_PATHWAY	0.0111682	0.154663	7.97965	1.42017e-07	5.58169e-06	6.30455
PID_NECTIN_PATHWAY	-0.00741825	0.362158	-7.92868	1.56493e-07	5.96974e-06	6.20408
PID_P38ALPHABETADOWNSTREAMPATHWAY	0.0160817	0.280319	7.86841	1.75605e-07	6.50743e-06	6.08483
BIOCARTA_TEL_PATHWAY	0.0088934	0.322323	7.80957	1.96605e-07	7.08325e-06	5.96795
BIOCARTA_LAIR_PATHWAY	0.0597361	0.0568731	7.72616	2.30933e-07	8.09515e-06	5.80147
BIOCARTA_IGF1MTOR_PATHWAY	0.0136532	0.340409	7.70085	2.42534e-07	8.16037e-06	5.75078
REACTOME_CIRCADIAN_CLOCK	0.00840787	0.216413	7.69483	2.45377e-07	8.16037e-06	5.73873
REACTOME_BMAL1_CLOCK_NPAS2_ACTIVATES_CIRCADIAN_EXPRESSION	0.010462	0.168508	7.65759	2.63778e-07	8.55301e-06	5.66395
BIOCARTA_IL6_PATHWAY	0.0123621	0.345979	7.39922	4.37859e-07	1.36468e-05	5.14014
REACTOME_INCRETIN_SYNTHESIS_SECRETION_AND_INACTIVATION	0.0144953	0.102349	7.38477	4.5056e-07	1.36468e-05	5.11061
REACTOME_PLATELET_ADHESION_TO_EXPOSED_COLLAGEN	0.0156596	0.0974436	7.38267	4.52437e-07	1.36468e-05	5.10631
BIOCARTA_LYM_PATHWAY	0.0465973	0.0102643	7.34569	4.86878e-07	1.39392e-05	5.03053
HALLMARK_GLYCOLYSIS	0.00804104	0.284707	7.33581	4.96528e-07	1.39392e-05	5.01026
PID_CDC42_REG_PATHWAY	-0.00952723	0.1591	-7.3282	5.04102e-07	1.39392e-05	4.99463
BIOCARTA_TALL1_PATHWAY	-0.0126554	0.0900415	-7.32718	5.0512e-07	1.39392e-05	4.99254
REACTOME_ASSOCIATION_OF_LICENSING_FACTORS_WITH_THE_PRE_REPLICATIVE_COMPLEX	0.0241715	0.137681	7.3131	5.19474e-07	1.40366e-05	4.9636
REACTOME_CYTOSOLIC_TRNA_AMINOACYLATION	0.0176391	0.453836	7.16643	6.96591e-07	1.84383e-05	4.66071
KEGG_SELENOAMINO_ACID_METABOLISM	0.0101755	0.202176	7.14996	7.2006e-07	1.86783e-05	4.62652
PID_IL6_7PATHWAY	0.013965	0.268041	7.10477	7.88726e-07	2.00584e-05	4.53253
BIOCARTA_TID_PATHWAY	-0.0149464	0.262291	-7.07888	8.31073e-07	2.07289e-05	4.47857
REACTOME_SYNTHESIS_OF_PA	-0.0120181	0.105817	-7.02328	9.30155e-07	2.27625e-05	4.36238
ST_WNT_BETA_CATENIN_PATHWAY	-0.00807355	0.290579	-7.00563	9.64115e-07	2.31566e-05	4.3254
HALLMARK_TNFA_SIGNALING_VIA_NFKB	0.0136543	0.27809	6.96621	1.04462e-06	2.43133e-05	4.24269
REACTOME_PECAM1_INTERACTIONS	-0.013132	0.19283	-6.9638	1.04977e-06	2.43133e-05	4.23762
REACTOME_SYNTHESIS_SECRETION_AND_INACTIVATION_OF_GLP1	0.0150792	0.128057	6.88423	1.23506e-06	2.8103e-05	4.07004
REACTOME_CDK_MEDIATED_PHOSPHORYLATION_AND_REMOVAL_OF_CDC6	0.0100833	0.424795	6.83466	1.36727e-06	3.05749e-05	3.96523
REACTOME_REGULATION_OF_IFNA_SIGNALING	0.0138026	0.187949	6.81194	1.43266e-06	3.14942e-05	3.91709
REACTOME_AMINO_ACID_TRANSPORT_ACROSS_THE_PLASMA_MEMBRANE	0.0190621	0.197576	6.72861	1.70146e-06	3.678e-05	3.73995
REACTOME_CDC6_ASSOCIATION_WITH_THE_ORC_ORIGIN_COMPLEX	0.030197	0.0552325	6.68716	1.85405e-06	3.94214e-05	3.65151
KEGG_PROXIMAL_TUBULE_BICARBONATE_RECLAMATION	0.011491	0.174359	6.61906	2.13608e-06	4.46854e-05	3.50573
PID_FRA_PATHWAY	0.0127376	0.309372	6.6087	2.18268e-06	4.49355e-05	3.48351
BIOCARTA_IL17_PATHWAY	0.0346249	-0.00847244	6.5701	2.36585e-06	4.78943e-05	3.40058
BIOCARTA_EDG1_PATHWAY	-0.00950516	0.261198	-6.5632	2.40025e-06	4.78943e-05	3.38572
BIOCARTA_GSK3_PATHWAY	-0.0075328	0.284021	-6.53419	2.5505e-06	5.01211e-05	3.32325
PID_SHP2_PATHWAY	0.00974465	0.164413	6.40426	3.35209e-06	6.48904e-05	3.04218
REACTOME_DEGRADATION_OF_THE_EXTRACELLULAR_MATRIX	-0.0119662	0.213912	-6.36287	3.65872e-06	6.97846e-05	2.95221
PID_TELOMERASEPATHWAY	0.00676511	0.279723	6.29066	4.26452e-06	8.01606e-05	2.79477
KEGG_MATURITY_ONSET_DIABETES_OF_THE_YOUNG	0.0222734	-0.33309	6.26	4.55212e-06	8.34823e-05	2.72773
REACTOME_METABOLISM_OF_AMINO_ACIDS_AND_DERIVATIVES	0.00882637	0.19406	6.25816	4.56996e-06	8.34823e-05	2.72371
REACTOME_CHOLESTEROL_BIOSYNTHESIS	0.00864394	0.465277	6.23823	4.76832e-06	8.58959e-05	2.68007
BIOCARTA_INFLAM_PATHWAY	0.0177704	-0.0475773	6.21293	5.03298e-06	8.94216e-05	2.6246
BIOCARTA_CTL_PATHWAY	0.0330812	0.0394113	6.19668	5.21086e-06	9.13309e-05	2.58894
PID_INSULIN_GLUCOSE_PATHWAY	0.0103761	0.339448	6.17935	5.40775e-06	9.35181e-05	2.55087
BIOCARTA_IL22BP_PATHWAY	0.0138756	0.148589	6.15137	5.74188e-06	9.79897e-05	2.48932
KEGG_TYPE_II_DIABETES_MELLITUS	0.00996091	0.0470222	6.08333	6.64569e-06	0.000111941	2.33932
REACTOME_CDT1_ASSOCIATION_WITH_THE_CDC6_ORC_ORIGIN_COMPLEX	0.00876422	0.372473	5.99176	8.09807e-06	0.000134656	2.13661
BIOCARTA_P53HYPOXIA_PATHWAY	-0.00823906	0.360649	-5.97135	8.46399e-06	0.000138959	2.09131
REACTOME_SIGNALING_BY_NODAL	-0.00988895	0.02978	-5.96104	8.65534e-06	0.000140325	2.06839
REACTOME_REGULATORY_RNA_PATHWAYS	-0.00999199	0.270074	-5.89682	9.95075e-06	0.000159335	1.92547
REACTOME_ASPARAGINE_N_LINKED_GLYCOSYLATION	0.0167728	0.336766	5.82553	1.16239e-05	0.000183856	1.76629
REACTOME_ACTIVATION_OF_IRF3_IRF7_MEDIATED_BY_TBK1_IKK_EPSILON	-0.0140103	0.120717	-5.78775	1.26249e-05	0.000197283	1.68173
REACTOME_GLUCOSE_METABOLISM	0.00704755	0.290816	5.69646	1.54249e-05	0.000238168	1.47677
HALLMARK_INFLAMMATORY_RESPONSE	0.00847054	0.0984101	5.61139	1.86061e-05	0.000283907	1.28506
PID_P38GAMMADELTAPATHWAY	-0.0147321	0.118899	-5.59175	1.94316e-05	0.000293056	1.24069
BIOCARTA_RNA_PATHWAY	0.0129057	0.338255	5.57369	2.02236e-05	0.000301494	1.19987
REACTOME_G0_AND_EARLY_G1	0.0164257	0.125712	5.47521	2.51623e-05	0.0003679	0.976733
REACTOME_ADENYLATE_CYCLASE_INHIBITORY_PATHWAY	-0.00889906	0.072052	-5.47373	2.52453e-05	0.0003679	0.973374
REACTOME_MICRORNA_MIRNA_BIOGENESIS	-0.0106509	0.301531	-5.45066	2.65752e-05	0.000382978	0.920976
REACTOME_OTHER_SEMAPHORIN_INTERACTIONS	-0.0192582	0.147503	-5.44355	2.69994e-05	0.000384815	0.904816
HALLMARK_WNT_BETA_CATENIN_SIGNALING	-0.00960763	0.243872	-5.43176	2.77178e-05	0.00039076	0.87802
PID_HEDGEHOG_2PATHWAY	-0.0112463	0.0679984	-5.4067	2.93107e-05	0.000408775	0.82101
REACTOME_SYNTHESIS_SECRETION_AND_DEACYLATION_OF_GHRELIN	0.0181031	0.161929	5.38251	3.09372e-05	0.000426868	0.765927
REACTOME_MITOCHONDRIAL_FATTY_ACID_BETA_OXIDATION	0.0100065	0.285231	5.32181	3.54367e-05	0.000483631	0.627488
BIOCARTA_LONGEVITY_PATHWAY	0.0118078	0.335872	5.3173	3.57969e-05	0.000483631	0.617181
PID_WNT_SIGNALING_PATHWAY	-0.0126569	0.13078	-5.28066	3.88617e-05	0.000519625	0.533477
REACTOME_CHEMOKINE_RECEPTORS_BIND_CHEMOKINES	0.0131951	-0.128253	5.25835	4.08575e-05	0.000540737	0.482461
REACTOME_RNA_POL_III_TRANSCRIPTION_INITIATION_FROM_TYPE_2_PROMOTER	-0.010958	0.261299	-5.24298	4.22932e-05	0.000554084	0.447288
REACTOME_REGULATION_OF_IFNG_SIGNALING	0.0141377	0.296722	5.23227	4.33242e-05	0.000561915	0.422762
BIOCARTA_FREE_PATHWAY	0.0143666	0.268967	5.21688	4.48505e-05	0.000575952	0.387511
WNT_SIGNALING	-0.00725455	0.209305	-5.15442	5.16286e-05	0.000656494	0.244278
REACTOME_ORC1_REMOVAL_FROM_CHROMATIN	0.00798735	0.354356	5.12648	5.49896e-05	0.000692442	0.180127
REACTOME_SULFUR_AMINO_ACID_METABOLISM	0.0151161	0.23632	5.0934	5.92589e-05	0.000739026	0.104097
BIOCARTA_AKAP13_PATHWAY	0.0115731	0.24791	5.07741	6.1442e-05	0.000751654	0.0673212
BILD_E2F3_ONCOGENIC_SIGNATURE	-0.00533114	0.0678614	-5.07675	6.15338e-05	0.000751654	0.0658042
REACTOME_G_ALPHA_Z_SIGNALLING_EVENTS	-0.00835063	0.0104415	-5.07334	6.201e-05	0.000751654	0.0579679
HALLMARK_NOTCH_SIGNALING	-0.00960675	0.279765	-5.04925	6.54877e-05	0.000786459	0.00251539
REACTOME_ANTIGEN_PRESENTATION_FOLDING_ASSEMBLY_AND_PEPTIDE_LOADING_OF_CLASS_I_MHC	0.0101362	0.366011	5.04117	6.66967e-05	0.000792969	-0.0160722
REACTOME_DOWNREGULATION_OF_SMAD2_3_SMAD4_TRANSCRIPTIONAL_ACTIVITY	-0.00675961	0.311289	-5.03751	6.72526e-05	0.000792969	-0.0245037
PID_ANTHRAXPATHWAY	-0.00875079	0.205492	-5.01663	7.05138e-05	0.000823931	-0.072606
BIOCARTA_P38MAPK_PATHWAY	0.0108568	0.277045	4.97775	7.70204e-05	0.000887842	-0.162232
REACTOME_ALPHA_LINOLENIC_ACID_ALA_METABOLISM	0.0100165	0.318613	4.97585	7.73525e-05	0.000887842	-0.166599
REACTOME_SIGNALING_BY_BMP	-0.0100844	0.186968	-4.94911	8.22006e-05	0.000935212	-0.228302
BIOCARTA_STEM_PATHWAY	0.0343457	-0.0653112	4.9399	8.39411e-05	0.000946709	-0.249564
HALLMARK_HYPOXIA	0.00956396	0.275341	4.93092	8.56727e-05	0.000957909	-0.270282
KEGG_CYSTEINE_AND_METHIONINE_METABOLISM	0.0111968	0.165894	4.91409	8.90193e-05	0.000986821	-0.309156
REACTOME_AMINO_ACID_AND_OLIGOPEPTIDE_SLC_TRANSPORTERS	0.0134034	0.110422	4.90558	9.07608e-05	0.0009976	-0.328808
BIOCARTA_MONOCYTE_PATHWAY	0.0295455	0.00891661	4.85994	0.000100711	0.00109767	-0.434291
PID_RANBP2PATHWAY	-0.00799231	0.364176	-4.85369	0.000102156	0.00110413	-0.448726
REACTOME_SEMA3A_PLEXIN_REPULSION_SIGNALING_BY_INHIBITING_INTEGRIN_ADHESION	0.0123297	0.240053	4.84237	0.00010483	0.00112367	-0.474915
KEGG_ADIPOCYTOKINE_SIGNALING_PATHWAY	0.00699904	0.142276	4.81819	0.00011078	0.00116841	-0.530853
ST_G_ALPHA_I_PATHWAY	-0.00589819	0.235894	-4.81809	0.000110805	0.00116841	-0.531081
REACTOME_N_GLYCAN_TRIMMING_IN_THE_ER_AND_CALNEXIN_CALRETICULIN_CYCLE	0.0177038	0.499123	4.80619	0.000113859	0.00119092	-0.558619
PID_BMPPATHWAY	-0.00933896	0.186115	-4.79469	0.000116892	0.00121287	-0.585248
REACTOME_REVERSIBLE_HYDRATION_OF_CARBON_DIOXIDE	0.0124072	-0.0166304	4.78299	0.00012006	0.00123586	-0.612332
BIOCARTA_HSP27_PATHWAY	0.0118957	0.124764	4.7428	0.000131623	0.00134422	-0.705414
ST_INTEGRIN_SIGNALING_PATHWAY	-0.00516107	0.241366	-4.73722	0.000133315	0.00135085	-0.718334
KEGG_RNA_POLYMERASE	-0.0108734	0.260388	-4.72085	0.000138407	0.00139158	-0.756263
KEGG_GLYOXYLATE_AND_DICARBOXYLATE_METABOLISM	0.0176673	0.281978	4.71605	0.00013994	0.00139617	-0.767406
BIOCARTA_TNFR2_PATHWAY	0.00930107	0.159552	4.62122	0.000173946	0.0017222	-0.987309
REACTOME_GROWTH_HORMONE_RECEPTOR_SIGNALING	0.0102622	0.167292	4.61178	0.000177759	0.00174662	-1.00921
REACTOME_PROLACTIN_RECEPTOR_SIGNALING	-0.00826709	0.120139	-4.57194	0.000194808	0.00189974	-1.10169
REACTOME_DAG_AND_IP3_SIGNALING	-0.00710311	0.105981	-4.54191	0.000208739	0.00202041	-1.17139
PID_EPHRINBREVPATHWAY	-0.00774219	0.168996	-4.53703	0.000211097	0.00202809	-1.18272
KEGG_TERPENOID_BACKBONE_BIOSYNTHESIS	0.00888653	0.322149	4.53041	0.000214336	0.00204407	-1.19809
KEGG_GALACTOSE_METABOLISM	0.0068039	0.29388	4.52097	0.000219049	0.00207377	-1.22002
BIOCARTA_AMI_PATHWAY	-0.0134831	0.0493662	-4.48944	0.000235545	0.00221378	-1.29323
ST_TUMOR_NECROSIS_FACTOR_PATHWAY	0.00775567	0.183667	4.48574	0.000237562	0.00221667	-1.30183
PID_TOLL_ENDOGENOUS_PATHWAY	-0.00960002	0.202039	-4.46298	0.000250352	0.00231723	-1.35468
REACTOME_CALNEXIN_CALRETICULIN_CYCLE	0.0176528	0.494162	4.46029	0.000251911	0.00231723	-1.36093
KEGG_BASAL_CELL_CARCINOMA	-0.0107157	0.0486096	-4.44924	0.000258412	0.00236028	-1.3866
BIOCARTA_HER2_PATHWAY	0.00803056	0.308171	4.43738	0.000265574	0.00240392	-1.41414
BIOCARTA_CD40_PATHWAY	0.00997622	0.178889	4.43523	0.000266896	0.00240392	-1.41914
REACTOME_RNA_POL_III_CHAIN_ELONGATION	-0.0111942	0.269049	-4.41274	0.000281108	0.00251446	-1.47138
HALLMARK_APOPTOSIS	0.00513616	0.29538	4.40535	0.000285939	0.00254016	-1.48853
HALLMARK_PROTEIN_SECRETION	0.00780529	0.382836	4.39545	0.000292549	0.0025812	-1.51153
KEGG_PPAR_SIGNALING_PATHWAY	0.00637082	0.102214	4.38997	0.000296271	0.00259638	-1.52426
REACTOME_ASSEMBLY_OF_THE_PRE_REPLICATIVE_COMPLEX	0.00712495	0.336515	4.37727	0.000305083	0.00265565	-1.55375
BIOCARTA_ARAP_PATHWAY	0.0093284	0.357613	4.34865	0.000325924	0.00281816	-1.62021
KEGG_ASCORBATE_AND_ALDARATE_METABOLISM	0.0102735	-0.0230621	4.3417	0.000331199	0.00284481	-1.63636
KEGG_PYRUVATE_METABOLISM	0.00876346	0.228481	4.31846	0.000349466	0.00295548	-1.69032
REACTOME_RNA_POL_III_TRANSCRIPTION_TERMINATION	-0.00989204	0.279184	-4.31686	0.000350757	0.00295548	-1.69403
KEGG_CIRCADIAN_RHYTHM_MAMMAL	0.0103562	0.178414	4.31666	0.000350921	0.00295548	-1.6945
PID_BETACATENIN_DEG_PATHWAY	-0.00555709	0.276918	-4.30289	0.000362267	0.00303136	-1.72648
KEGG_CITRATE_CYCLE_TCA_CYCLE	0.00728669	0.374225	4.29457	0.000369301	0.00306786	-1.7458
BIOCARTA_D4GDI_PATHWAY	0.00873898	0.206222	4.29216	0.00037136	0.00306786	-1.75138
REACTOME_PRE_NOTCH_PROCESSING_IN_GOLGI	0.00729179	0.280922	4.28861	0.000374418	0.00306897	-1.75962
REACTOME_RETROGRADE_NEUROTROPHIN_SIGNALLING	0.00845187	0.276785	4.28653	0.000376226	0.00306897	-1.76446
BIOCARTA_SPRY_PATHWAY	-0.00658176	0.282117	-4.26301	0.000397252	0.00322022	-1.81906
REACTOME_CA_DEPENDENT_EVENTS	-0.00738634	0.107685	-4.25447	0.000405165	0.00326397	-1.83887
REACTOME_DSCAM_INTERACTIONS	-0.0136474	0.0854164	-4.24316	0.000415904	0.0033298	-1.86512
REACTOME_SIGNALING_BY_ROBO_RECEPTOR	-0.00515718	0.278647	-4.22748	0.000431264	0.0034316	-1.90151
PID_NFKAPPABCANONICALPATHWAY	0.00802689	0.244742	4.21609	0.000442779	0.00350173	-1.92795
PID_PS1PATHWAY	-0.00487716	0.304526	-4.20624	0.000452974	0.00354706	-1.95078
BIOCARTA_TOLL_PATHWAY	-0.00625859	0.152423	-4.20528	0.00045398	0.00354706	-1.953
BIOCARTA_NFKB_PATHWAY	0.00636195	0.2084	4.19689	0.000462878	0.00359493	-1.97247
REACTOME_G1_S_SPECIFIC_TRANSCRIPTION	0.0208482	0.0550706	4.18967	0.000470675	0.00363373	-1.98921
REACTOME_NUCLEAR_SIGNALING_BY_ERBB4	-0.00658591	0.162578	-4.14839	0.000517848	0.00397426	-2.08493
PID_ARF_3PATHWAY	0.00742131	0.409628	4.10879	0.000567554	0.00431926	-2.1767
BIOCARTA_PTDINS_PATHWAY	0.00669401	0.361539	4.10734	0.000569463	0.00431926	-2.18006
KEGG_ONE_CARBON_POOL_BY_FOLATE	0.0161812	0.109363	4.10384	0.000574088	0.00432902	-2.18815
PID_HNF3APATHWAY	0.00677763	0.122987	4.08155	0.000604485	0.00453189	-2.23977
BIOCARTA_SRCRPTP_PATHWAY	-0.0142997	0.187332	-4.04447	0.000658659	0.00490966	-2.32559
KEGG_GRAFT_VERSUS_HOST_DISEASE	0.00891587	-0.133013	4.04026	0.000665117	0.00492947	-2.33534
REACTOME_MTORC1_MEDIATED_SIGNALLING	0.00930968	0.288154	4.02808	0.000684138	0.00504163	-2.36352
REACTOME_HS_GAG_BIOSYNTHESIS	-0.00801141	0.191663	-4.01446	0.000706048	0.00516745	-2.39501
BIOCARTA_EIF2_PATHWAY	0.00757521	0.409012	4.01255	0.000709179	0.00516745	-2.39943
PID_S1P_S1P1_PATHWAY	-0.00517508	0.253894	-3.99699	0.000735173	0.00532692	-2.43537
BIOCARTA_ETS_PATHWAY	-0.00770767	0.251374	-3.97971	0.000765175	0.00551351	-2.4753
REACTOME_PLC_BETA_MEDIATED_EVENTS	-0.0058232	0.103205	-3.97605	0.000771687	0.00552972	-2.48376
BIOCARTA_IGF1_PATHWAY	0.00771697	0.394015	3.95581	0.000808703	0.00576312	-2.5305
REACTOME_INTEGRIN_ALPHAIIB_BETA3_SIGNALING	-0.00627624	0.180453	-3.91287	0.000893183	0.00628262	-2.62956
BIOCARTA_EXTRINSIC_PATHWAY	-0.0142885	-0.0698192	-3.9097	0.000899766	0.00628262	-2.63687
REACTOME_GABA_B_RECEPTOR_ACTIVATION	-0.00553219	-0.0112822	-3.90934	0.000900517	0.00628262	-2.6377
PID_REELINPATHWAY	0.00543689	0.221085	3.90912	0.000900977	0.00628262	-2.63821
REACTOME_KERATAN_SULFATE_KERATIN_METABOLISM	-0.00904424	0.108186	-3.90343	0.000912899	0.00633171	-2.65131
KEGG_GLYCEROLIPID_METABOLISM	-0.00632258	0.0916004	-3.90072	0.000918645	0.00633767	-2.65756
BIOCARTA_ATRBRCA_PATHWAY	0.00990634	0.0521525	3.89049	0.000940644	0.00645511	-2.68113
REACTOME_DOWNREGULATION_OF_TGF_BETA_RECEPTOR_SIGNALING	0.00588122	0.388161	3.88408	0.000954704	0.00651711	-2.6959
REACTOME_KERATAN_SULFATE_BIOSYNTHESIS	-0.00991067	0.0206695	-3.83983	0.00105757	0.00718152	-2.79774
REACTOME_VIRAL_MESSENGER_RNA_SYNTHESIS	-0.0118915	0.395669	-3.8085	0.00113702	0.00768081	-2.86976
PID_P38_MK2PATHWAY	-0.00637996	0.349685	-3.8061	0.00114335	0.00768352	-2.87527
KEGG_TGF_BETA_SIGNALING_PATHWAY	-0.00590236	0.199007	-3.77131	0.00123905	0.00828373	-2.95511
REACTOME_RNA_POL_III_TRANSCRIPTION	-0.00649197	0.227719	-3.74022	0.00133131	0.00881123	-3.02639
REACTOME_ACTIVATION_OF_RAC	-0.00916665	0.280775	-3.74014	0.00133154	0.00881123	-3.02656
KEGG_HEDGEHOG_SIGNALING_PATHWAY	-0.00962011	0.0237187	-3.73282	0.00135423	0.00891593	-3.04332
BIOCARTA_NO2IL12_PATHWAY	-0.00975288	-0.196457	-3.72349	0.00138372	0.00906409	-3.06469
REACTOME_TRYPTOPHAN_CATABOLISM	0.00947086	-0.0666874	3.72045	0.00139348	0.0090821	-3.07165
KEGG_ARGININE_AND_PROLINE_METABOLISM	0.00582496	0.213798	3.71608	0.00140759	0.00912821	-3.08164
PID_ATR_PATHWAY	0.0107435	0.127786	3.70224	0.00145329	0.0093777	-3.11331
BIOCARTA_RANKL_PATHWAY	-0.0134477	0.218305	-3.68479	0.00151299	0.00971325	-3.1532
HALLMARK_P53_PATHWAY	0.00517271	0.33655	3.68271	0.00152027	0.00971325	-3.15795
PID_P53DOWNSTREAMPATHWAY	0.00430861	0.279247	3.65073	0.0016366	0.0104052	-3.23095
KEGG_SPLICEOSOME	-0.00495506	0.352658	-3.60271	0.00182802	0.0115656	-3.34032
HALLMARK_XENOBIOTIC_METABOLISM	0.00372296	0.169995	3.58616	0.00189901	0.0119564	-3.37796
REACTOME_TRANSCRIPTIONAL_ACTIVITY_OF_SMAD2_SMAD3_SMAD4_HETEROTRIMER	-0.00378326	0.32473	-3.55999	0.00201686	0.0126371	-3.4374
PID_AMB2_NEUTROPHILS_PATHWAY	0.00989204	0.202098	3.55721	0.00202976	0.0126567	-3.44369
BIOCARTA_ATM_PATHWAY	0.00632274	0.273936	3.55294	0.0020498	0.0127205	-3.45339
REACTOME_ABORTIVE_ELONGATION_OF_HIV1_TRANSCRIPT_IN_THE_ABSENCE_OF_TAT	-0.00901412	0.363735	-3.53713	0.00212566	0.0130687	-3.48924
HALLMARK_UV_RESPONSE_UP	0.00382754	0.252181	3.53705	0.00212606	0.0130687	-3.48942
REACTOME_ADENYLATE_CYCLASE_ACTIVATING_PATHWAY	-0.0116716	-0.0828161	-3.52422	0.00218965	0.0133961	-3.51848
REACTOME_P75_NTR_RECEPTOR_MEDIATED_SIGNALLING	-0.00415335	0.217672	-3.4974	0.00232875	0.0141802	-3.57916
REACTOME_REGULATION_OF_KIT_SIGNALING	-0.00799164	0.147206	-3.49246	0.00235526	0.0142746	-3.59031
SA_CASPASE_CASCADE	0.00895864	0.172781	3.48372	0.00240301	0.0144963	-3.61007
REACTOME_SYNTHESIS_OF_PIPS_AT_THE_EARLY_ENDOSOME_MEMBRANE	0.00869253	0.238733	3.47446	0.00245456	0.0146817	-3.63096
REACTOME_AUTODEGRADATION_OF_THE_E3_UBIQUITIN_LIGASE_COP1	0.00486719	0.422329	3.47414	0.00245638	0.0146817	-3.63169
PID_VEGFR1_2_PATHWAY	-0.0047178	0.285908	-3.46973	0.00248131	0.0147627	-3.64163
REACTOME_TRANSPORT_OF_GLUCOSE_AND_OTHER_SUGARS_BILE_SALTS_AND_ORGANIC_ACIDS_METAL_IONS_AND_AMINE_COMPOUNDS	0.0092545	0.0711897	3.45109	0.00258966	0.0153369	-3.68367
KEGG_INSULIN_SIGNALING_PATHWAY	0.00666895	0.211262	3.44271	0.00263986	0.0155632	-3.70255
REACTOME_ETHANOL_OXIDATION	0.0116354	-0.229822	3.43577	0.00268214	0.0157409	-3.71817
REACTOME_SEMA4D_IN_SEMAPHORIN_SIGNALING	0.00426709	0.334288	3.43286	0.0027001	0.0157749	-3.72473
BIOCARTA_IL2RB_PATHWAY	0.00693107	0.223349	3.39854	0.00292066	0.0169869	-3.80185
SIG_BCR_SIGNALING_PATHWAY	-0.00478799	0.186126	-3.39282	0.0029591	0.0171337	-3.81469
REACTOME_DESTABILIZATION_OF_MRNA_BY_TRISTETRAPROLIN_TTP	0.00782876	0.258622	3.38515	0.00301148	0.0173595	-3.83191
REACTOME_SPRY_REGULATION_OF_FGF_SIGNALING	-0.00650953	0.399119	-3.3787	0.00305615	0.017523	-3.84635
PID_E2F_PATHWAY	0.00560713	0.178834	3.37717	0.00306686	0.017523	-3.84978
REACTOME_LIGAND_GATED_ION_CHANNEL_TRANSPORT	0.0113615	-0.308649	3.36772	0.0031338	0.017827	-3.87096
KEGG_GLYCOSAMINOGLYCAN_BIOSYNTHESIS_HEPARAN_SULFATE	-0.0120106	0.174195	-3.35663	0.00321415	0.0181678	-3.89578
PID_IGF1_PATHWAY	0.00442504	0.382906	3.3556	0.00322174	0.0181678	-3.89809
KEGG_AUTOIMMUNE_THYROID_DISEASE	-0.00838973	-0.164768	-3.34615	0.00329192	0.0184832	-3.91921
REACTOME_FACILITATIVE_NA_INDEPENDENT_GLUCOSE_TRANSPORTERS	0.0204615	0.0880599	3.33928	0.00334398	0.0186946	-3.93458
REACTOME_BOTULINUM_NEUROTOXICITY	0.00918053	0.139479	3.3373	0.00335912	0.0186986	-3.939
REACTOME_O_LINKED_GLYCOSYLATION_OF_MUCINS	-0.00741333	0.0583363	-3.32834	0.00342845	0.019003	-3.95901
REACTOME_SEMAPHORIN_INTERACTIONS	-0.0043117	0.257105	-3.31831	0.00350767	0.0193594	-3.98137
REACTOME_CELL_DEATH_SIGNALLING_VIA_NRAGE_NRIF_AND_NADE	-0.00421108	0.173712	-3.30809	0.00359035	0.0197317	-4.00417
KEGG_P53_SIGNALING_PATHWAY	0.00418571	0.25952	3.29318	0.00371429	0.0203267	-4.03737
BIOCARTA_PS1_PATHWAY	-0.0087299	0.315144	-3.28644	0.00377165	0.0205539	-4.05235
REACTOME_P53_INDEPENDENT_G1_S_DNA_DAMAGE_CHECKPOINT	0.00483601	0.405786	3.28412	0.00379168	0.0205766	-4.05753
REACTOME_IKK_COMPLEX_RECRUITMENT_MEDIATED_BY_RIP1	-0.0138349	0.0285321	-3.28165	0.00381302	0.0206062	-4.06302
REACTOME_SYNTHESIS_OF_DNA	0.00572286	0.278516	3.2778	0.00384659	0.0206586	-4.07158
KEGG_ALDOSTERONE_REGULATED_SODIUM_REABSORPTION	-0.00445041	0.118816	-3.27688	0.00385458	0.0206586	-4.07361
KEGG_WNT_SIGNALING_PATHWAY	-0.00498656	0.181669	-3.26202	0.00398702	0.0212805	-4.10662
BIOCARTA_SKP2E2F_PATHWAY	-0.0104491	0.313334	-3.2575	0.00402819	0.0214121	-4.11665
REACTOME_TGF_BETA_RECEPTOR_SIGNALING_ACTIVATES_SMADS	0.0050777	0.390063	3.25034	0.00409428	0.0216746	-4.13254
REACTOME_SIGNAL_REGULATORY_PROTEIN_SIRP_FAMILY_INTERACTIONS	-0.00877162	0.258324	-3.248	0.00411607	0.0217014	-4.13772
REACTOME_TRANS_GOLGI_NETWORK_VESICLE_BUDDING	0.00421264	0.345324	3.23222	0.00426611	0.0224014	-4.17266
REACTOME_TRNA_AMINOACYLATION	0.00873854	0.360379	3.2247	0.00433955	0.0226952	-4.18931
BIOCARTA_NKT_PATHWAY	-0.00659349	-0.0569025	-3.21955	0.00439048	0.0228369	-4.20069
REACTOME_TRANSPORT_TO_THE_GOLGI_AND_SUBSEQUENT_MODIFICATION	0.0090074	0.287448	3.21841	0.00440187	0.0228369	-4.20322
REACTOME_RNA_POL_III_TRANSCRIPTION_INITIATION_FROM_TYPE_3_PROMOTER	-0.00662752	0.212156	-3.21527	0.00443334	0.0229085	-4.21016
REACTOME_DCC_MEDIATED_ATTRACTIVE_SIGNALING	-0.00656235	0.30875	-3.20712	0.00451593	0.0232427	-4.22815
REACTOME_AMYLOIDS	0.00871354	0.0173903	3.20062	0.00458291	0.0234942	-4.2425
BIOCARTA_MCM_PATHWAY	0.0139329	0.144856	3.19424	0.00464957	0.0237421	-4.25657
REACTOME_MEMBRANE_TRAFFICKING	0.00422018	0.339404	3.15526	0.00507806	0.0258284	-4.34237
PID_IL12_STAT4PATHWAY	0.00959114	0.119259	3.14225	0.00522943	0.0264944	-4.37093
SA_PTEN_PATHWAY	-0.00850148	0.289591	-3.13119	0.00536159	0.0270583	-4.39518
REACTOME_TRAFFICKING_OF_GLUR2_CONTAINING_AMPA_RECEPTORS	0.00577632	0.0979455	3.10845	0.00564353	0.0283708	-4.44495
REACTOME_CELL_SURFACE_INTERACTIONS_AT_THE_VASCULAR_WALL	0.00428548	0.168496	3.08623	0.00593284	0.02971	-4.49345
HALLMARK_PEROXISOME	-0.00339083	0.231678	-3.06872	0.00617097	0.0306431	-4.53159
PID_ARF6_TRAFFICKINGPATHWAY	-0.00330247	0.261177	-3.06858	0.00617293	0.0306431	-4.53189
REACTOME_NETRIN1_SIGNALING	-0.00513021	0.196578	-3.06735	0.00619005	0.0306431	-4.53458
REACTOME_KINESINS	-0.00794676	0.0910511	-3.05856	0.00631339	0.0311349	-4.55369
KEGG_AMINOACYL_TRNA_BIOSYNTHESIS	0.00874554	0.330962	3.05648	0.00634299	0.0311623	-4.55822
REACTOME_GOLGI_ASSOCIATED_VESICLE_BIOGENESIS	0.00483318	0.327451	3.0319	0.00670236	0.0328036	-4.61155
KEGG_VASOPRESSIN_REGULATED_WATER_REABSORPTION	0.00612832	0.275778	3.02064	0.00687347	0.0335146	-4.63593
BIOCARTA_INTRINSIC_PATHWAY	-0.00835689	0.0255205	-3.01718	0.00692691	0.0335835	-4.64341
BIOCARTA_FIBRINOLYSIS_PATHWAY	-0.0114345	0.0737033	-3.01423	0.00697274	0.0335835	-4.64979
BIOCARTA_SPPA_PATHWAY	-0.00506594	0.225872	-3.01336	0.00698637	0.0335835	-4.65167
KEGG_PENTOSE_AND_GLUCURONATE_INTERCONVERSIONS	0.00733727	0.037252	3.01263	0.00699778	0.0335835	-4.65325
REACTOME_MEIOTIC_RECOMBINATION	0.00698949	-0.0542063	3.01046	0.00703192	0.0335835	-4.65795
REACTOME_PLATELET_AGGREGATION_PLUG_FORMATION	-0.00481238	0.0986596	-3.00975	0.00704296	0.0335835	-4.65947
KEGG_REGULATION_OF_ACTIN_CYTOSKELETON	-0.00322359	0.226678	-3.00696	0.00708713	0.0336704	-4.66551
KEGG_PYRIMIDINE_METABOLISM	-0.00587495	0.201031	-2.99783	0.00723325	0.0342391	-4.68522
BIOCARTA_PYK2_PATHWAY	-0.00635827	0.370857	-2.99495	0.00727991	0.0343347	-4.69143
KEGG_SPHINGOLIPID_METABOLISM	-0.00882522	0.211656	-2.98716	0.00740768	0.0348107	-4.70823
HALLMARK_IL6_JAK_STAT3_SIGNALING	0.00407084	0.153138	2.98321	0.00747334	0.0349925	-4.71674
PID_ERBB_NETWORK_PATHWAY	-0.00910799	0.262753	-2.97801	0.00756049	0.0352732	-4.72793
REACTOME_TRAF6_MEDIATED_INDUCTION_OF_TAK1_COMPLEX	-0.00851017	0.14443	-2.97198	0.00766301	0.0356234	-4.74092
BIOCARTA_CCR5_PATHWAY	0.00734581	0.26166	2.96585	0.00776842	0.0359845	-4.7541
REACTOME_OPIOID_SIGNALLING	-0.00504713	0.11761	-2.95885	0.00789054	0.03642	-4.76913
KEGG_ENDOCYTOSIS	-0.00447621	0.218263	-2.95481	0.00796181	0.0366187	-4.7778
KEGG_OTHER_GLYCAN_DEGRADATION	-0.0131473	0.309862	-2.95056	0.00803756	0.0368365	-4.78692
PID_AR_PATHWAY	-0.00337118	0.285707	-2.94582	0.00812284	0.0370962	-4.79709
PID_MYC_REPRESSPATHWAY	0.00764454	0.267189	2.93133	0.0083888	0.0381764	-4.82811
REACTOME_ANTIGEN_PROCESSING_CROSS_PRESENTATION	0.0031568	0.36455	2.9276	0.00845868	0.0383598	-4.8361
KEGG_RENIN_ANGIOTENSIN_SYSTEM	0.00817803	0.0574978	2.92383	0.00852983	0.0385477	-4.84416
REACTOME_METABOLISM_OF_PROTEINS	0.00303492	0.35103	2.91772	0.00864636	0.0389386	-4.85721
REACTOME_INSULIN_SYNTHESIS_AND_PROCESSING	0.00700468	0.236842	2.91099	0.00877652	0.0393881	-4.87158
REACTOME_PHOSPHOLIPASE_C_MEDIATED_CASCADE	-0.00476338	0.0298853	-2.90599	0.00887443	0.0396901	-4.88224
REACTOME_METAL_ION_SLC_TRANSPORTERS	0.00585514	0.143535	2.89819	0.00902921	0.0402436	-4.89886
PID_ECADHERIN_KERATINOCYTE_PATHWAY	-0.00283286	0.41556	-2.89023	0.0091899	0.0407307	-4.91581
REACTOME_REGULATION_OF_COMPLEMENT_CASCADE	-0.0112859	0.0783339	-2.88879	0.00921932	0.0407307	-4.91888
REACTOME_FORMATION_OF_THE_HIV1_EARLY_ELONGATION_COMPLEX	-0.00591421	0.312202	-2.88813	0.0092327	0.0407307	-4.92027
REACTOME_IRON_UPTAKE_AND_TRANSPORT	-0.00335592	0.262235	-2.87311	0.00954486	0.041965	-4.95219
SA_REG_CASCADE_OF_CYCLIN_EXPR	-0.00714825	0.169399	-2.86739	0.00966643	0.0423559	-4.96434
REACTOME_ANTIVIRAL_MECHANISM_BY_IFN_STIMULATED_GENES	-0.00602356	0.296362	-2.86233	0.00977512	0.042688	-4.97506
REACTOME_REGULATED_PROTEOLYSIS_OF_P75NTR	-0.00779885	0.348161	-2.85964	0.00983348	0.0427987	-4.98077
KEGG_STEROID_BIOSYNTHESIS	0.00680528	0.411969	2.84645	0.010124	0.043916	-5.00868
REACTOME_ZINC_TRANSPORTERS	0.00530707	0.17928	2.84465	0.0101642	0.0439434	-5.01248
KEGG_RIBOFLAVIN_METABOLISM	-0.00618815	0.119547	-2.84061	0.0102552	0.0441893	-5.02101
REACTOME_GLUCAGON_SIGNALING_IN_METABOLIC_REGULATION	-0.00522355	0.0562067	-2.83589	0.0103626	0.0445042	-5.03099
REACTOME_TERMINATION_OF_O_GLYCAN_BIOSYNTHESIS	0.00668211	-0.121507	2.82988	0.0105007	0.0449487	-5.04367
REACTOME_ERKS_ARE_INACTIVATED	-0.00733971	0.397796	-2.81496	0.0108513	0.046292	-5.0751
REACTOME_PKA_MEDIATED_PHOSPHORYLATION_OF_CREB	-0.00577981	0.0340573	-2.81351	0.0108859	0.046292	-5.07815
PID_SMAD2_3NUCLEARPATHWAY	0.00493601	0.226836	2.8031	0.0111381	0.0472095	-5.10005
HALLMARK_COAGULATION	-0.00427144	0.190184	-2.79418	0.0113584	0.0478773	-5.11876
REACTOME_ACTIVATED_TAK1_MEDIATES_P38_MAPK_ACTIVATION	-0.00613615	0.173697	-2.79374	0.0113695	0.0478773	-5.1197
KEGG_TRYPTOPHAN_METABOLISM	0.0057719	0.0738164	2.79059	0.0114484	0.0479424	-5.1263
REACTOME_M_G1_TRANSITION	0.00536029	0.276487	2.79017	0.0114589	0.0479424	-5.12718
REACTOME_PD1_SIGNALING	-0.00746025	-0.152145	-2.78616	0.0115603	0.0482112	-5.1356
BIOCARTA_MTOR_PATHWAY	0.00430285	0.361155	2.77492	0.0118487	0.0492556	-5.15912
BIOCARTA_PDGF_PATHWAY	-0.00510279	0.301962	-2.77162	0.0119346	0.0493624	-5.16602
KEGG_GLYCOLYSIS_GLUCONEOGENESIS	0.00445036	0.185816	2.77102	0.0119505	0.0493624	-5.16729
KEGG_CARDIAC_MUSCLE_CONTRACTION	-0.00330823	0.218004	-2.76812	0.0120267	0.0495193	-5.17335
REACTOME_GLYCOSAMINOGLYCAN_METABOLISM	-0.0073044	0.15187	-2.76235	0.0121794	0.0499895	-5.18539
REACTOME_GLYCOSPHINGOLIPID_METABOLISM	-0.00801253	0.211916	-2.74134	0.012752	0.0521747	-5.22918
KEGG_SNARE_INTERACTIONS_IN_VESICULAR_TRANSPORT	0.009632	0.174881	2.72895	0.0131015	0.0533129	-5.25492
REACTOME_CLASS_I_MHC_MEDIATED_ANTIGEN_PROCESSING_PRESENTATION	0.00315529	0.287374	2.72857	0.0131124	0.0533129	-5.25571
REACTOME_RESPONSE_TO_ELEVATED_PLATELET_CYTOSOLIC_CA2_	-0.00331359	0.21991	-2.72154	0.013315	0.0538426	-5.27031
REACTOME_RNA_POL_II_TRANSCRIPTION_PRE_INITIATION_AND_PROMOTER_OPENING	-0.00550288	0.28027	-2.72117	0.0133257	0.0538426	-5.27107
REACTOME_NOD1_2_SIGNALING_PATHWAY	0.00454668	0.152529	2.7128	0.0135711	0.0546637	-5.28842
REACTOME_ER_PHAGOSOME_PATHWAY	0.00282275	0.40944	2.70626	0.0137657	0.0552757	-5.30196
KEGG_DILATED_CARDIOMYOPATHY	-0.00315452	0.0811942	-2.70428	0.013825	0.0553426	-5.30604
BIOCARTA_NO1_PATHWAY	-0.0038509	0.103122	-2.69164	0.0142102	0.0567097	-5.33215
KEGG_GLYCEROPHOSPHOLIPID_METABOLISM	-0.00431112	0.138715	-2.67427	0.0147565	0.0587091	-5.36796
KEGG_ALLOGRAFT_REJECTION	-0.00726217	-0.156355	-2.67276	0.0148048	0.0587213	-5.37106
PID_SMAD2_3PATHWAY	-0.00884976	0.281899	-2.66878	0.0149329	0.0590108	-5.37923
KEGG_FC_GAMMA_R_MEDIATED_PHAGOCYTOSIS	-0.005412	0.216493	-2.66768	0.0149688	0.0590108	-5.38151
PID_RB_1PATHWAY	0.00380509	0.213656	2.66269	0.0151315	0.0594715	-5.39176
SIG_CHEMOTAXIS	-0.00382074	0.237025	-2.65595	0.0153538	0.0601626	-5.40558
BIOCARTA_CBL_PATHWAY	-0.0037545	0.198352	-2.63901	0.0159268	0.0622199	-5.44027
BIOCARTA_GATA3_PATHWAY	-0.00985013	0.162588	-2.63734	0.0159841	0.0622565	-5.44368
PID_LPA4_PATHWAY	-0.0058707	-0.038055	-2.63177	0.0161776	0.0628212	-5.45506
REACTOME_SEMA3A_PAK_DEPENDENT_AXON_REPULSION	-0.00335573	0.33777	-2.62677	0.0163531	0.0633132	-5.46526
REACTOME_PEPTIDE_LIGAND_BINDING_RECEPTORS	0.0041297	-0.169898	2.62363	0.0164642	0.0635538	-5.47167
REACTOME_TRANSFERRIN_ENDOCYTOSIS_AND_RECYCLING	0.00375799	0.293549	2.6203	0.016583	0.0638224	-5.47847
REACTOME_ELONGATION_ARREST_AND_RECOVERY	-0.0054782	0.350003	-2.60864	0.0170045	0.0652511	-5.50219
PID_AVB3_OPN_PATHWAY	0.00494878	0.36466	2.59883	0.0173674	0.0662938	-5.52213
BIOCARTA_ETC_PATHWAY	-0.00664018	0.392664	-2.59844	0.0173819	0.0662938	-5.52291
KEGG_EPITHELIAL_CELL_SIGNALING_IN_HELICOBACTER_PYLORI_INFECTION	-0.00278275	0.276989	-2.59716	0.0174296	0.0662938	-5.5255
HALLMARK_SPERMATOGENESIS	-0.0042071	-0.0334314	-2.59535	0.0174976	0.0663578	-5.52917
REACTOME_CRMPS_IN_SEMA3A_SIGNALING	-0.00904431	0.094932	-2.59297	0.0175875	0.0664063	-5.53401
BIOCARTA_TH1TH2_PATHWAY	-0.0118094	-0.0370472	-2.59142	0.0176459	0.0664063	-5.53714
REACTOME_GRB2_EVENTS_IN_ERBB2_SIGNALING	-0.00489947	0.284582	-2.59095	0.017664	0.0664063	-5.5381
REACTOME_NRIF_SIGNALS_CELL_DEATH_FROM_THE_NUCLEUS	-0.00509852	0.317622	-2.58886	0.0177431	0.0665112	-5.54232
HALLMARK_HEME_METABOLISM	0.00449544	0.209401	2.58705	0.0178126	0.0665789	-5.54601
PID_TCPTP_PATHWAY	-0.00349005	0.258534	-2.56886	0.0185209	0.0690278	-5.58277
REACTOME_ADVANCED_GLYCOSYLATION_ENDPRODUCT_RECEPTOR_SIGNALING	-0.00644455	0.339783	-2.56545	0.0186567	0.0693346	-5.58965
REACTOME_INFLUENZA_LIFE_CYCLE	-0.00372295	0.442368	-2.55542	0.0190614	0.0706363	-5.60985
PID_TNFPATHWAY	0.00299915	0.224916	2.55048	0.0192641	0.0711838	-5.6198
KEGG_BETA_ALANINE_METABOLISM	-0.00722834	0.102782	-2.5428	0.0195826	0.0721554	-5.63523
BIOCARTA_CSK_PATHWAY	-0.00506323	0.0165478	-2.541	0.0196581	0.0722282	-5.63884
REACTOME_BASE_FREE_SUGAR_PHOSPHATE_REMOVAL_VIA_THE_SINGLE_NUCLEOTIDE_REPLACEMENT_PATHWAY	0.00739759	0.195107	2.53144	0.020063	0.0734346	-5.658
REACTOME_TRAF6_MEDIATED_IRF7_ACTIVATION	0.00953827	0.151014	2.53059	0.0200997	0.0734346	-5.65972
KEGG_ETHER_LIPID_METABOLISM	-0.00509972	0.124971	-2.52266	0.020442	0.0743764	-5.67559
PID_IL4_2PATHWAY	0.00489827	0.112104	2.52197	0.0204722	0.0743764	-5.67697
REACTOME_CROSS_PRESENTATION_OF_SOLUBLE_EXOGENOUS_ANTIGENS_ENDOSOMES	0.00348031	0.408843	2.51823	0.0206359	0.0746455	-5.68445
PID_DNAPK_PATHWAY	0.00327999	0.241166	2.51765	0.0206613	0.0746455	-5.6856
BIOCARTA_PROTEASOME_PATHWAY	0.00359023	0.502883	2.51307	0.0208635	0.0750497	-5.69474
REACTOME_SLBP_DEPENDENT_PROCESSING_OF_REPLICATION_DEPENDENT_HISTONE_PRE_MRNAS	-0.0101711	0.295039	-2.5125	0.0208889	0.0750497	-5.69588
BIOCARTA_NOS1_PATHWAY	-0.00486794	0.0725598	-2.50993	0.0210031	0.0752515	-5.701
REACTOME_POST_CHAPERONIN_TUBULIN_FOLDING_PATHWAY	0.00485517	0.339934	2.50611	0.0211747	0.0755451	-5.70863
KEGG_PRIMARY_IMMUNODEFICIENCY	-0.00649337	-0.149426	-2.50551	0.0212015	0.0755451	-5.70982
REACTOME_POST_TRANSLATIONAL_PROTEIN_MODIFICATION	0.00616217	0.226967	2.49826	0.0215307	0.0765078	-5.72426
REACTOME_P130CAS_LINKAGE_TO_MAPK_SIGNALING_FOR_INTEGRINS	-0.00562784	0.184446	-2.4958	0.0216431	0.0766971	-5.72914
REACTOME_DOWNSTREAM_SIGNAL_TRANSDUCTION	-0.00421974	0.222786	-2.49286	0.0217788	0.0769677	-5.735
BIOCARTA_ECM_PATHWAY	-0.00315042	0.400788	-2.49119	0.0218562	0.0770313	-5.73832
BIOCARTA_CK1_PATHWAY	-0.00621613	0.140675	-2.48948	0.0219355	0.0771013	-5.74171
REACTOME_GRB2_SOS_PROVIDES_LINKAGE_TO_MAPK_SIGNALING_FOR_INTERGRINS_	-0.00665435	0.171174	-2.48687	0.0220571	0.0773192	-5.74689
SA_MMP_CYTOKINE_CONNECTION	-0.00620567	0.112108	-2.47516	0.0226109	0.0789023	-5.7701
REACTOME_MYOGENESIS	-0.00488646	0.162109	-2.47476	0.0226304	0.0789023	-5.77091
REACTOME_SEMA4D_INDUCED_CELL_MIGRATION_AND_GROWTH_CONE_COLLAPSE	0.00307069	0.356507	2.47202	0.0227619	0.0791479	-5.77633
REACTOME_SCF_BETA_TRCP_MEDIATED_DEGRADATION_OF_EMI1	0.00355207	0.4163	2.45584	0.0235537	0.0816822	-5.80829
KEGG_GLYCOSPHINGOLIPID_BIOSYNTHESIS_GLOBO_SERIES	-0.0102929	0.0614579	-2.45296	0.0236973	0.0819611	-5.81397
KEGG_DRUG_METABOLISM_CYTOCHROME_P450	-0.00675894	-0.0666437	-2.44511	0.0240928	0.0831073	-5.82943
REACTOME_P53_DEPENDENT_G1_DNA_DAMAGE_RESPONSE	0.00355504	0.402465	2.44367	0.0241657	0.0831376	-5.83225
REACTOME_ACTIVATION_OF_ATR_IN_RESPONSE_TO_REPLICATION_STRESS	0.0105793	0.0782697	2.43802	0.0244552	0.0839111	-5.84336
REACTOME_ANTIGEN_ACTIVATES_B_CELL_RECEPTOR_LEADING_TO_GENERATION_OF_SECOND_MESSENGERS	-0.00451018	0.221077	-2.4331	0.0247096	0.084411	-5.85301
KEGG_PURINE_METABOLISM	-0.00377082	0.114717	-2.43269	0.0247311	0.084411	-5.85382
PID_INTEGRIN2_PATHWAY	0.00675136	0.0835806	2.42868	0.0249405	0.0849025	-5.86169
REACTOME_HYALURONAN_METABOLISM	-0.00862459	0.242624	-2.4265	0.0250554	0.0850703	-5.86597
BIOCARTA_SODD_PATHWAY	0.00710691	0.121576	2.42002	0.0253986	0.0860106	-5.87865
REACTOME_CTNNB1_PHOSPHORYLATION_CASCADE	-0.00523652	0.285062	-2.41581	0.0256242	0.0865484	-5.88689
PID_IL27PATHWAY	0.00658597	0.135519	2.40639	0.0261356	0.0880465	-5.90528
REACTOME_RESPIRATORY_ELECTRON_TRANSPORT	-0.00629636	0.455237	-2.40242	0.0263536	0.0885508	-5.91301
REACTOME_VITAMIN_B5_PANTOTHENATE_METABOLISM	-0.00406725	0.239849	-2.40052	0.0264592	0.088676	-5.91673
PID_LYMPHANGIOGENESIS_PATHWAY	-0.00353302	0.316845	-2.39782	0.0266087	0.0889473	-5.92197
KEGG_LEISHMANIA_INFECTION	-0.00351652	0.112404	-2.39334	0.0268598	0.0893923	-5.93071
REACTOME_PYRIMIDINE_METABOLISM	-0.00630796	0.132018	-2.39295	0.0268816	0.0893923	-5.93146
PID_LYSOPHOSPHOLIPID_PATHWAY	0.0034925	0.267763	2.38958	0.0270718	0.0893923	-5.93801
REACTOME_TGF_BETA_RECEPTOR_SIGNALING_IN_EMT_EPITHELIAL_TO_MESENCHYMAL_TRANSITION	0.00393673	0.371408	2.3894	0.0270818	0.0893923	-5.93836
REACTOME_SIGNALING_BY_NOTCH4	-0.00745733	0.341373	-2.38932	0.0270865	0.0893923	-5.93852
REACTOME_REGULATION_OF_GENE_EXPRESSION_IN_BETA_CELLS	-0.00542974	-0.159019	-2.38093	0.0275657	0.0907428	-5.95481
PID_THROMBIN_PAR1_PATHWAY	-0.00330739	0.175171	-2.37958	0.0276435	0.0907686	-5.95742
ST_FAS_SIGNALING_PATHWAY	0.00302531	0.248374	2.37743	0.027768	0.0909471	-5.9616
REACTOME_HEPARAN_SULFATE_HEPARIN_HS_GAG_METABOLISM	-0.00644481	0.158583	-2.35569	0.0290545	0.0947311	-6.0036
REACTOME_TETRAHYDROBIOPTERIN_BH4_SYNTHESIS_RECYCLING_SALVAGE_AND_REGULATION	-0.00907165	0.240081	-2.35545	0.0290694	0.0947311	-6.00408
KEGG_PROTEASOME	0.00304318	0.441617	2.35356	0.0291834	0.0948643	-6.00771
REACTOME_NCAM1_INTERACTIONS	0.00643396	0.00576683	2.34913	0.0294538	0.0955041	-6.01625
REACTOME_MRNA_SPLICING_MINOR_PATHWAY	-0.00472526	0.413158	-2.34114	0.0299466	0.0968597	-6.03161
KEGG_FOLATE_BIOSYNTHESIS	-0.00876447	0.0837274	-2.33728	0.0301872	0.0971954	-6.03902
KEGG_ALPHA_LINOLENIC_ACID_METABOLISM	0.00816791	0.0118478	2.33707	0.0302003	0.0971954	-6.03942
BIOCARTA_ERK_PATHWAY	0.00418003	0.358339	2.33414	0.0303849	0.0975476	-6.04506
BIOCARTA_BCELLSURVIVAL_PATHWAY	0.00427114	0.314099	2.33028	0.030629	0.0979503	-6.05246
REACTOME_SYNTHESIS_OF_PIPS_AT_THE_LATE_ENDOSOME_MEMBRANE	0.00681024	0.172718	2.32956	0.0306747	0.0979503	-6.05384
BIOCARTA_MPR_PATHWAY	-0.00533122	0.30959	-2.32858	0.0307369	0.0979503	-6.05571
BIOCARTA_PPARA_PATHWAY	-0.00332357	0.1917	-2.3209	0.0312298	0.0991051	-6.07041
PID_TAP63PATHWAY	0.00235886	0.3259	2.32055	0.0312521	0.0991051	-6.07107
REACTOME_INHIBITION_OF_INSULIN_SECRETION_BY_ADRENALINE_NORADRENALINE	-0.00613314	0.0574497	-2.31642	0.03152	0.0997109	-6.07896
REACTOME_BILE_SALT_AND_ORGANIC_ANION_SLC_TRANSPORTERS	0.00889555	0.0440877	2.30874	0.0320244	0.10106	-6.09361
PID_ILK_PATHWAY	-0.00351293	0.331308	-2.30501	0.0322725	0.101596	-6.10073
KEGG_RENAL_CELL_CARCINOMA	-0.00543098	0.300538	-2.30085	0.0325507	0.102141	-6.10865
SA_PROGRAMMED_CELL_DEATH	-0.00641977	0.134051	-2.30007	0.0326031	0.102141	-6.11013
PID_S1P_S1P3_PATHWAY	-0.00492462	0.190396	-2.29747	0.032778	0.102441	-6.11507
SIG_IL4RECEPTOR_IN_B_LYPHOCYTES	-0.00413019	0.270704	-2.29575	0.0328948	0.102559	-6.11835
REACTOME_SIGNALING_BY_NOTCH3	-0.00694359	0.399249	-2.29344	0.0330516	0.102801	-6.12273
ST_MYOCYTE_AD_PATHWAY	0.00622667	0.186931	2.29147	0.0331858	0.102971	-6.12647
REACTOME_G1_PHASE	-0.00418452	0.303061	-2.28923	0.0333391	0.1032	-6.13071
PID_ERBB4_PATHWAY	-0.00358841	0.198284	-2.28727	0.0334743	0.103284	-6.13444
REACTOME_REGULATION_OF_APOPTOSIS	0.00348355	0.382019	2.28652	0.0335255	0.103284	-6.13585
KEGG_O_GLYCAN_BIOSYNTHESIS	-0.0104725	0.125569	-2.2844	0.0336727	0.103425	-6.13988
KEGG_OXIDATIVE_PHOSPHORYLATION	-0.00512152	0.390018	-2.28356	0.0337307	0.103425	-6.14147
REACTOME_SIGNALING_BY_EGFR_IN_CANCER	-0.00324013	0.254929	-2.27392	0.0344055	0.105245	-6.1597
REACTOME_N_GLYCAN_ANTENNAE_ELONGATION	-0.00659013	0.199191	-2.26966	0.0347082	0.105921	-6.16776
REACTOME_E2F_MEDIATED_REGULATION_OF_DNA_REPLICATION	0.00898371	0.121859	2.26826	0.0348076	0.105975	-6.17039
KEGG_INOSITOL_PHOSPHATE_METABOLISM	-0.00267378	0.158163	-2.26325	0.0351673	0.10682	-6.17984
PID_ALPHASYNUCLEIN_PATHWAY	-0.00720051	0.17487	-2.26112	0.0353214	0.107037	-6.18386
BIOCARTA_IL1R_PATHWAY	0.00454976	0.207856	2.25915	0.0354639	0.107218	-6.18755
REACTOME_GPVI_MEDIATED_ACTIVATION_CASCADE	0.00568764	0.177988	2.25596	0.0356966	0.107671	-6.19356
REACTOME_GAP_JUNCTION_ASSEMBLY	-0.00636841	0.146971	-2.24517	0.0364933	0.109594	-6.21383
REACTOME_PURINE_CATABOLISM	0.00557661	0.260073	2.24473	0.0365262	0.109594	-6.21465
REACTOME_NEGATIVE_REGULATION_OF_FGFR_SIGNALING	-0.0037013	0.145698	-2.24391	0.0365878	0.109594	-6.2162
REACTOME_DOWNREGULATION_OF_ERBB2_ERBB3_SIGNALING	-0.00441775	0.312693	-2.23985	0.0368923	0.110252	-6.2238
REACTOME_SIGNALING_BY_NOTCH2	-0.00747549	0.397102	-2.23628	0.0371617	0.110802	-6.23047
PID_FAK_PATHWAY	-0.00293473	0.33851	-2.23409	0.0373287	0.111044	-6.23458
REACTOME_SIGNALLING_BY_NGF	-0.00344158	0.228969	-2.22963	0.0376694	0.111395	-6.24291
BIOCARTA_CREB_PATHWAY	-0.00579551	0.198321	-2.22736	0.0378446	0.111395	-6.24716
PID_GLYPICAN_1PATHWAY	-0.00366149	0.223609	-2.22699	0.0378728	0.111395	-6.24784
REACTOME_AQUAPORIN_MEDIATED_TRANSPORT	-0.00425264	0.0263851	-2.22696	0.0378752	0.111395	-6.2479
REACTOME_EFFECTS_OF_PIP2_HYDROLYSIS	-0.00605792	0.00728201	-2.22593	0.0379548	0.111395	-6.24982
PID_EPHA2_FWDPATHWAY	-0.00426176	0.392834	-2.22584	0.0379617	0.111395	-6.24999
PID_NCADHERINPATHWAY	-0.00332	0.307497	-2.21983	0.0384288	0.112511	-6.26118
KEGG_ALZHEIMERS_DISEASE	-0.00331066	0.331811	-2.21656	0.0386853	0.113006	-6.26727
PID_INTEGRIN_CS_PATHWAY	-0.00545889	0.168877	-2.20538	0.0395747	0.115345	-6.28806
REACTOME_INTERFERON_GAMMA_SIGNALING	0.00821593	0.092077	2.20252	0.0398048	0.115755	-6.29336
REACTOME_GABA_RECEPTOR_ACTIVATION	-0.00301647	-0.0589946	-2.2001	0.040001	0.116066	-6.29785
BILD_MYC_ONCOGENIC_SIGNATURE	-0.00674782	0.266238	-2.19161	0.0406951	0.117816	-6.31356
PID_CIRCADIANPATHWAY	0.00520277	0.182718	2.18937	0.0408804	0.118089	-6.31771
PID_CMYB_PATHWAY	0.00460656	0.245172	2.18691	0.0410843	0.118407	-6.32224
REACTOME_NUCLEOTIDE_BINDING_DOMAIN_LEUCINE_RICH_REPEAT_CONTAINING_RECEPTOR_NLR_SIGNALING_PATHWAYS	0.00288899	0.165179	2.18542	0.0412082	0.118407	-6.32499
BIOCARTA_RACCYCD_PATHWAY	-0.00514496	0.349396	-2.18475	0.0412645	0.118407	-6.32624
REACTOME_SIGNALING_BY_RHO_GTPASES	-0.00244122	0.0964584	-2.18283	0.0414247	0.118478	-6.32977
REACTOME_PROCESSING_OF_CAPPED_INTRONLESS_PRE_MRNA	-0.00525515	0.295853	-2.18214	0.0414827	0.118478	-6.33105
REACTOME_COSTIMULATION_BY_THE_CD28_FAMILY	-0.00377215	0.158649	-2.18118	0.0415633	0.118478	-6.33282
REACTOME_MRNA_CAPPING	-0.00432435	0.318296	-2.17813	0.0418206	0.11895	-6.33844
BIOCARTA_41BB_PATHWAY	0.00637709	0.215333	2.17592	0.0420072	0.119	-6.3425
PID_CXCR3PATHWAY	-0.00460369	0.18565	-2.17576	0.0420214	0.119	-6.34281
PID_ENDOTHELINPATHWAY	-0.0032549	0.19726	-2.17267	0.0422839	0.119482	-6.34848
REACTOME_RNA_POL_II_PRE_TRANSCRIPTION_EVENTS	-0.00382878	0.294411	-2.17126	0.0424046	0.119563	-6.35108
KEGG_FC_EPSILON_RI_SIGNALING_PATHWAY	-0.00558893	0.123197	-2.16858	0.042634	0.119705	-6.35599
REACTOME_ACTIVATION_OF_THE_PRE_REPLICATIVE_COMPLEX	0.00975573	0.0531175	2.16852	0.0426396	0.119705	-6.35611
REACTOME_SLC_MEDIATED_TRANSMEMBRANE_TRANSPORT	0.00554147	0.0959	2.1592	0.0434483	0.121544	-6.37321
KEGG_PEROXISOME	-0.00370417	0.170845	-2.15881	0.0434822	0.121544	-6.37392
REACTOME_NRAGE_SIGNALS_DEATH_THROUGH_JNK	-0.00336776	0.0913884	-2.14678	0.0445475	0.124254	-6.39593
REACTOME_CELL_CYCLE_CHECKPOINTS	0.00480545	0.266246	2.13818	0.0453229	0.126068	-6.4116
REACTOME_G_PROTEIN_BETA_GAMMA_SIGNALLING	-0.0052963	0.0870844	-2.13742	0.0453924	0.126068	-6.41299
KEGG_NOTCH_SIGNALING_PATHWAY	-0.00415463	0.26794	-2.13521	0.0455935	0.126356	-6.417
PID_HDAC_CLASSII_PATHWAY	-0.00283175	0.256131	-2.13086	0.0459927	0.127191	-6.42491
PID_INSULIN_PATHWAY	0.00287665	0.26708	2.12094	0.0469156	0.129467	-6.44292
REACTOME_PHOSPHORYLATION_OF_CD3_AND_TCR_ZETA_CHAINS	-0.00922021	-0.301842	-2.11276	0.0476879	0.131319	-6.45771
BIOCARTA_CACAM_PATHWAY	-0.00611944	0.0978275	-2.11083	0.0478723	0.131547	-6.4612
REACTOME_PI3K_CASCADE	0.00243099	0.12292	2.10732	0.0482088	0.132192	-6.46754
PID_CD8TCRPATHWAY	-0.00445455	0.0749805	-2.10322	0.0486043	0.132995	-6.47493
REACTOME_REGULATION_OF_WATER_BALANCE_BY_RENAL_AQUAPORINS	-0.00429887	0.0687255	-2.1016	0.0487611	0.133144	-6.47784
REACTOME_TCA_CYCLE_AND_RESPIRATORY_ELECTRON_TRANSPORT	-0.00412634	0.402673	-2.09704	0.049206	0.134076	-6.48605
KEGG_GNRH_SIGNALING_PATHWAY	-0.00468779	0.146777	-2.0945	0.0494562	0.134475	-6.49063
REACTOME_P38MAPK_EVENTS	-0.0111056	0.305266	-2.08893	0.0500069	0.135688	-6.50063
REACTOME_RESPIRATORY_ELECTRON_TRANSPORT_ATP_SYNTHESIS_BY_CHEMIOSMOTIC_COUPLING_AND_HEAT_PRODUCTION_BY_UNCOUPLING_PROTEINS_	-0.00566048	0.441065	-2.08569	0.0503293	0.136278	-6.50643
REACTOME_SIGNALING_BY_ERBB2	-0.00344785	0.223515	-2.0773	0.0511746	0.138114	-6.52146
BIOCARTA_P27_PATHWAY	-0.00660281	0.296241	-2.07685	0.0512203	0.138114	-6.52226
KEGG_SULFUR_METABOLISM	-0.00573689	0.149209	-2.07138	0.0517786	0.139223	-6.53204
REACTOME_PKB_MEDIATED_EVENTS	0.00340226	0.199993	2.07072	0.0518464	0.139223	-6.53322
REACTOME_FORMATION_OF_RNA_POL_II_ELONGATION_COMPLEX_	-0.00381162	0.316904	-2.06926	0.0519963	0.139337	-6.53582
BIOCARTA_VIP_PATHWAY	-0.00535047	0.232334	-2.06039	0.0529164	0.14151	-6.55161
KEGG_AXON_GUIDANCE	-0.00283392	0.181604	-2.05545	0.0534353	0.142604	-6.56039
REACTOME_PLATELET_ACTIVATION_SIGNALING_AND_AGGREGATION	-0.0023641	0.17402	-2.04386	0.0546709	0.145089	-6.58094
REACTOME_AMINE_DERIVED_HORMONES	-0.012665	-0.353608	-2.04371	0.0546869	0.145089	-6.5812
REACTOME_PROTEOLYTIC_CLEAVAGE_OF_SNARE_COMPLEX_PROTEINS	0.00750998	0.168557	2.04358	0.0547019	0.145089	-6.58145
HALLMARK_DNA_REPAIR	-0.00304631	0.271327	-2.04162	0.054913	0.145315	-6.58491
PID_PDGFRBPATHWAY	-0.00354202	0.309805	-2.04071	0.0550115	0.145315	-6.58651
REACTOME_CLASS_A1_RHODOPSIN_LIKE_RECEPTORS	0.00284285	-0.185438	2.03041	0.0561377	0.147989	-6.6047
PID_AR_NONGENOMIC_PATHWAY	-0.00345047	0.257815	-2.02805	0.0563983	0.148162	-6.60885
REACTOME_RESOLUTION_OF_AP_SITES_VIA_THE_SINGLE_NUCLEOTIDE_REPLACEMENT_PATHWAY	0.00613749	0.186862	2.02775	0.0564317	0.148162	-6.60938
BIOCARTA_CASPASE_PATHWAY	0.0039317	0.191907	2.025	0.0567364	0.148645	-6.61421
KEGG_PANCREATIC_CANCER	-0.0043557	0.270351	-2.02303	0.056957	0.148645	-6.61769
BIOCARTA_HDAC_PATHWAY	0.0038884	0.19412	2.023	0.0569596	0.148645	-6.61773
REACTOME_SIGNALING_BY_FGFR_IN_DISEASE	-0.00289231	0.185607	-2.01998	0.0572984	0.149127	-6.62304
REACTOME_S_PHASE	0.00369911	0.279034	2.0193	0.0573744	0.149127	-6.62423
BIOCARTA_PLCE_PATHWAY	-0.0042029	0.100177	-2.01757	0.0575693	0.149335	-6.62727
PID_RETINOIC_ACID_PATHWAY	-0.00441824	0.257756	-2.01286	0.0581025	0.150417	-6.63552
REACTOME_OXYGEN_DEPENDENT_PROLINE_HYDROXYLATION_OF_HYPOXIA_INDUCIBLE_FACTOR_ALPHA	-0.00743959	0.323773	-2.01113	0.0582997	0.150627	-6.63855
PID_IL12_2PATHWAY	0.0029093	0.0726969	2.00888	0.0585571	0.150991	-6.64249
REACTOME_MEIOSIS	0.00301412	0.00927209	2.00559	0.0589347	0.151656	-6.64824
KEGG_PRION_DISEASES	0.00422508	0.227643	2.00461	0.0590487	0.151656	-6.64997
REACTOME_SHC1_EVENTS_IN_ERBB4_SIGNALING	-0.00460635	0.296259	-1.99601	0.0600477	0.153634	-6.66496
PID_HIF1APATHWAY	-0.00509009	0.323968	-1.99594	0.0600558	0.153634	-6.66508
REACTOME_G2_M_CHECKPOINTS	0.0094391	0.0855274	1.99342	0.0603522	0.154088	-6.66947
PID_ECADHERIN_NASCENTAJ_PATHWAY	-0.00423587	0.374511	-1.98912	0.0608597	0.155079	-6.67695
BIOCARTA_AGPCR_PATHWAY	-0.00468197	0.116507	-1.98375	0.0615001	0.156403	-6.68629
BIOCARTA_EPONFKB_PATHWAY	0.00417142	0.274579	1.98196	0.0617148	0.156525	-6.68939
REACTOME_LYSOSOME_VESICLE_BIOGENESIS	0.0028354	0.32306	1.98134	0.0617894	0.156525	-6.69047
REACTOME_ACTIVATION_OF_NF_KAPPAB_IN_B_CELLS	0.00289271	0.364271	1.97534	0.0625135	0.158051	-6.70085
REACTOME_INTEGRIN_CELL_SURFACE_INTERACTIONS	0.00480973	0.192182	1.96804	0.063406	0.159995	-6.71347
REACTOME_METABOLISM_OF_PORPHYRINS	-0.00744537	0.233339	-1.96572	0.0636913	0.160403	-6.71747
PID_HDAC_CLASSIII_PATHWAY	0.00402903	0.205822	1.95947	0.0644672	0.162043	-6.72824
REACTOME_SPHINGOLIPID_METABOLISM	-0.00468727	0.243924	-1.95465	0.0650715	0.162914	-6.73653
BIOCARTA_KERATINOCYTE_PATHWAY	-0.00487729	0.195111	-1.95457	0.0650809	0.162914	-6.73666
PID_TRAIL_PATHWAY	-0.00331017	0.253005	-1.95323	0.0652502	0.162914	-6.73897
REACTOME_PRE_NOTCH_TRANSCRIPTION_AND_TRANSLATION	-0.00302168	0.185154	-1.95271	0.0653165	0.162914	-6.73987
PID_EPHBFWDPATHWAY	-0.00535489	0.309045	-1.94976	0.0656897	0.163531	-6.74493
REACTOME_NA_CL_DEPENDENT_NEUROTRANSMITTER_TRANSPORTERS	0.00832084	0.066062	1.94731	0.0660006	0.16399	-6.74912
REACTOME_PHOSPHOLIPID_METABOLISM	-0.00269479	0.192725	-1.93649	0.0673926	0.166574	-6.76763
REACTOME_EICOSANOID_LIGAND_BINDING_RECEPTORS	-0.00630661	-0.256545	-1.9361	0.0674438	0.166574	-6.7683
REACTOME_RESOLUTION_OF_AP_SITES_VIA_THE_MULTIPLE_NUCLEOTIDE_PATCH_REPLACEMENT_PATHWAY	0.00478262	0.206718	1.93544	0.067529	0.166574	-6.76942
REACTOME_SIGNALING_BY_FGFR	-0.00302508	0.184646	-1.93455	0.0676444	0.166574	-6.77093
REACTOME_REGULATION_OF_ORNITHINE_DECARBOXYLASE_ODC	0.00289077	0.4251	1.93372	0.0677532	0.166574	-6.77236
HALLMARK_MYC_TARGETS_V2	-0.00786769	0.31638	-1.93327	0.0678112	0.166574	-6.77312
REACTOME_AUTODEGRADATION_OF_CDH1_BY_CDH1_APC_C	0.00274614	0.398083	1.93027	0.0682039	0.167222	-6.77823
REACTOME_G_BETA_GAMMA_SIGNALLING_THROUGH_PI3KGAMMA	-0.00537772	0.101549	-1.9257	0.0688057	0.168379	-6.78601
KEGG_PARKINSONS_DISEASE	-0.0045258	0.374961	-1.92063	0.0694794	0.169708	-6.79463
REACTOME_SIGNALING_BY_NOTCH1	-0.00272125	0.218667	-1.91725	0.0699317	0.170491	-6.80037
HALLMARK_OXIDATIVE_PHOSPHORYLATION	-0.00361036	0.406582	-1.91415	0.0703484	0.171186	-6.80562
REACTOME_RAP1_SIGNALLING	-0.00629015	0.0958985	-1.91278	0.0705337	0.171315	-6.80794
BIOCARTA_ALK_PATHWAY	-0.00338791	0.165325	-1.91091	0.0707872	0.171609	-6.81111
SIG_REGULATION_OF_THE_ACTIN_CYTOSKELETON_BY_RHO_GTPASES	-0.0040241	0.311285	-1.90864	0.0710953	0.172035	-6.81495
REACTOME_MHC_CLASS_II_ANTIGEN_PRESENTATION	-0.00184389	0.263526	-1.90317	0.0718425	0.173519	-6.82418
KEGG_GLYCOSPHINGOLIPID_BIOSYNTHESIS_GANGLIO_SERIES	0.00606253	0.133342	1.89812	0.0725392	0.174793	-6.83269
REACTOME_CASPASE_MEDIATED_CLEAVAGE_OF_CYTOSKELETAL_PROTEINS	-0.0030806	0.324112	-1.89645	0.0727712	0.174793	-6.8355
PID_P38ALPHABETAPATHWAY	-0.00479672	0.194718	-1.89643	0.0727742	0.174793	-6.83554
PID_P53REGULATIONPATHWAY	0.00240551	0.305404	1.89422	0.0730813	0.175206	-6.83925
REACTOME_CTLA4_INHIBITORY_SIGNALING	-0.00780944	0.281952	-1.88992	0.0736844	0.176326	-6.84649
REACTOME_INHIBITION_OF_VOLTAGE_GATED_CA2_CHANNELS_VIA_GBETA_GAMMA_SUBUNITS	-0.0034536	-0.0678408	-1.88699	0.0740964	0.176873	-6.8514
REACTOME_NOTCH_HLH_TRANSCRIPTION_PATHWAY	-0.00339724	0.17296	-1.88636	0.0741858	0.176873	-6.85246
REACTOME_PACKAGING_OF_TELOMERE_ENDS	0.00786846	-0.0420018	1.88417	0.074496	0.177241	-6.85614
PID_EPHA_FWDPATHWAY	-0.00597125	0.15704	-1.88334	0.0746134	0.177241	-6.85752
REACTOME_GAP_JUNCTION_TRAFFICKING	-0.00317387	0.239104	-1.86678	0.0769984	0.182572	-6.88518
SIG_PIP3_SIGNALING_IN_CARDIAC_MYOCTES	-0.00294262	0.272093	-1.86229	0.0776563	0.183796	-6.89264
REACTOME_TRANSPORT_OF_INORGANIC_CATIONS_ANIONS_AND_AMINO_ACIDS_OLIGOPEPTIDES	0.00562137	0.0555143	1.85179	0.0792138	0.186451	-6.91005
BIOCARTA_TNFR1_PATHWAY	-0.0035968	0.259051	-1.85159	0.0792438	0.186451	-6.91038
REACTOME_CITRIC_ACID_CYCLE_TCA_CYCLE	-0.0031656	0.410161	-1.85059	0.0793946	0.186451	-6.91205
REACTOME_HOMOLOGOUS_RECOMBINATION_REPAIR_OF_REPLICATION_INDEPENDENT_DOUBLE_STRAND_BREAKS	0.00667212	0.0873386	1.84958	0.0795459	0.186451	-6.91371
PID_ARF6_PATHWAY	-0.00253902	0.156644	-1.84884	0.0796567	0.186451	-6.91493
REACTOME_DESTABILIZATION_OF_MRNA_BY_BRF1	0.00473306	0.270366	1.84828	0.0797419	0.186451	-6.91587
REACTOME_P75NTR_RECRUITS_SIGNALLING_COMPLEXES	-0.00315815	0.328772	-1.84799	0.0797845	0.186451	-6.91634
ST_INTERLEUKIN_4_PATHWAY	-0.0026111	0.250435	-1.83597	0.0816136	0.189544	-6.93616
SIG_INSULIN_RECEPTOR_PATHWAY_IN_CARDIAC_MYOCYTES	-0.00268494	0.298204	-1.83556	0.0816775	0.189544	-6.93685
PID_IL2_PI3KPATHWAY	0.00207844	0.246801	1.83552	0.0816827	0.189544	-6.9369
REACTOME_IONOTROPIC_ACTIVITY_OF_KAINATE_RECEPTORS	-0.00554459	0.0744844	-1.83546	0.0816923	0.189544	-6.93701
HALLMARK_UV_RESPONSE_DN	0.00303917	0.214639	1.8332	0.0820402	0.190011	-6.94072
REACTOME_MRNA_DECAY_BY_3_TO_5_EXORIBONUCLEASE	0.0088041	0.236616	1.82721	0.0829691	0.191589	-6.95055
REACTOME_TRANSMISSION_ACROSS_CHEMICAL_SYNAPSES	-0.00187638	-0.0159179	-1.82655	0.0830733	0.191589	-6.95165
KEGG_HISTIDINE_METABOLISM	-0.00511938	0.0198439	-1.82596	0.0831646	0.191589	-6.9526
PID_VEGFR1_PATHWAY	-0.00204587	0.285681	-1.82381	0.0835018	0.192025	-6.95614
REACTOME_ACTIVATION_OF_KAINATE_RECEPTORS_UPON_GLUTAMATE_BINDING	-0.00465224	0.0571902	-1.81693	0.0845862	0.194174	-6.96739
KEGG_ERBB_SIGNALING_PATHWAY	-0.00300563	0.236267	-1.81302	0.085207	0.195116	-6.97376
ST_B_CELL_ANTIGEN_RECEPTOR	-0.0032015	0.235976	-1.81246	0.0852973	0.195116	-6.97468
BIOCARTA_EGF_PATHWAY	-0.00302256	0.312743	-1.80093	0.087156	0.199017	-6.99344
REACTOME_MRNA_DECAY_BY_5_TO_3_EXORIBONUCLEASE	-0.00471605	0.204112	-1.79467	0.0881798	0.201	-7.00358
HALLMARK_IL2_STAT5_SIGNALING	0.00213048	0.167187	1.7911	0.0887684	0.20172	-7.00936
KEGG_LONG_TERM_DEPRESSION	0.00371309	0.101384	1.79087	0.0888064	0.20172	-7.00973
BIOCARTA_PGC1A_PATHWAY	-0.0050254	0.122611	-1.78973	0.0889941	0.201793	-7.01156
REACTOME_RNA_POL_II_TRANSCRIPTION	-0.00277105	0.310124	-1.78591	0.0896295	0.202544	-7.01774
BIOCARTA_HIVNEF_PATHWAY	-0.00204936	0.225084	-1.78586	0.0896378	0.202544	-7.01782
REACTOME_ANTIGEN_PROCESSING_UBIQUITINATION_PROTEASOME_DEGRADATION	0.00243995	0.284539	1.78283	0.090144	0.203333	-7.0227
KEGG_VASCULAR_SMOOTH_MUSCLE_CONTRACTION	-0.00221485	0.0855606	-1.77755	0.0910327	0.204982	-7.0312
REACTOME_NONSENSE_MEDIATED_DECAY_ENHANCED_BY_THE_EXON_JUNCTION_COMPLEX	-0.0027303	0.462236	-1.77376	0.0916751	0.20607	-7.03729
PID_FOXOPATHWAY	-0.00302779	0.327184	-1.76723	0.0927921	0.20822	-7.04777
REACTOME_METABOLISM_OF_STEROID_HORMONES_AND_VITAMINS_A_AND_D	0.00414654	-0.0251654	1.76378	0.0933855	0.20919	-7.05328
BIOCARTA_G1_PATHWAY	-0.00336706	0.289013	-1.76009	0.0940257	0.210261	-7.05918
REACTOME_APOPTOSIS_INDUCED_DNA_FRAGMENTATION	-0.00403475	0.161068	-1.75523	0.0948726	0.21179	-7.06692
BIOCARTA_MYOSIN_PATHWAY	0.00308487	0.157276	1.75333	0.0952063	0.212169	-7.06995
PID_CXCR4_PATHWAY	-0.00270429	0.22195	-1.75201	0.0954375	0.21232	-7.07205
HALLMARK_BILE_ACID_METABOLISM	-0.00293828	0.0690284	-1.74915	0.0959428	0.213078	-7.0766
REACTOME_G_ALPHA_S_SIGNALLING_EVENTS	0.00259687	-0.104973	1.74406	0.0968461	0.214717	-7.08468
REACTOME_POL_SWITCHING	-0.00410572	0.107445	-1.7419	0.0972325	0.215206	-7.08811
PID_BARD1PATHWAY	-0.0036916	0.213826	-1.74086	0.0974187	0.21525	-7.08975
PID_ARF6DOWNSTREAMPATHWAY	-0.00585047	0.344196	-1.73801	0.0979312	0.215907	-7.09427
REACTOME_G1_S_TRANSITION	0.00387936	0.270796	1.73735	0.0980488	0.215907	-7.0953
REACTOME_SIGNALING_BY_FGFR1_FUSION_MUTANTS	-0.00255468	0.231029	-1.72607	0.100099	0.219827	-7.1131
PID_AJDISS_2PATHWAY	0.00203687	0.301572	1.7257	0.100168	0.219827	-7.11369
KEGG_BASAL_TRANSCRIPTION_FACTORS	-0.00286771	0.205174	-1.72117	0.101003	0.221285	-7.12081
REACTOME_NFKB_ACTIVATION_THROUGH_FADD_RIP1_PATHWAY_MEDIATED_BY_CASPASE_8_AND10	-0.00538642	0.174713	-1.71982	0.101252	0.221456	-7.12293
HALLMARK_ANDROGEN_RESPONSE	0.00270915	0.310029	1.71633	0.101901	0.221894	-7.12841
BIOCARTA_ACE2_PATHWAY	0.0050882	0.0588403	1.71515	0.102121	0.221894	-7.13026
REACTOME_REGULATION_OF_INSULIN_SECRETION_BY_ACETYLCHOLINE	-0.00471973	0.156266	-1.71504	0.102141	0.221894	-7.13042
REACTOME_SCFSKP2_MEDIATED_DEGRADATION_OF_P27_P21	0.00280656	0.40665	1.71405	0.102326	0.221894	-7.13198
REACTOME_IMMUNOREGULATORY_INTERACTIONS_BETWEEN_A_LYMPHOID_AND_A_NON_LYMPHOID_CELL	0.00425954	-0.0125376	1.71365	0.1024	0.221894	-7.1326
REACTOME_SIGNALING_BY_ERBB4	-0.0027558	0.239921	-1.71323	0.102478	0.221894	-7.13325
BIOCARTA_CALCINEURIN_PATHWAY	-0.00342589	0.261463	-1.70273	0.104461	0.225809	-7.14966
KEGG_HUNTINGTONS_DISEASE	-0.00288798	0.324871	-1.69824	0.105318	0.227284	-7.15665
REACTOME_REGULATION_OF_BETA_CELL_DEVELOPMENT	-0.00376831	-0.133274	-1.69559	0.105827	0.227945	-7.16077
REACTOME_RECEPTOR_LIGAND_BINDING_INITIATES_THE_SECOND_PROTEOLYTIC_CLEAVAGE_OF_NOTCH_RECEPTOR	-0.00418115	0.3973	-1.69481	0.105976	0.227945	-7.16197
REACTOME_PLATELET_HOMEOSTASIS	-0.00209291	-0.0203721	-1.69083	0.106745	0.228124	-7.16815
REACTOME_PI3K_AKT_ACTIVATION	0.00328507	0.236285	1.69006	0.106895	0.228124	-7.16935
PID_HIF1_TFPATHWAY	-0.00290666	0.264892	-1.68997	0.106912	0.228124	-7.16948
REACTOME_REGULATION_OF_INSULIN_LIKE_GROWTH_FACTOR_IGF_ACTIVITY_BY_INSULIN_LIKE_GROWTH_FACTOR_BINDING_PROTEINS_IGFBPS	0.00458506	0.223243	1.68929	0.107043	0.228124	-7.17053
REACTOME_SIGNALING_BY_TGF_BETA_RECEPTOR_COMPLEX	0.00170328	0.345847	1.68896	0.107107	0.228124	-7.17104
KEGG_ARRHYTHMOGENIC_RIGHT_VENTRICULAR_CARDIOMYOPATHY_ARVC	-0.00241442	0.151531	-1.68821	0.107253	0.228124	-7.1722
REACTOME_ACYL_CHAIN_REMODELLING_OF_PC	0.00549294	0.0881413	1.68802	0.10729	0.228124	-7.1725
PID_IL2_1PATHWAY	0.00433654	0.223254	1.68673	0.107542	0.228284	-7.17449
PID_RET_PATHWAY	-0.00361141	0.267594	-1.68214	0.108441	0.229818	-7.1816
BIOCARTA_EGFR_SMRTE_PATHWAY	-0.00526532	0.163051	-1.67695	0.109464	0.231369	-7.1896
PID_ERBB1_RECEPTOR_PROXIMAL_PATHWAY	-0.00374977	0.360797	-1.67662	0.10953	0.231369	-7.19011
KEGG_HYPERTROPHIC_CARDIOMYOPATHY_HCM	0.00181038	0.102487	1.67548	0.109755	0.231468	-7.19186
REACTOME_STEROID_HORMONES	0.00471509	-0.0480813	1.67312	0.110224	0.232079	-7.19549
BIOCARTA_SHH_PATHWAY	-0.00402419	0.0543793	-1.67185	0.110477	0.232203	-7.19744
REACTOME_BASE_EXCISION_REPAIR	0.0042615	0.200339	1.67103	0.110641	0.232203	-7.1987
BIOCARTA_BCR_PATHWAY	-0.00466947	0.220824	-1.67012	0.110823	0.232209	-7.2001
REACTOME_SYNTHESIS_OF_PE	0.00794199	0.108995	1.6686	0.111128	0.232442	-7.20243
REACTOME_NUCLEAR_RECEPTOR_TRANSCRIPTION_PATHWAY	-0.0032451	-0.057863	-1.66778	0.111293	0.232442	-7.20369
REACTOME_NEUROTRANSMITTER_RELEASE_CYCLE	-0.00276473	0.0509774	-1.66488	0.111876	0.233285	-7.20814
HALLMARK_ANGIOGENESIS	-0.00515877	0.210702	-1.65581	0.11372	0.236748	-7.22201
PID_ERA_GENOMIC_PATHWAY	0.00185069	0.223429	1.64988	0.114936	0.238898	-7.23104
KEGG_PROPANOATE_METABOLISM	0.00411768	0.191855	1.64888	0.115143	0.238901	-7.23256
REACTOME_TCR_SIGNALING	-0.00304509	0.0847724	-1.64809	0.115306	0.238901	-7.23376
BIOCARTA_PTC1_PATHWAY	-0.00778026	0.156119	-1.64472	0.116006	0.239845	-7.23889
REACTOME_VIF_MEDIATED_DEGRADATION_OF_APOBEC3G	0.00264038	0.419457	1.64412	0.116131	0.239845	-7.2398
BIOCARTA_MEF2D_PATHWAY	-0.00243192	0.281641	-1.64251	0.116466	0.240154	-7.24224
REACTOME_NEPHRIN_INTERACTIONS	0.00375912	0.256142	1.64052	0.116882	0.240628	-7.24525
KEGG_MELANOGENESIS	-0.00297161	0.101712	-1.63921	0.117156	0.240811	-7.24724
REACTOME_INFLUENZA_VIRAL_RNA_TRANSCRIPTION_AND_REPLICATION	-0.00335443	0.476662	-1.6346	0.118127	0.242356	-7.25421
REACTOME_PEROXISOMAL_LIPID_METABOLISM	-0.00315224	0.177144	-1.63299	0.118467	0.242356	-7.25664
REACTOME_ACYL_CHAIN_REMODELLING_OF_PE	0.00722639	0.0145971	1.63299	0.118468	0.242356	-7.25665
PID_RHOA_REG_PATHWAY	-0.00293491	0.136251	-1.63102	0.118885	0.242639	-7.25961
REACTOME_TRAF3_DEPENDENT_IRF_ACTIVATION_PATHWAY	-0.00668678	0.170472	-1.62842	0.119438	0.242639	-7.26353
BIOCARTA_RB_PATHWAY	-0.00444584	0.193071	-1.6283	0.119465	0.242639	-7.26372
KEGG_MISMATCH_REPAIR	0.00451909	0.144465	1.62821	0.119483	0.242639	-7.26385
KEGG_PENTOSE_PHOSPHATE_PATHWAY	0.00364803	0.284307	1.62794	0.119542	0.242639	-7.26427
REACTOME_CYCLIN_E_ASSOCIATED_EVENTS_DURING_G1_S_TRANSITION_	0.00280507	0.384721	1.61969	0.121312	0.245547	-7.27667
REACTOME_MITOTIC_G1_G1_S_PHASES	0.00322336	0.257925	1.6195	0.121353	0.245547	-7.27695
BIOCARTA_DNAFRAGMENT_PATHWAY	-0.0066539	0.166936	-1.61766	0.121751	0.245968	-7.27971
PID_TXA2PATHWAY	0.00325257	0.125953	1.61442	0.122455	0.247005	-7.28456
KEGG_VALINE_LEUCINE_AND_ISOLEUCINE_BIOSYNTHESIS	0.00700777	0.220849	1.61152	0.123088	0.247897	-7.2889
REACTOME_COMPLEMENT_CASCADE	-0.00577012	-0.0324106	-1.60474	0.124579	0.250292	-7.29902
REACTOME_METABOLISM_OF_RNA	-0.00217487	0.393153	-1.60435	0.124663	0.250292	-7.29959
PID_HNF3BPATHWAY	0.00276752	0.00385921	1.60156	0.125283	0.250519	-7.30376
KEGG_PATHOGENIC_ESCHERICHIA_COLI_INFECTION	0.00159974	0.344384	1.60153	0.125289	0.250519	-7.3038
REACTOME_CS_DS_DEGRADATION	-0.00599441	0.125093	-1.60123	0.125356	0.250519	-7.30425
REACTOME_CELL_CELL_COMMUNICATION	-0.00210735	0.199284	-1.59998	0.125633	0.250687	-7.3061
REACTOME_JNK_C_JUN_KINASES_PHOSPHORYLATION_AND_ACTIVATION_MEDIATED_BY_ACTIVATED_HUMAN_TAK1	-0.00376362	0.141447	-1.59572	0.126584	0.252196	-7.31243
BIOCARTA_AGR_PATHWAY	-0.00192682	0.254576	-1.59344	0.127095	0.252825	-7.3158
BIOCARTA_BIOPEPTIDES_PATHWAY	-0.00395342	0.264691	-1.59242	0.127326	0.252897	-7.31733
KEGG_VIBRIO_CHOLERAE_INFECTION	0.001787	0.282946	1.59063	0.127728	0.253307	-7.31997
PID_IL5_PATHWAY	-0.00491138	0.192105	-1.58941	0.128003	0.253466	-7.32177
PID_RAS_PATHWAY	0.00282967	0.100523	1.58511	0.12898	0.25501	-7.32813
BIOCARTA_TPO_PATHWAY	-0.0022352	0.291406	-1.57908	0.130355	0.257338	-7.33701
REACTOME_INTEGRATION_OF_ENERGY_METABOLISM	-0.00241061	0.127931	-1.57586	0.131098	0.258172	-7.34176
KEGG_METABOLISM_OF_XENOBIOTICS_BY_CYTOCHROME_P450	-0.00555264	0.00057109	-1.57552	0.131176	0.258172	-7.34225
REACTOME_CD28_CO_STIMULATION	-0.0037948	0.217816	-1.57305	0.131746	0.258382	-7.34587
PID_RAC1_REG_PATHWAY	-0.00309309	0.0829169	-1.57258	0.131856	0.258382	-7.34657
ST_T_CELL_SIGNAL_TRANSDUCTION	-0.0023817	0.116169	-1.57247	0.13188	0.258382	-7.34673
REACTOME_SIGNAL_ATTENUATION	-0.00275901	0.196258	-1.56455	0.133727	0.260814	-7.35833
PID_TCRJNKPATHWAY	-0.00361124	0.164085	-1.56446	0.133748	0.260814	-7.35846
REACTOME_RNA_POL_I_PROMOTER_OPENING	0.00800457	-0.0896584	1.56399	0.133858	0.260814	-7.35914
PID_INTEGRIN3_PATHWAY	0.00573631	0.283587	1.56244	0.134222	0.260814	-7.3614
PID_AVB3_INTEGRIN_PATHWAY	0.0041081	0.270398	1.56215	0.134291	0.260814	-7.36183
PID_BETACATENIN_NUC_PATHWAY	-0.00364355	0.244846	-1.56149	0.134446	0.260814	-7.36279
PID_ALK1PATHWAY	-0.0042384	0.286163	-1.56054	0.134668	0.260814	-7.36417
REACTOME_NOTCH1_INTRACELLULAR_DOMAIN_REGULATES_TRANSCRIPTION	-0.00316686	0.207586	-1.56004	0.134787	0.260814	-7.36491
REACTOME_SIGNALLING_TO_ERKS	-0.00513433	0.27301	-1.55943	0.134932	0.260814	-7.3658
REACTOME_THE_NLRP3_INFLAMMASOME	-0.00299273	0.299509	-1.55788	0.135298	0.261133	-7.36805
REACTOME_LATE_PHASE_OF_HIV_LIFE_CYCLE	-0.0024714	0.29829	-1.54273	0.138923	0.267493	-7.39002
REACTOME_RNA_POL_I_TRANSCRIPTION_INITIATION	-0.00480959	0.216704	-1.54239	0.139006	0.267493	-7.39052
KEGG_NEUROTROPHIN_SIGNALING_PATHWAY	-0.00308648	0.228916	-1.54038	0.139492	0.268031	-7.39342
KEGG_CALCIUM_SIGNALING_PATHWAY	-0.00152845	-0.0242336	-1.53489	0.140832	0.270205	-7.40134
REACTOME_EXTRINSIC_PATHWAY_FOR_APOPTOSIS	0.00317164	0.204972	1.53141	0.141684	0.271362	-7.40634
KEGG_PROSTATE_CANCER	0.00213541	0.227347	1.52995	0.142044	0.271362	-7.40844
REACTOME_TRIGLYCERIDE_BIOSYNTHESIS	-0.00400694	0.226254	-1.52987	0.142062	0.271362	-7.40854
REACTOME_REGULATION_OF_INSULIN_SECRETION_BY_GLUCAGON_LIKE_PEPTIDE1	-0.00357533	0.0845409	-1.52417	0.143475	0.273657	-7.41672
KEGG_RETINOL_METABOLISM	-0.00378671	-0.122804	-1.52177	0.144072	0.274392	-7.42015
REACTOME_RAS_ACTIVATION_UOPN_CA2_INFUX_THROUGH_NMDA_RECEPTOR	-0.00265656	0.00784879	-1.51316	0.146233	0.277842	-7.43244
BIOCARTA_RELA_PATHWAY	0.003175	0.235193	1.51232	0.146445	0.277842	-7.43364
PID_WNT_NONCANONICAL_PATHWAY	-0.00231501	0.215202	-1.51163	0.146619	0.277842	-7.43461
KEGG_NATURAL_KILLER_CELL_MEDIATED_CYTOTOXICITY	-0.00160487	0.109133	-1.51043	0.146921	0.277842	-7.43631
REACTOME_TELOMERE_MAINTENANCE	0.00301902	0.0418349	1.51031	0.146954	0.277842	-7.4365
PID_AURORA_A_PATHWAY	-0.00272735	0.264237	-1.50733	0.14771	0.278614	-7.44072
BIOCARTA_WNT_PATHWAY	-0.00184359	0.306514	-1.50701	0.147792	0.278614	-7.44118
KEGG_N_GLYCAN_BIOSYNTHESIS	0.00467711	0.319387	1.50252	0.148939	0.280369	-7.44754
BIOCARTA_CCR3_PATHWAY	-0.00329585	0.239519	-1.49827	0.150032	0.282017	-7.45355
KEGG_VEGF_SIGNALING_PATHWAY	-0.00334068	0.188921	-1.48695	0.152974	0.287132	-7.46949
KEGG_UBIQUITIN_MEDIATED_PROTEOLYSIS	0.00201679	0.260428	1.48351	0.153876	0.28821	-7.47431
REACTOME_YAP1_AND_WWTR1_TAZ_STIMULATED_GENE_EXPRESSION	-0.00201929	0.164614	-1.48307	0.153994	0.28821	-7.47493
REACTOME_TRANSCRIPTION	-0.00176239	0.207451	-1.48184	0.154317	0.288399	-7.47665
HALLMARK_ESTROGEN_RESPONSE_EARLY	0.00241098	0.20843	1.4791	0.15504	0.289334	-7.48047
BIOCARTA_TOB1_PATHWAY	-0.00468528	0.158933	-1.47825	0.155267	0.28934	-7.48167
PID_P73PATHWAY	0.00177279	0.275146	1.4737	0.156476	0.291176	-7.48801
REACTOME_CHONDROITIN_SULFATE_DERMATAN_SULFATE_METABOLISM	-0.00437964	0.210522	-1.47276	0.156728	0.291228	-7.48933
KEGG_NON_HOMOLOGOUS_END_JOINING	0.0039377	0.22574	1.47191	0.156956	0.291233	-7.49052
BIOCARTA_GH_PATHWAY	-0.00218162	0.192166	-1.47004	0.157456	0.291743	-7.49311
PID_INTEGRIN1_PATHWAY	0.00501	0.259337	1.46736	0.158177	0.292661	-7.49684
KEGG_LINOLEIC_ACID_METABOLISM	0.00856731	-0.209672	1.46511	0.158784	0.293365	-7.49996
PID_FOXM1PATHWAY	-0.00427737	0.197028	-1.46269	0.159438	0.293669	-7.50332
KEGG_PHENYLALANINE_METABOLISM	0.00587483	0.0161059	1.46239	0.159519	0.293669	-7.50373
KEGG_GLYCOSYLPHOSPHATIDYLINOSITOL_GPI_ANCHOR_BIOSYNTHESIS	-0.00482854	0.219825	-1.46199	0.159627	0.293669	-7.50428
REACTOME_DOWNSTREAM_SIGNALING_EVENTS_OF_B_CELL_RECEPTOR_BCR	0.00264502	0.318618	1.45967	0.160259	0.294413	-7.5075
REACTOME_G_BETA_GAMMA_SIGNALLING_THROUGH_PLC_BETA	-0.00394686	0.0460051	-1.45517	0.161486	0.296118	-7.51371
REACTOME_GLYCEROPHOSPHOLIPID_BIOSYNTHESIS	-0.00226478	0.150684	-1.45458	0.161648	0.296118	-7.51452
BIOCARTA_CELLCYCLE_PATHWAY	-0.00381285	0.27385	-1.45376	0.161872	0.296118	-7.51565
PID_TCR_PATHWAY	-0.0037716	0.072562	-1.45275	0.162149	0.296208	-7.51704
BIOCARTA_RANMS_PATHWAY	-0.00484922	0.364905	-1.45048	0.162775	0.296857	-7.52018
BIOCARTA_ACH_PATHWAY	-0.00312007	0.212354	-1.4498	0.162962	0.296857	-7.52111
HALLMARK_PI3K_AKT_MTOR_SIGNALING	0.00284047	0.260842	1.44694	0.163753	0.297879	-7.52504
KEGG_AMYOTROPHIC_LATERAL_SCLEROSIS_ALS	-0.00260873	0.144954	-1.44565	0.16411	0.298111	-7.52681
REACTOME_CD28_DEPENDENT_VAV1_PATHWAY	-0.00884594	0.202962	-1.44482	0.164342	0.298114	-7.52796
BIOCARTA_IL4_PATHWAY	-0.00329245	0.303365	-1.44063	0.165508	0.299556	-7.53369
REACTOME_NUCLEOTIDE_LIKE_PURINERGIC_RECEPTORS	-0.00408227	-0.119549	-1.44031	0.165599	0.299556	-7.53413
HALLMARK_KRAS_SIGNALING_DN	-0.00638981	-0.0745007	-1.43645	0.16668	0.301092	-7.53941
KEGG_BIOSYNTHESIS_OF_UNSATURATED_FATTY_ACIDS	0.00432847	0.283363	1.43344	0.167525	0.302198	-7.5435
HALLMARK_INTERFERON_GAMMA_RESPONSE	0.00550682	0.141493	1.43257	0.167773	0.302225	-7.5447
BIOCARTA_IL7_PATHWAY	-0.00205284	0.0848245	-1.42463	0.170028	0.305861	-7.55549
REACTOME_SIGNALING_BY_HIPPO	-0.00244179	0.288023	-1.41672	0.172296	0.309513	-7.56618
BIOCARTA_MAL_PATHWAY	-0.00312505	0.286529	-1.41094	0.173973	0.312093	-7.57399
KEGG_STARCH_AND_SUCROSE_METABOLISM	0.00256801	0.103757	1.40716	0.175074	0.313248	-7.57906
REACTOME_SIGNALLING_TO_RAS	-0.00496271	0.268268	-1.40707	0.1751	0.313248	-7.57918
REACTOME_G_ALPHA_Q_SIGNALLING_EVENTS	-0.00175886	-0.0461303	-1.40497	0.175716	0.313918	-7.582
REACTOME_TRANSCRIPTION_COUPLED_NER_TC_NER	-0.00290005	0.215801	-1.40196	0.176601	0.314891	-7.58604
KEGG_BASE_EXCISION_REPAIR	-0.00302284	0.192474	-1.40146	0.176747	0.314891	-7.5867
REACTOME_GPCR_LIGAND_BINDING	0.00184735	-0.148619	1.399	0.177472	0.31575	-7.58999
REACTOME_BILE_ACID_AND_BILE_SALT_METABOLISM	0.00361377	-0.143309	1.3957	0.178449	0.317053	-7.59439
BIOCARTA_FCER1_PATHWAY	-0.00325605	0.25392	-1.39422	0.178892	0.317404	-7.59638
PID_AURORA_B_PATHWAY	-0.0057301	0.177839	-1.39269	0.179347	0.317777	-7.59841
KEGG_GLYCOSAMINOGLYCAN_BIOSYNTHESIS_KERATAN_SULFATE	-0.00474056	0.120088	-1.38891	0.180476	0.319341	-7.60344
BIOCARTA_INTEGRIN_PATHWAY	-0.00234047	0.353708	-1.38437	0.181841	0.321318	-7.60946
KEGG_NUCLEOTIDE_EXCISION_REPAIR	-0.00275792	0.209273	-1.38265	0.182357	0.321791	-7.61173
BIOCARTA_STATHMIN_PATHWAY	-0.00484334	0.0314528	-1.38183	0.182607	0.321795	-7.61282
PID_TGFBRPATHWAY	-0.00163813	0.298889	-1.38065	0.182964	0.321986	-7.61438
PID_SYNDECAN_3_PATHWAY	-0.00368403	0.297669	-1.37912	0.183428	0.322019	-7.61641
BIOCARTA_BARRESTIN_SRC_PATHWAY	-0.00357541	0.270016	-1.37895	0.183479	0.322019	-7.61663
REACTOME_METABOLISM_OF_NON_CODING_RNA	-0.00496066	0.2929	-1.3759	0.184405	0.323207	-7.62064
REACTOME_DEPOSITION_OF_NEW_CENPA_CONTAINING_NUCLEOSOMES_AT_THE_CENTROMERE	0.00414307	-0.0283435	1.37432	0.184888	0.323616	-7.62273
PID_INTEGRIN_A9B1_PATHWAY	0.00381804	0.273642	1.36982	0.186265	0.325344	-7.62864
BILD_HRAS_ONCOGENIC_SIGNATURE	0.00283563	0.348307	1.36868	0.186618	0.325344	-7.63015
REACTOME_FATTY_ACID_TRIACYLGLYCEROL_AND_KETONE_BODY_METABOLISM	-0.00146951	0.213133	-1.36865	0.186627	0.325344	-7.63019
PID_PI3KCIPATHWAY	-0.00303781	0.222246	-1.36583	0.187494	0.326416	-7.63388
SIG_CD40PATHWAYMAP	-0.00299264	0.128282	-1.36397	0.188069	0.32687	-7.63631
REACTOME_INWARDLY_RECTIFYING_K_CHANNELS	-0.00260073	-0.121845	-1.36267	0.188474	0.32687	-7.63802
PID_P38_MKK3_6PATHWAY	-0.0024273	0.207972	-1.36206	0.188661	0.32687	-7.63881
REACTOME_FORMATION_OF_TRANSCRIPTION_COUPLED_NER_TC_NER_REPAIR_COMPLEX	-0.0028606	0.256114	-1.36174	0.188763	0.32687	-7.63924
BIOCARTA_CELL2CELL_PATHWAY	-0.00317412	0.300868	-1.3562	0.190489	0.329419	-7.64646
REACTOME_ADP_SIGNALLING_THROUGH_P2RY1	-0.00365305	0.142469	-1.34977	0.192507	0.332175	-7.65482
BIOCARTA_CARM_ER_PATHWAY	0.00196225	0.209956	1.34949	0.192595	0.332175	-7.65518
REACTOME_PEPTIDE_CHAIN_ELONGATION	-0.00277139	0.491834	-1.34203	0.19496	0.335807	-7.66484
REACTOME_FORMATION_OF_FIBRIN_CLOT_CLOTTING_CASCADE	-0.00543628	-0.095671	-1.33604	0.196877	0.338659	-7.67256
REACTOME_CLEAVAGE_OF_GROWING_TRANSCRIPT_IN_THE_TERMINATION_REGION_	-0.00223617	0.340297	-1.33381	0.197591	0.339438	-7.67542
PID_EPOPATHWAY	0.00208029	0.201806	1.33186	0.198221	0.34007	-7.67793
REACTOME_THROMBIN_SIGNALLING_THROUGH_PROTEINASE_ACTIVATED_RECEPTORS_PARS	-0.00408558	0.113397	-1.33104	0.198487	0.340075	-7.67898
REACTOME_DOWNSTREAM_SIGNALING_OF_ACTIVATED_FGFR	-0.00228903	0.157602	-1.32918	0.199089	0.340658	-7.68137
KEGG_APOPTOSIS	0.00177409	0.208175	1.31598	0.2034	0.347575	-7.69821
REACTOME_DOUBLE_STRAND_BREAK_REPAIR	0.00437584	0.161863	1.3135	0.204217	0.348276	-7.70135
BIOCARTA_GLEEVEC_PATHWAY	-0.00322379	0.327198	-1.3131	0.204347	0.348276	-7.70185
BIOCARTA_PLATELETAPP_PATHWAY	-0.00532027	0.300035	-1.31102	0.205036	0.348603	-7.70449
REACTOME_A_TETRASACCHARIDE_LINKER_SEQUENCE_IS_REQUIRED_FOR_GAG_SYNTHESIS	-0.00404463	0.187912	-1.3109	0.205076	0.348603	-7.70464
KEGG_JAK_STAT_SIGNALING_PATHWAY	0.00180973	0.102191	1.3094	0.205576	0.348821	-7.70655
KEGG_BLADDER_CANCER	0.00271199	0.334117	1.30889	0.205743	0.348821	-7.70718
REACTOME_RNA_POL_I_TRANSCRIPTION	0.00227889	0.0460576	1.30807	0.206015	0.348827	-7.70822
BIOCARTA_STRESS_PATHWAY	-0.00329417	0.196946	-1.30485	0.207088	0.350013	-7.71228
REACTOME_G_PROTEIN_ACTIVATION	-0.00405857	0.0315438	-1.30369	0.207478	0.350013	-7.71375
ST_ADRENERGIC	0.00206879	0.20766	1.30355	0.207525	0.350013	-7.71393
REACTOME_NUCLEOTIDE_EXCISION_REPAIR	-0.00246785	0.229689	-1.30184	0.208097	0.350521	-7.71608
REACTOME_RECYCLING_PATHWAY_OF_L1	0.00198732	0.306869	1.29426	0.210652	0.354366	-7.72561
REACTOME_RIG_I_MDA5_MEDIATED_INDUCTION_OF_IFN_ALPHA_BETA_PATHWAYS	0.00372871	0.190276	1.29171	0.211514	0.355148	-7.72879
REACTOME_G_ALPHA1213_SIGNALLING_EVENTS	-0.00196275	0.131578	-1.29063	0.211881	0.355148	-7.73014
KEGG_GLYCOSAMINOGLYCAN_DEGRADATION	-0.0049321	0.208675	-1.29046	0.211939	0.355148	-7.73035
HALLMARK_TGF_BETA_SIGNALING	-0.00202546	0.366033	-1.28764	0.212902	0.356302	-7.73388
REACTOME_SIGNALING_BY_INSULIN_RECEPTOR	0.00159851	0.190153	1.28475	0.213887	0.357049	-7.73747
KEGG_MAPK_SIGNALING_PATHWAY	-0.00237789	0.128674	-1.28472	0.213899	0.357049	-7.73751
HALLMARK_APICAL_JUNCTION	-0.00147114	0.229209	-1.28127	0.215085	0.358367	-7.74181
KEGG_PATHWAYS_IN_CANCER	-0.00147603	0.210194	-1.28019	0.215454	0.358367	-7.74314
REACTOME_TRANSLATION	0.00196788	0.483191	1.2794	0.215729	0.358367	-7.74413
REACTOME_EARLY_PHASE_OF_HIV_LIFE_CYCLE	0.00261028	0.240093	1.27921	0.215794	0.358367	-7.74436
REACTOME_TAK1_ACTIVATES_NFKB_BY_PHOSPHORYLATION_AND_ACTIVATION_OF_IKKS_COMPLEX	0.0022255	0.188677	1.27689	0.216595	0.359237	-7.74724
REACTOME_LATENT_INFECTION_OF_HOMO_SAPIENS_WITH_MYCOBACTERIUM_TUBERCULOSIS	0.00292167	0.199409	1.27075	0.218726	0.362308	-7.75482
KEGG_CHRONIC_MYELOID_LEUKEMIA	-0.00213542	0.289243	-1.26959	0.21913	0.362515	-7.75625
REACTOME_ACTIVATED_TLR4_SIGNALLING	-0.00219755	0.191425	-1.26702	0.220028	0.363537	-7.75941
HALLMARK_MYOGENESIS	0.00200126	0.13159	1.26587	0.220433	0.363743	-7.76084
KEGG_OLFACTORY_TRANSDUCTION	-0.00294369	-0.138998	-1.2627	0.221545	0.364727	-7.76472
PID_GMCSF_PATHWAY	0.00397394	0.204879	1.26257	0.221592	0.364727	-7.76489
REACTOME_EGFR_DOWNREGULATION	-0.00169981	0.356972	-1.2587	0.222959	0.366512	-7.76963
REACTOME_REPAIR_SYNTHESIS_FOR_GAP_FILLING_BY_DNA_POL_IN_TC_NER	-0.0030567	0.142284	-1.257	0.22356	0.367035	-7.77171
REACTOME_GLYCOGEN_BREAKDOWN_GLYCOGENOLYSIS	0.00252614	0.244072	1.25603	0.223904	0.367134	-7.77289
BIOCARTA_FAS_PATHWAY	-0.00253109	0.260781	-1.25443	0.224473	0.367602	-7.77485
BIOCARTA_NDKDYNAMIN_PATHWAY	-0.00274853	0.285748	-1.25049	0.225876	0.369435	-7.77964
BIOCARTA_MCALPAIN_PATHWAY	-0.00251588	0.297672	-1.24818	0.226702	0.370318	-7.78245
REACTOME_APC_C_CDH1_MEDIATED_DEGRADATION_OF_CDC20_AND_OTHER_APC_C_CDH1_TARGETED_PROTEINS_IN_LATE_MITOSIS_EARLY_G1	0.00192695	0.371391	1.24712	0.227083	0.370473	-7.78374
REACTOME_CREB_PHOSPHORYLATION_THROUGH_THE_ACTIVATION_OF_RAS	0.00249104	0.09469	1.24577	0.227568	0.370799	-7.78538
REACTOME_SRP_DEPENDENT_COTRANSLATIONAL_PROTEIN_TARGETING_TO_MEMBRANE	0.00207369	0.492497	1.24045	0.229486	0.372916	-7.79182
KEGG_FATTY_ACID_METABOLISM	-0.00174561	0.176404	-1.24006	0.229628	0.372916	-7.79229
REACTOME_TRANSMEMBRANE_TRANSPORT_OF_SMALL_MOLECULES	0.00236246	0.0825559	1.23977	0.22973	0.372916	-7.79263
REACTOME_ENOS_ACTIVATION_AND_REGULATION	-0.00389937	0.257824	-1.23874	0.230105	0.373058	-7.79388
REACTOME_APC_C_CDC20_MEDIATED_DEGRADATION_OF_MITOTIC_PROTEINS	0.00198779	0.374623	1.23718	0.230668	0.373504	-7.79576
REACTOME_SYNTHESIS_OF_BILE_ACIDS_AND_BILE_SALTS	0.0048582	-0.102608	1.23385	0.231881	0.374589	-7.79977
REACTOME_POST_TRANSLATIONAL_MODIFICATION_SYNTHESIS_OF_GPI_ANCHORED_PROTEINS	-0.00386742	0.244905	-1.23317	0.232128	0.374589	-7.80058
KEGG_RIBOSOME	-0.0025977	0.493422	-1.23283	0.232253	0.374589	-7.801
REACTOME_TOLL_RECEPTOR_CASCADES	-0.00166777	0.182912	-1.23217	0.232493	0.374589	-7.80179
REACTOME_NFKB_IS_ACTIVATED_AND_SIGNALS_SURVIVAL	0.0026966	0.331752	1.22847	0.233851	0.375388	-7.80624
REACTOME_SIGNALING_BY_ILS	0.00265334	0.203908	1.22846	0.233852	0.375388	-7.80624
KEGG_GAP_JUNCTION	-0.00151217	0.142067	-1.22716	0.23433	0.375388	-7.8078
REACTOME_HDL_MEDIATED_LIPID_TRANSPORT	0.00384762	0.082676	1.22689	0.234431	0.375388	-7.80813
REACTOME_FANCONI_ANEMIA_PATHWAY	0.00354426	0.0442274	1.22687	0.234437	0.375388	-7.80815
ST_P38_MAPK_PATHWAY	-0.00316651	0.227812	-1.22416	0.235436	0.376523	-7.81139
HALLMARK_KRAS_SIGNALING_UP	0.00178487	0.0929456	1.22288	0.235908	0.376813	-7.81292
REACTOME_ACYL_CHAIN_REMODELLING_OF_PG	0.0046887	0.0549486	1.22054	0.236774	0.377731	-7.81571
PID_IFNGPATHWAY	0.00294294	0.27425	1.21904	0.237328	0.37815	-7.81749
PID_INTEGRIN_A4B1_PATHWAY	0.0020402	0.32978	1.21761	0.23786	0.378534	-7.8192
HALLMARK_HEDGEHOG_SIGNALING	-0.00259881	0.113481	-1.21541	0.238678	0.379369	-7.82181
REACTOME_3_UTR_MEDIATED_TRANSLATIONAL_REGULATION	-0.00233598	0.484745	-1.21257	0.239739	0.38059	-7.82518
PID_UPA_UPAR_PATHWAY	-0.00270948	0.243386	-1.2093	0.240963	0.381705	-7.82905
REACTOME_HIV_LIFE_CYCLE	-0.00192781	0.292602	-1.20912	0.241031	0.381705	-7.82926
BIOCARTA_DREAM_PATHWAY	-0.00339635	0.172928	-1.20756	0.241619	0.382171	-7.83111
REACTOME_SMAD2_SMAD3_SMAD4_HETEROTRIMER_REGULATES_TRANSCRIPTION	-0.00153989	0.329908	-1.20545	0.242412	0.382958	-7.83359
KEGG_COMPLEMENT_AND_COAGULATION_CASCADES	-0.00302254	-0.00394871	-1.2034	0.243186	0.383713	-7.83601
REACTOME_FORMATION_OF_TUBULIN_FOLDING_INTERMEDIATES_BY_CCT_TRIC	0.00118559	0.436052	1.20074	0.244195	0.384838	-7.83914
REACTOME_SMOOTH_MUSCLE_CONTRACTION	-0.00370082	0.369833	-1.18836	0.248923	0.391812	-7.85362
REACTOME_PROSTACYCLIN_SIGNALLING_THROUGH_PROSTACYCLIN_RECEPTOR	-0.00357031	0.0749255	-1.18543	0.250052	0.393112	-7.85703
REACTOME_NITRIC_OXIDE_STIMULATES_GUANYLATE_CYCLASE	-0.00352268	-0.358792	-1.18276	0.251083	0.393942	-7.86012
REACTOME_NEUROTRANSMITTER_RECEPTOR_BINDING_AND_DOWNSTREAM_TRANSMISSION_IN_THE_POSTSYNAPTIC_CELL	-0.00143761	-0.0270725	-1.18249	0.251187	0.393942	-7.86044
BIOCARTA_NFAT_PATHWAY	-0.001895	0.187361	-1.1771	0.253282	0.396747	-7.86668
KEGG_TOLL_LIKE_RECEPTOR_SIGNALING_PATHWAY	-0.00156299	0.129578	-1.1675	0.257047	0.40216	-7.87773
REACTOME_INSULIN_RECEPTOR_SIGNALLING_CASCADE	0.00153674	0.163007	1.1657	0.257757	0.402784	-7.87979
SA_TRKA_RECEPTOR	-0.00246632	0.307132	-1.16448	0.258239	0.403051	-7.88119
KEGG_NEUROACTIVE_LIGAND_RECEPTOR_INTERACTION	-0.00160854	-0.229742	-1.16277	0.258915	0.403621	-7.88314
ST_G_ALPHA_S_PATHWAY	0.00227484	0.221384	1.15685	0.26127	0.406803	-7.8899
PID_NOTCH_PATHWAY	-0.00174289	0.286112	-1.15603	0.261598	0.406826	-7.89083
BIOCARTA_CDMAC_PATHWAY	0.0029551	0.295597	1.15476	0.262103	0.407123	-7.89227
BIOCARTA_VEGF_PATHWAY	-0.00166388	0.291128	-1.1537	0.262527	0.407189	-7.89347
ST_GAQ_PATHWAY	0.00253809	0.175522	1.15085	0.263669	0.407189	-7.8967
REACTOME_PEPTIDE_HORMONE_BIOSYNTHESIS	0.00569362	-0.207091	1.15062	0.263764	0.407189	-7.89697
REACTOME_METABOLISM_OF_MRNA	-0.00155449	0.412889	-1.14995	0.264031	0.407189	-7.89772
REACTOME_CLASS_C_3_METABOTROPIC_GLUTAMATE_PHEROMONE_RECEPTORS	0.00694491	-0.427106	1.14994	0.264036	0.407189	-7.89773
REACTOME_DNA_REPLICATION	0.00282727	0.211223	1.1494	0.264252	0.407189	-7.89834
REACTOME_ACTIVATION_OF_NMDA_RECEPTOR_UPON_GLUTAMATE_BINDING_AND_POSTSYNAPTIC_EVENTS	0.00187764	0.0233449	1.14918	0.264343	0.407189	-7.8986
BIOCARTA_CTLA4_PATHWAY	-0.00562094	0.0103064	-1.14658	0.265391	0.408319	-7.90154
REACTOME_OLFACTORY_SIGNALING_PATHWAY	0.00563281	-0.341283	1.14352	0.266627	0.409733	-7.90498
KEGG_HEMATOPOIETIC_CELL_LINEAGE	0.00212529	-0.00538092	1.13867	0.268599	0.412275	-7.91044
REACTOME_GENERATION_OF_SECOND_MESSENGER_MOLECULES	-0.00292362	-0.0473272	-1.13645	0.269503	0.413174	-7.91292
PID_ANGIOPOIETINRECEPTOR_PATHWAY	-0.0022118	0.227405	-1.13546	0.269905	0.413302	-7.91403
KEGG_LIMONENE_AND_PINENE_DEGRADATION	-0.00269945	0.224051	-1.1323	0.271201	0.414797	-7.91757
KEGG_PHOSPHATIDYLINOSITOL_SIGNALING_SYSTEM	-0.00127256	0.159098	-1.1242	0.274539	0.419408	-7.92658
BIOCARTA_NKCELLS_PATHWAY	-0.00288316	0.172695	-1.12163	0.275605	0.42054	-7.92943
KEGG_GLYCOSAMINOGLYCAN_BIOSYNTHESIS_CHONDROITIN_SULFATE	-0.0050136	0.254645	-1.11847	0.276916	0.422044	-7.93292
REACTOME_N_GLYCAN_ANTENNAE_ELONGATION_IN_THE_MEDIAL_TRANS_GOLGI	-0.00364609	0.195719	-1.11726	0.27742	0.422316	-7.93426
REACTOME_MITOTIC_M_M_G1_PHASES	0.00288288	0.217793	1.11605	0.277928	0.422594	-7.9356
REACTOME_APOPTOTIC_EXECUTION_PHASE	-0.00221377	0.290734	-1.10896	0.2809	0.426319	-7.94339
REACTOME_NCAM_SIGNALING_FOR_NEURITE_OUT_GROWTH	0.00183655	0.124346	1.10864	0.281035	0.426319	-7.94374
PID_ALK2PATHWAY	0.00326162	0.12863	1.10507	0.282539	0.428099	-7.94765
REACTOME_MRNA_SPLICING	-0.00138081	0.403888	-1.1004	0.284517	0.430593	-7.95274
PID_INTEGRIN5_PATHWAY	-0.00554946	0.302252	-1.09825	0.285431	0.431474	-7.95508
REACTOME_DARPP_32_EVENTS	-0.00314467	0.273963	-1.09035	0.28881	0.435386	-7.96364
PID_RXR_VDR_PATHWAY	-0.00295107	0.120657	-1.09033	0.288821	0.435386	-7.96367
REACTOME_PHOSPHORYLATION_OF_THE_APC_C	-0.0030212	0.230329	-1.08985	0.289027	0.435386	-7.96418
KEGG_NICOTINATE_AND_NICOTINAMIDE_METABOLISM	0.00260174	0.105235	1.08843	0.289638	0.435452	-7.96571
ST_PHOSPHOINOSITIDE_3_KINASE_PATHWAY	0.00227458	0.288429	1.08819	0.289742	0.435452	-7.96597
PID_NFKAPPABATYPICALPATHWAY	0.00287166	0.199618	1.08463	0.291276	0.436849	-7.96981
REACTOME_METABOLISM_OF_POLYAMINES	-0.00250935	0.279177	-1.08447	0.291345	0.436849	-7.96997
BIOCARTA_AKT_PATHWAY	0.00262411	0.237619	1.08132	0.29271	0.438388	-7.97336
REACTOME_MUSCLE_CONTRACTION	-0.00265652	0.162066	-1.07241	0.296593	0.443692	-7.98288
REACTOME_APC_CDC20_MEDIATED_DEGRADATION_OF_NEK2A	-0.0026945	0.249089	-1.07125	0.297098	0.443936	-7.9841
REACTOME_NGF_SIGNALLING_VIA_TRKA_FROM_THE_PLASMA_MEMBRANE	-0.00211515	0.235887	-1.06955	0.297846	0.444541	-7.98592
KEGG_PRIMARY_BILE_ACID_BIOSYNTHESIS	0.00496368	-0.104237	1.06599	0.29941	0.445898	-7.98968
REACTOME_COMMON_PATHWAY	-0.00813725	-0.215538	-1.06592	0.299443	0.445898	-7.98976
REACTOME_RNA_POL_I_RNA_POL_III_AND_MITOCHONDRIAL_TRANSCRIPTION	-0.00130435	0.101267	-1.06217	0.301101	0.447659	-7.99373
REACTOME_SIGNALING_BY_NOTCH	-0.00122539	0.226143	-1.06168	0.301316	0.447659	-7.99424
REACTOME_ACTIVATION_OF_THE_AP1_FAMILY_OF_TRANSCRIPTION_FACTORS	0.00438954	0.2465	1.0493	0.306835	0.455338	-8.00723
REACTOME_GASTRIN_CREB_SIGNALLING_PATHWAY_VIA_PKC_AND_MAPK	-0.00128835	0.0183388	-1.04826	0.3073	0.455506	-8.00831
REACTOME_DEADENYLATION_OF_MRNA	0.00241075	0.367451	1.04438	0.309047	0.457572	-8.01235
REACTOME_PROCESSING_OF_CAPPED_INTRON_CONTAINING_PRE_MRNA	-0.0016056	0.378089	-1.04233	0.309975	0.458424	-8.01449
BIOCARTA_GPCR_PATHWAY	-0.00253604	0.257519	-1.03682	0.312469	0.461586	-8.02019
REACTOME_DEADENYLATION_DEPENDENT_MRNA_DECAY	0.00179841	0.282849	1.03597	0.312855	0.461631	-8.02106
REACTOME_PYRIMIDINE_CATABOLISM	0.00284181	0.0641157	1.0318	0.314759	0.463912	-8.02537
REACTOME_SHC_RELATED_EVENTS	-0.00315685	0.28683	-1.02953	0.315794	0.464726	-8.02769
REACTOME_SIGNALING_BY_FGFR_MUTANTS	-0.00219739	0.137893	-1.02902	0.316028	0.464726	-8.02821
KEGG_COLORECTAL_CANCER	-0.0020379	0.236328	-1.02568	0.317564	0.466008	-8.03164
REACTOME_BRANCHED_CHAIN_AMINO_ACID_CATABOLISM	0.00262971	0.158743	1.02556	0.317618	0.466008	-8.03176
REACTOME_INTERACTIONS_OF_VPR_WITH_HOST_CELLULAR_PROTEINS	-0.00289386	0.275816	-1.02106	0.319693	0.468522	-8.03636
BILD_CTNNB1_ONCOGENIC_SIGNATURE	-0.00277252	0.275807	-1.0179	0.321154	0.470131	-8.03957
PID_RHODOPSIN_PATHWAY	-0.00430076	-0.188798	-1.01598	0.322043	0.470399	-8.04151
KEGG_ASTHMA	0.00467723	-0.356776	1.01594	0.322062	0.470399	-8.04155
REACTOME_ABCA_TRANSPORTERS_IN_LIPID_HOMEOSTASIS	-0.00244192	-0.0304312	-1.01355	0.323172	0.47149	-8.04397
PID_PI3KCIAKTPATHWAY	-0.00194333	0.339868	-1.0115	0.324127	0.472022	-8.04605
BIOCARTA_MET_PATHWAY	-0.00256066	0.342576	-1.01036	0.324662	0.472022	-8.0472
HALLMARK_ALLOGRAFT_REJECTION	0.00114991	0.0944424	1.00934	0.325138	0.472022	-8.04823
REACTOME_MITOCHONDRIAL_TRNA_AMINOACYLATION	-0.002953	0.274464	-1.00922	0.325193	0.472022	-8.04835
REACTOME_PTM_GAMMA_CARBOXYLATION_HYPUSINE_FORMATION_AND_ARYLSULFATASE_ACTIVATION	-0.00227047	0.143761	-1.00887	0.325357	0.472022	-8.0487
HALLMARK_MYC_TARGETS_V1	-0.00179034	0.449609	-1.00633	0.326546	0.473219	-8.05126
REACTOME_CONVERSION_FROM_APC_C_CDC20_TO_APC_C_CDH1_IN_LATE_ANAPHASE	-0.00209491	0.224057	-1.00392	0.327679	0.47433	-8.05368
REACTOME_FORMATION_OF_ATP_BY_CHEMIOSMOTIC_COUPLING	-0.00325379	0.484605	-1.00251	0.32834	0.474757	-8.05509
REACTOME_AXON_GUIDANCE	-0.00124918	0.20413	-1.00172	0.328712	0.474766	-8.05588
REACTOME_TRAFFICKING_AND_PROCESSING_OF_ENDOSOMAL_TLR	0.00217386	0.218562	0.99898	0.330005	0.476103	-8.05862
KEGG_RNA_DEGRADATION	0.00143554	0.248463	0.996461	0.331196	0.476841	-8.06114
PID_BCR_5PATHWAY	0.00210019	0.18348	0.996343	0.331252	0.476841	-8.06125
HALLMARK_ESTROGEN_RESPONSE_LATE	0.00281376	0.236654	0.993384	0.332655	0.47833	-8.0642
REACTOME_REGULATION_OF_RHEB_GTPASE_ACTIVITY_BY_AMPK	0.00226697	0.141839	0.991271	0.33366	0.479244	-8.0663
KEGG_PROGESTERONE_MEDIATED_OOCYTE_MATURATION	-0.00170795	0.152668	-0.987095	0.335652	0.481571	-8.07043
REACTOME_REGULATION_OF_HYPOXIA_INDUCIBLE_FACTOR_HIF_BY_OXYGEN	-0.00243089	0.311306	-0.982253	0.337972	0.484364	-8.0752
REACTOME_REGULATION_OF_INSULIN_SECRETION	-0.001881	0.108714	-0.979141	0.339468	0.485971	-8.07826
PID_NFAT_TFPATHWAY	0.00281175	0.16335	0.976881	0.340558	0.486994	-8.08047
REACTOME_ASSOCIATION_OF_TRIC_CCT_WITH_TARGET_PROTEINS_DURING_BIOSYNTHESIS	-0.00113891	0.393999	-0.974331	0.34179	0.488218	-8.08297
REACTOME_PYRUVATE_METABOLISM_AND_CITRIC_ACID_TCA_CYCLE	-0.00146624	0.320664	-0.972679	0.342591	0.488362	-8.08458
REACTOME_RNA_POL_I_TRANSCRIPTION_TERMINATION	-0.00331194	0.255825	-0.97241	0.342721	0.488362	-8.08484
BIOCARTA_CARDIACEGF_PATHWAY	0.00136084	0.269123	0.971792	0.343021	0.488362	-8.08544
REACTOME_PHASE_II_CONJUGATION	0.00202487	0.141693	0.970194	0.343797	0.48893	-8.087
REACTOME_TRANSCRIPTIONAL_REGULATION_OF_WHITE_ADIPOCYTE_DIFFERENTIATION	0.0021522	0.175209	0.967029	0.345337	0.490582	-8.09007
PID_CD8TCRDOWNSTREAMPATHWAY	-0.00254959	0.133239	-0.963501	0.347059	0.49249	-8.09349
KEGG_GLIOMA	-0.00181304	0.222748	-0.957481	0.350012	0.496137	-8.09929
REACTOME_G_ALPHA_I_SIGNALLING_EVENTS	0.00116854	-0.106382	0.953695	0.351878	0.497832	-8.10292
KEGG_SMALL_CELL_LUNG_CANCER	-0.00108869	0.252039	-0.953499	0.351975	0.497832	-8.10311
ST_GA12_PATHWAY	-0.00314807	0.139044	-0.95148	0.352973	0.498699	-8.10504
KEGG_ECM_RECEPTOR_INTERACTION	0.00280946	0.203998	0.948791	0.354305	0.500037	-8.10761
PID_S1P_META_PATHWAY	-0.00188882	0.203823	-0.946773	0.355307	0.500905	-8.10953
REACTOME_AMINE_LIGAND_BINDING_RECEPTORS	-0.00282165	-0.254837	-0.945164	0.356107	0.501488	-8.11106
REACTOME_SIGNALING_BY_CONSTITUTIVELY_ACTIVE_EGFR	-0.00208359	0.366966	-0.936259	0.360558	0.507027	-8.11948
PID_ERBB2ERBB3PATHWAY	-0.00180402	0.304254	-0.935733	0.360822	0.507027	-8.11997
REACTOME_SIGNALING_BY_PDGF	-0.00120056	0.214977	-0.930607	0.363403	0.510102	-8.12479
PID_HIF2PATHWAY	-0.00178981	0.263047	-0.928356	0.36454	0.511144	-8.12689
PID_KITPATHWAY	-0.00153416	0.160909	-0.920627	0.368462	0.516086	-8.13408
KEGG_VALINE_LEUCINE_AND_ISOLEUCINE_DEGRADATION	0.00203597	0.196619	0.916998	0.370314	0.51812	-8.13744
REACTOME_MEIOTIC_SYNAPSIS	0.00180885	0.0225676	0.912195	0.372774	0.521	-8.14187
REACTOME_ION_TRANSPORT_BY_P_TYPE_ATPASES	-0.00244144	0.0416278	-0.90389	0.377054	0.526414	-8.14947
BIOCARTA_ERK5_PATHWAY	-0.00226494	0.275163	-0.897021	0.380618	0.530819	-8.15571
REACTOME_MRNA_PROCESSING	-0.00147658	0.35752	-0.889131	0.384739	0.535761	-8.16283
BIOCARTA_UCALPAIN_PATHWAY	-0.00176213	0.350233	-0.888656	0.384988	0.535761	-8.16325
BIOCARTA_RARRXR_PATHWAY	-0.00221102	0.250416	-0.887109	0.3858	0.536315	-8.16464
BIOCARTA_HIF_PATHWAY	0.0015628	0.378333	0.88533	0.386735	0.53704	-8.16623
REACTOME_SHC_MEDIATED_SIGNALLING	-0.00290616	0.308332	-0.88244	0.388257	0.538577	-8.16881
HALLMARK_COMPLEMENT	-0.00100003	0.197179	-0.878092	0.390554	0.539312	-8.17268
PID_HEDGEHOG_GLIPATHWAY	-0.00155463	0.211765	-0.877847	0.390684	0.539312	-8.1729
REACTOME_EXTENSION_OF_TELOMERES	-0.00206232	0.13963	-0.876844	0.391215	0.539312	-8.17379
KEGG_TYROSINE_METABOLISM	0.00175755	-0.00290397	0.876837	0.391219	0.539312	-8.1738
REACTOME_INTERACTION_BETWEEN_L1_AND_ANKYRINS	0.00253298	-0.0513805	0.875972	0.391678	0.539312	-8.17456
REACTOME_SYNTHESIS_OF_PIPS_AT_THE_PLASMA_MEMBRANE	-0.00165356	0.163908	-0.875774	0.391783	0.539312	-8.17474
REACTOME_EXTRACELLULAR_MATRIX_ORGANIZATION	-0.00286506	0.187304	-0.875481	0.391938	0.539312	-8.175
REACTOME_TRANSPORT_OF_VITAMINS_NUCLEOSIDES_AND_RELATED_MOLECULES	0.00261267	0.0992027	0.87515	0.392114	0.539312	-8.17529
REACTOME_SYNTHESIS_OF_PC	0.00187675	0.10108	0.872455	0.393546	0.540708	-8.17767
BIOCARTA_BARR_MAPK_PATHWAY	-0.00246444	0.231058	-0.868279	0.395772	0.543192	-8.18135
KEGG_REGULATION_OF_AUTOPHAGY	0.00252109	0.210016	0.865538	0.397237	0.544627	-8.18375
BIOCARTA_AT1R_PATHWAY	0.00234495	0.319048	0.861502	0.399402	0.547016	-8.18728
REACTOME_IL1_SIGNALING	-0.00231116	0.197418	-0.859177	0.400652	0.548149	-8.1893
REACTOME_NEURONAL_SYSTEM	-0.000825359	-0.060663	-0.853551	0.403688	0.551721	-8.19418
REACTOME_ACTIVATED_NOTCH1_TRANSMITS_SIGNAL_TO_THE_NUCLEUS	-0.0016941	0.263981	-0.850616	0.405277	0.552689	-8.19672
REACTOME_APC_C_CDC20_MEDIATED_DEGRADATION_OF_CYCLIN_B	-0.00219798	0.273582	-0.849954	0.405636	0.552689	-8.19729
BIOCARTA_EPO_PATHWAY	-0.00213255	0.285645	-0.849884	0.405674	0.552689	-8.19735
BIOCARTA_IGF1R_PATHWAY	0.00183718	0.321093	0.846845	0.407325	0.554356	-8.19996
BIOCARTA_GLYCOLYSIS_PATHWAY	-0.00139509	0.411155	-0.844088	0.408827	0.555816	-8.20232
PID_DELTANP63PATHWAY	0.00122626	0.328036	0.842442	0.409725	0.556345	-8.20373
REACTOME_DEVELOPMENTAL_BIOLOGY	-0.000871988	0.173279	-0.841502	0.410239	0.556345	-8.20453
REACTOME_ERK_MAPK_TARGETS	-0.00238522	0.282056	-0.840933	0.41055	0.556345	-8.20502
REACTOME_CHONDROITIN_SULFATE_BIOSYNTHESIS	-0.00326125	0.147077	-0.840147	0.41098	0.556345	-8.20569
PID_ER_NONGENOMIC_PATHWAY	0.00160447	0.262295	0.838478	0.411894	0.556345	-8.20711
REACTOME_NUCLEAR_EVENTS_KINASE_AND_TRANSCRIPTION_FACTOR_ACTIVATION	-0.00241145	0.277657	-0.837974	0.41217	0.556345	-8.20754
HALLMARK_G2M_CHECKPOINT	-0.00240323	0.215032	-0.837886	0.412218	0.556345	-8.20761
REACTOME_GLUTAMATE_NEUROTRANSMITTER_RELEASE_CYCLE	0.00192263	0.10114	0.833773	0.414477	0.558727	-8.2111
KEGG_T_CELL_RECEPTOR_SIGNALING_PATHWAY	-0.00162683	0.166957	-0.833103	0.414845	0.558727	-8.21167
PID_HIVNEFPATHWAY	-0.00165697	0.140877	-0.829552	0.416803	0.560782	-8.21466
REACTOME_SOS_MEDIATED_SIGNALLING	-0.00260255	0.357469	-0.827129	0.418142	0.562	-8.2167
REACTOME_CELL_CYCLE	0.00152076	0.184579	0.820062	0.422064	0.566547	-8.22261
PID_LIS1PATHWAY	0.00132798	0.328726	0.81946	0.422399	0.566547	-8.22311
BIOCARTA_ARF_PATHWAY	-0.00166117	0.265937	-0.81733	0.423586	0.567377	-8.22488
KEGG_GLYCOSPHINGOLIPID_BIOSYNTHESIS_LACTO_AND_NEOLACTO_SERIES	-0.00153577	0.00932036	-0.816613	0.423986	0.567377	-8.22548
PID_TCRCALCIUMPATHWAY	0.00233277	0.192307	0.815996	0.42433	0.567377	-8.22599
BIOCARTA_IL3_PATHWAY	-0.00233115	0.255356	-0.813502	0.425724	0.567947	-8.22806
REACTOME_PPARA_ACTIVATES_GENE_EXPRESSION	-0.000883627	0.205911	-0.813155	0.425918	0.567947	-8.22834
REACTOME_SIGNALING_BY_WNT	0.00123225	0.393994	0.812114	0.426502	0.567947	-8.2292
REACTOME_BIOLOGICAL_OXIDATIONS	0.00153663	-0.00116784	0.811792	0.426682	0.567947	-8.22947
BIOCARTA_EIF4_PATHWAY	0.00161309	0.289727	0.811321	0.426946	0.567947	-8.22986
HALLMARK_MITOTIC_SPINDLE	-0.00161455	0.232383	-0.808316	0.428632	0.569607	-8.23233
REACTOME_ADP_SIGNALLING_THROUGH_P2RY12	-0.00283178	0.145108	-0.804983	0.430508	0.571513	-8.23507
REACTOME_PIP3_ACTIVATES_AKT_SIGNALING	0.00196798	0.240001	0.799254	0.433743	0.57522	-8.23974
PID_SYNDECAN_2_PATHWAY	-0.000825499	0.416452	-0.793992	0.436729	0.578588	-8.24401
REACTOME_SIGNALLING_TO_P38_VIA_RIT_AND_RIN	0.00308594	0.24912	0.78922	0.439447	0.581595	-8.24785
PID_MAPKTRKPATHWAY	-0.00359138	0.221208	-0.785584	0.441526	0.58375	-8.25077
PID_TRKRPATHWAY	-0.00146519	0.222157	-0.782438	0.443329	0.585537	-8.25328
KEGG_CELL_ADHESION_MOLECULES_CAMS	-0.00159734	0.0118868	-0.775095	0.447555	0.589813	-8.25911
REACTOME_CELL_JUNCTION_ORGANIZATION	-0.000907837	0.196992	-0.774722	0.44777	0.589813	-8.2594
BIOCARTA_PARKIN_PATHWAY	-0.00417625	0.137194	-0.774445	0.44793	0.589813	-8.25962
REACTOME_SHC1_EVENTS_IN_EGFR_SIGNALING	-0.00219548	0.356547	-0.770531	0.450194	0.592192	-8.26271
REACTOME_MITOCHONDRIAL_PROTEIN_IMPORT	-0.00160089	0.305415	-0.768667	0.451274	0.593012	-8.26417
REACTOME_CYCLIN_A_B1_ASSOCIATED_EVENTS_DURING_G2_M_TRANSITION	-0.0039361	0.184947	-0.763374	0.454351	0.596451	-8.2683
KEGG_BUTANOATE_METABOLISM	-0.00150036	0.128759	-0.762487	0.454868	0.596526	-8.269
REACTOME_NEGATIVE_REGULATORS_OF_RIG_I_MDA5_SIGNALING	-0.00302256	0.231554	-0.761594	0.455389	0.596606	-8.26969
KEGG_OOCYTE_MEIOSIS	-0.00128398	0.195629	-0.759492	0.456616	0.597481	-8.27132
REACTOME_ACTIVATION_OF_BH3_ONLY_PROTEINS	-0.00254923	0.240264	-0.758872	0.456978	0.597481	-8.2718
HALLMARK_E2F_TARGETS	-0.00257794	0.195661	-0.757203	0.457955	0.598155	-8.27309
REACTOME_FORMATION_OF_THE_TERNARY_COMPLEX_AND_SUBSEQUENTLY_THE_43S_COMPLEX	-0.00135032	0.480318	-0.755845	0.45875	0.59859	-8.27414
REACTOME_UNBLOCKING_OF_NMDA_RECEPTOR_GLUTAMATE_BINDING_AND_ACTIVATION	0.00207411	-0.217218	0.753352	0.460212	0.599895	-8.27606
PID_INTEGRIN4_PATHWAY	0.00194568	0.472515	0.750982	0.461605	0.601106	-8.27788
KEGG_PORPHYRIN_AND_CHLOROPHYLL_METABOLISM	-0.00155814	0.140484	-0.749606	0.462415	0.601226	-8.27894
BIOCARTA_ACTINY_PATHWAY	-0.00192044	0.37582	-0.74925	0.462624	0.601226	-8.27921
REACTOME_INTRINSIC_PATHWAY_FOR_APOPTOSIS	0.00199186	0.239305	0.745453	0.464864	0.602484	-8.28211
REACTOME_CREB_PHOSPHORYLATION_THROUGH_THE_ACTIVATION_OF_CAMKII	-0.00161684	0.0195183	-0.745417	0.464885	0.602484	-8.28214
REACTOME_INHIBITION_OF_THE_PROTEOLYTIC_ACTIVITY_OF_APC_C_REQUIRED_FOR_THE_ONSET_OF_ANAPHASE_BY_MITOTIC_SPINDLE_CHECKPOINT_COMPONENTS	-0.00207208	0.235259	-0.745246	0.464986	0.602484	-8.28227
REACTOME_REGULATION_OF_SIGNALING_BY_CBL	-0.00231026	0.230429	-0.739828	0.468193	0.606034	-8.28638
REACTOME_HEMOSTASIS	-0.000728592	0.132037	-0.737582	0.469526	0.607088	-8.28807
REACTOME_ROLE_OF_DCC_IN_REGULATING_APOPTOSIS	0.00238202	0.146346	0.736298	0.47029	0.607088	-8.28904
REACTOME_GAP_JUNCTION_DEGRADATION	0.000922656	0.386731	0.736093	0.470412	0.607088	-8.2892
SA_B_CELL_RECEPTOR_COMPLEXES	0.00261828	0.28184	0.734644	0.471274	0.607597	-8.29028
REACTOME_MYD88_MAL_CASCADE_INITIATED_ON_PLASMA_MEMBRANE	-0.0013224	0.204758	-0.722715	0.478409	0.616184	-8.29918
KEGG_NON_SMALL_CELL_LUNG_CANCER	-0.00147717	0.216497	-0.721336	0.479239	0.616639	-8.3002
REACTOME_INSULIN_RECEPTOR_RECYCLING	0.0012343	0.270618	0.720444	0.479775	0.616718	-8.30085
BIOCARTA_PAR1_PATHWAY	0.00103826	0.187143	0.716176	0.482348	0.619327	-8.30399
BIOCARTA_PML_PATHWAY	0.00151526	0.155785	0.715233	0.482917	0.619327	-8.30468
BIOCARTA_CHEMICAL_PATHWAY	-0.00137242	0.281041	-0.714117	0.483591	0.619327	-8.3055
REACTOME_SIGNAL_AMPLIFICATION	-0.00216381	0.17196	-0.713071	0.484224	0.619327	-8.30626
BIOCARTA_CARM1_PATHWAY	-0.00191663	0.208409	-0.712414	0.484622	0.619327	-8.30674
PID_NETRIN_PATHWAY	0.000929945	0.263141	0.712335	0.48467	0.619327	-8.3068
REACTOME_METABOLISM_OF_NUCLEOTIDES	-0.00156187	0.222939	-0.709121	0.486618	0.621204	-8.30914
REACTOME_APOPTOTIC_CLEAVAGE_OF_CELLULAR_PROTEINS	-0.00161834	0.323822	-0.702405	0.490703	0.625323	-8.314
BIOCARTA_TCR_PATHWAY	-0.00142342	0.237664	-0.70215	0.490859	0.625323	-8.31418
REACTOME_APOPTOTIC_CLEAVAGE_OF_CELL_ADHESION_PROTEINS	0.00470613	0.398187	0.701441	0.491291	0.625323	-8.31469
BIOCARTA_RAS_PATHWAY	-0.00247569	0.343926	-0.697482	0.49371	0.627787	-8.31753
PID_IL1PATHWAY	0.00174901	0.236581	0.694276	0.495674	0.629667	-8.31982
REACTOME_IL_3_5_AND_GM_CSF_SIGNALING	-0.00142317	0.149546	-0.69127	0.49752	0.630977	-8.32195
PID_ATM_PATHWAY	0.00208847	0.186436	0.690852	0.497777	0.630977	-8.32225
PID_ERBB1_DOWNSTREAM_PATHWAY	0.00176609	0.332623	0.689666	0.498507	0.630977	-8.32309
REACTOME_FRS2_MEDIATED_CASCADE	-0.00163226	0.103827	-0.68943	0.498652	0.630977	-8.32326
PID_IL2_STAT5PATHWAY	0.000980117	0.144053	0.687871	0.499612	0.631011	-8.32436
BIOCARTA_DC_PATHWAY	-0.00420984	-0.217155	-0.687806	0.499652	0.631011	-8.3244
REACTOME_ADHERENS_JUNCTIONS_INTERACTIONS	-0.00126121	0.171788	-0.68631	0.500574	0.631561	-8.32546
REACTOME_PI3K_EVENTS_IN_ERBB2_SIGNALING	-0.00124296	0.225278	-0.683457	0.502336	0.633168	-8.32746
KEGG_LYSOSOME	-0.00132798	0.320817	-0.675933	0.506998	0.637979	-8.33271
PID_RAC1_PATHWAY	-0.00107613	0.301935	-0.67571	0.507137	0.637979	-8.33287
ST_ERK1_ERK2_MAPK_PATHWAY	0.00148033	0.266516	0.674545	0.507861	0.638271	-8.33368
BIOCARTA_SARS_PATHWAY	-0.00151297	0.27517	-0.672068	0.509403	0.639096	-8.33539
BIOCARTA_IL12_PATHWAY	-0.00153664	-0.0119153	-0.671908	0.509503	0.639096	-8.3355
REACTOME_IL_RECEPTOR_SHC_SIGNALING	0.000966859	0.146597	0.670726	0.510239	0.639402	-8.33631
KEGG_CHEMOKINE_SIGNALING_PATHWAY	-0.00108394	0.0977843	-0.667129	0.512485	0.641595	-8.33879
PID_PI3KPLCTRKPATHWAY	-0.00146609	0.280731	-0.665339	0.513605	0.642377	-8.34001
PID_FASPATHWAY	-0.000951077	0.18061	-0.653782	0.520866	0.650115	-8.34785
BIOCARTA_PITX2_PATHWAY	-0.00209996	0.283379	-0.653305	0.521167	0.650115	-8.34817
PID_SYNDECAN_1_PATHWAY	0.00203475	0.266731	0.653102	0.521295	0.650115	-8.3483
PID_RHOA_PATHWAY	0.000752383	0.269746	0.652283	0.521812	0.650135	-8.34885
REACTOME_AMINE_COMPOUND_SLC_TRANSPORTERS	0.00298098	0.0612351	0.646762	0.525305	0.653858	-8.35254
REACTOME_APOPTOSIS	0.00101868	0.314621	0.639637	0.529831	0.658859	-8.35726
REACTOME_PURINE_RIBONUCLEOSIDE_MONOPHOSPHATE_BIOSYNTHESIS	-0.0028943	0.321503	-0.637547	0.531163	0.659168	-8.35863
BIOCARTA_CTCF_PATHWAY	0.00170408	0.259571	0.63713	0.531428	0.659168	-8.3589
BIOCARTA_P35ALZHEIMERS_PATHWAY	-0.00190422	0.352238	-0.636856	0.531603	0.659168	-8.35908
REACTOME_NFKB_AND_MAP_KINASES_ACTIVATION_MEDIATED_BY_TLR4_SIGNALING_REPERTOIRE	-0.00109868	0.225869	-0.63059	0.535608	0.6635	-8.36317
REACTOME_SIGNALING_BY_THE_B_CELL_RECEPTOR_BCR	0.00107915	0.298223	0.628848	0.536725	0.664006	-8.3643
KEGG_DORSO_VENTRAL_AXIS_FORMATION	-0.00159893	0.180998	-0.627976	0.537284	0.664006	-8.36487
REACTOME_PRE_NOTCH_EXPRESSION_AND_PROCESSING	0.00104747	0.221915	0.627557	0.537553	0.664006	-8.36514
REACTOME_TRAFFICKING_OF_AMPA_RECEPTORS	0.000679129	0.0700128	0.622569	0.54076	0.666417	-8.36835
BIOCARTA_P53_PATHWAY	-0.00114854	0.30227	-0.622372	0.540886	0.666417	-8.36848
REACTOME_CHYLOMICRON_MEDIATED_LIPID_TRANSPORT	-0.00189657	0.217066	-0.622124	0.541046	0.666417	-8.36863
REACTOME_TRANSLOCATION_OF_ZAP_70_TO_IMMUNOLOGICAL_SYNAPSE	-0.0041718	-0.397612	-0.620454	0.542122	0.667109	-8.3697
PID_WNT_CANONICAL_PATHWAY	-0.000731935	0.226701	-0.614694	0.545843	0.670358	-8.37337
REACTOME_RAF_MAP_KINASE_CASCADE	-0.00258892	0.362623	-0.614454	0.545998	0.670358	-8.37352
REACTOME_ABC_FAMILY_PROTEINS_MEDIATED_TRANSPORT	-0.00188479	-0.0268879	-0.613825	0.546405	0.670358	-8.37392
KEGG_TIGHT_JUNCTION	-0.000964677	0.180198	-0.613168	0.546831	0.670358	-8.37434
REACTOME_GLUTATHIONE_CONJUGATION	0.00176296	0.209297	0.612079	0.547537	0.67059	-8.37502
REACTOME_SYNTHESIS_OF_PIPS_AT_THE_GOLGI_MEMBRANE	0.00110998	0.265828	0.608857	0.549627	0.672515	-8.37705
BIOCARTA_NUCLEARRS_PATHWAY	0.00208388	-0.121154	0.601909	0.55415	0.67741	-8.38139
REACTOME_INTRINSIC_PATHWAY	-0.00164312	-0.0863935	-0.598971	0.556067	0.678858	-8.38321
REACTOME_GLUCAGON_TYPE_LIGAND_RECEPTORS	-0.00158358	0.0157674	-0.598491	0.556381	0.678858	-8.38351
REACTOME_CELL_EXTRACELLULAR_MATRIX_INTERACTIONS	-0.00123451	0.31892	-0.59083	0.561401	0.684339	-8.38821
KEGG_FOCAL_ADHESION	-0.000653841	0.246073	-0.58531	0.565033	0.68812	-8.39156
REACTOME_E2F_ENABLED_INHIBITION_OF_PRE_REPLICATION_COMPLEX_FORMATION	-0.00369037	0.0942721	-0.583606	0.566156	0.688841	-8.39259
PID_HES_HEYPATHWAY	0.00109415	0.189404	0.582181	0.567096	0.689338	-8.39345
PID_FGF_PATHWAY	0.000732867	0.223086	0.579671	0.568755	0.690707	-8.39495
REACTOME_PROCESSING_OF_INTRONLESS_PRE_MRNAS	-0.00135514	0.313942	-0.573609	0.572771	0.69481	-8.39856
PID_PDGFRAPATHWAY	0.00131012	0.351815	0.572955	0.573205	0.69481	-8.39895
REACTOME_PI_3K_CASCADE	0.00115469	0.135065	0.570335	0.574945	0.696269	-8.4005
BIOCARTA_AKAP95_PATHWAY	-0.00162033	0.257752	-0.569495	0.575504	0.696295	-8.40099
REACTOME_CELL_CYCLE_MITOTIC	0.001181	0.212943	0.566828	0.57728	0.697793	-8.40256
KEGG_INTESTINAL_IMMUNE_NETWORK_FOR_IGA_PRODUCTION	0.00174696	-0.16497	0.561565	0.580792	0.701384	-8.40563
REACTOME_MAPK_TARGETS_NUCLEAR_EVENTS_MEDIATED_BY_MAP_KINASES	0.00166539	0.270081	0.552534	0.586843	0.708033	-8.41083
REACTOME_IL_2_SIGNALING	-0.00117526	0.181325	-0.551463	0.587562	0.708242	-8.41145
REACTOME_REGULATION_OF_MITOTIC_CELL_CYCLE	0.00103794	0.343457	0.549698	0.58875	0.709014	-8.41245
REACTOME_L1CAM_INTERACTIONS	0.000790028	0.223428	0.547343	0.590335	0.710264	-8.41379
REACTOME_METABOLISM_OF_CARBOHYDRATES	-0.000856238	0.202736	-0.543448	0.592963	0.712764	-8.41599
PID_CONE_PATHWAY	-0.00289025	-0.256596	-0.542587	0.593544	0.712802	-8.41647
BIOCARTA_RAB_PATHWAY	0.00215386	0.320286	0.539008	0.595965	0.715047	-8.41848
REACTOME_RIP_MEDIATED_NFKB_ACTIVATION_VIA_DAI	0.00106425	0.154109	0.537474	0.597003	0.715632	-8.41933
BIOCARTA_NGF_PATHWAY	0.00102067	0.343781	0.532477	0.600394	0.719031	-8.4221
PID_IL3_PATHWAY	0.00164442	0.244197	0.531089	0.601337	0.719497	-8.42286
BIOCARTA_VDR_PATHWAY	0.00154203	0.264205	0.528031	0.603419	0.72036	-8.42454
HALLMARK_PANCREAS_BETA_CELLS	-0.00142834	0.0239963	-0.5278	0.603575	0.72036	-8.42467
REACTOME_HS_GAG_DEGRADATION	-0.00174958	0.265642	-0.52758	0.603725	0.72036	-8.42479
REACTOME_DNA_STRAND_ELONGATION	-0.00169771	0.0893451	-0.525535	0.605119	0.72136	-8.4259
KEGG_ENDOMETRIAL_CANCER	-0.00104947	0.253935	-0.521195	0.608083	0.724133	-8.42826
PID_ERBB1_INTERNALIZATION_PATHWAY	-0.000887489	0.259584	-0.520494	0.608562	0.724133	-8.42863
REACTOME_DOPAMINE_NEUROTRANSMITTER_RELEASE_CYCLE	-0.00212096	-0.078452	-0.514934	0.612371	0.727997	-8.43162
REACTOME_SIGNAL_TRANSDUCTION_BY_L1	0.000638281	0.310592	0.499061	0.623304	0.740316	-8.43997
REACTOME_UNWINDING_OF_DNA	-0.00283414	0.0526334	-0.497931	0.624086	0.740566	-8.44055
REACTOME_ACTIVATED_AMPK_STIMULATES_FATTY_ACID_OXIDATION_IN_MUSCLE	-0.000923777	0.149237	-0.496431	0.625124	0.741121	-8.44132
BIOCARTA_TGFB_PATHWAY	-0.00121062	0.296179	-0.493642	0.627057	0.742733	-8.44276
REACTOME_SIGNALING_BY_GPCR	-0.000521217	-0.0441675	-0.491053	0.628854	0.74394	-8.44408
REACTOME_PROTEIN_FOLDING	0.000710066	0.375958	0.490522	0.629223	0.74394	-8.44435
REACTOME_SHC_MEDIATED_CASCADE	-0.00112154	0.0378729	-0.488944	0.63032	0.744558	-8.44515
REACTOME_DOWNSTREAM_TCR_SIGNALING	-0.00108211	0.0668168	-0.484321	0.633538	0.747665	-8.44749
REACTOME_FATTY_ACYL_COA_BIOSYNTHESIS	0.00132486	0.334583	0.48351	0.634103	0.747665	-8.44789
REACTOME_PI_METABOLISM	-0.000690999	0.19231	-0.481529	0.635485	0.748614	-8.44889
REACTOME_TRANSPORT_OF_MATURE_MRNA_DERIVED_FROM_AN_INTRONLESS_TRANSCRIPT	-0.00164906	0.286149	-0.480461	0.63623	0.748812	-8.44942
REACTOME_POST_NMDA_RECEPTOR_ACTIVATION_EVENTS	0.000860823	0.0552357	0.477163	0.638535	0.750843	-8.45106
REACTOME_LAGGING_STRAND_SYNTHESIS	-0.00105795	0.110037	-0.475305	0.639835	0.75169	-8.45198
REACTOME_RECRUITMENT_OF_NUMA_TO_MITOTIC_CENTROSOMES	-0.00169729	0.226987	-0.471672	0.64238	0.753997	-8.45377
REACTOME_CYTOCHROME_P450_ARRANGED_BY_SUBSTRATE_TYPE	0.00138073	-0.166232	0.469356	0.644006	0.755222	-8.4549
REACTOME_SYNTHESIS_OF_BILE_ACIDS_AND_BILE_SALTS_VIA_7ALPHA_HYDROXYCHOLESTEROL	0.00163933	-0.0883979	0.462148	0.649075	0.759935	-8.45839
REACTOME_MITOTIC_G2_G2_M_PHASES	-0.000799778	0.235335	-0.461976	0.649197	0.759935	-8.45847
ST_DIFFERENTIATION_PATHWAY_IN_PC12_CELLS	0.00124258	0.204562	0.459719	0.650788	0.76106	-8.45955
PID_A6B1_A6B4_INTEGRIN_PATHWAY	-0.000481026	0.389257	-0.458949	0.651331	0.76106	-8.45992
KEGG_GLUTATHIONE_METABOLISM	-0.00115125	0.25832	-0.454713	0.654323	0.763412	-8.46193
KEGG_ABC_TRANSPORTERS	-0.00169986	-0.0280052	-0.453732	0.655017	0.763412	-8.46239
REACTOME_DESTABILIZATION_OF_MRNA_BY_KSRP	0.00126207	0.271348	0.452923	0.655589	0.763412	-8.46278
REACTOME_LIPOPROTEIN_METABOLISM	0.00111838	0.125389	0.452137	0.656145	0.763412	-8.46315
PID_HDAC_CLASSI_PATHWAY	0.000776237	0.262553	0.451936	0.656288	0.763412	-8.46324
BIOCARTA_CDC42RAC_PATHWAY	-0.00104275	0.445036	-0.450474	0.657323	0.763603	-8.46393
BIOCARTA_FMLP_PATHWAY	-0.00120248	0.232882	-0.450042	0.657629	0.763603	-8.46413
REACTOME_PROLONGED_ERK_ACTIVATION_EVENTS	-0.00143563	0.289277	-0.446771	0.659949	0.765395	-8.46565
REACTOME_SPHINGOLIPID_DE_NOVO_BIOSYNTHESIS	-0.00102165	0.277905	-0.446202	0.660352	0.765395	-8.46592
KEGG_ADHERENS_JUNCTION	-0.000629329	0.274511	-0.441976	0.663355	0.767618	-8.46787
REACTOME_RECYCLING_OF_BILE_ACIDS_AND_SALTS	-0.00132814	-0.302477	-0.441837	0.663454	0.767618	-8.46793
BIOCARTA_VITCB_PATHWAY	-0.00158731	0.298908	-0.440579	0.664349	0.767969	-8.46851
KEGG_SYSTEMIC_LUPUS_ERYTHEMATOSUS	0.00131493	-0.0852122	0.435963	0.667638	0.771083	-8.47062
REACTOME_INHIBITION_OF_REPLICATION_INITIATION_OF_DAMAGED_DNA_BY_RB1_E2F1	-0.00105519	0.190199	-0.432627	0.670019	0.773144	-8.47212
REACTOME_RORA_ACTIVATES_CIRCADIAN_EXPRESSION	0.000693459	0.178555	0.423476	0.676569	0.779997	-8.4762
BIOCARTA_CXCR4_PATHWAY	-0.000840361	0.30977	-0.422652	0.67716	0.779997	-8.47657
REACTOME_METABOLISM_OF_LIPIDS_AND_LIPOPROTEINS	-0.000413873	0.188829	-0.419155	0.679671	0.782194	-8.4781
ST_GA13_PATHWAY	-0.000975787	0.182952	-0.416901	0.681291	0.783178	-8.47908
REACTOME_NEP_NS2_INTERACTS_WITH_THE_CELLULAR_EXPORT_MACHINERY	-0.00155876	0.290262	-0.415627	0.682208	0.783178	-8.47963
REACTOME_CLASS_B_2_SECRETIN_FAMILY_RECEPTORS	-0.00075923	-0.0108848	-0.415448	0.682337	0.783178	-8.47971
PID_PLK1_PATHWAY	-0.00133348	0.182255	-0.409742	0.686449	0.786524	-8.48216
BIOCARTA_COMP_PATHWAY	0.00192097	-0.0340413	0.409719	0.686465	0.786524	-8.48217
REACTOME_GABA_SYNTHESIS_RELEASE_REUPTAKE_AND_DEGRADATION	-0.00120786	0.0938214	-0.407258	0.688242	0.787863	-8.48322
REACTOME_PLATELET_SENSITIZATION_BY_LDL	0.00104927	0.241758	0.402056	0.692003	0.791471	-8.48541
KEGG_TYPE_I_DIABETES_MELLITUS	0.000862365	-0.0877035	0.400848	0.692878	0.791773	-8.48592
PID_SYNDECAN_4_PATHWAY	-0.000684317	0.291383	-0.399769	0.693659	0.791813	-8.48637
REACTOME_GLOBAL_GENOMIC_NER_GG_NER	-0.000940494	0.179125	-0.399114	0.694134	0.791813	-8.48664
REACTOME_GPCR_DOWNSTREAM_SIGNALING	-0.000426121	-0.0876039	-0.395838	0.69651	0.793825	-8.488
PID_MTOR_4PATHWAY	-0.000813958	0.318004	-0.393435	0.698254	0.794424	-8.48899
PID_IL8CXCR1_PATHWAY	0.000826557	0.0818002	0.393427	0.69826	0.794424	-8.48899
REACTOME_TRIF_MEDIATED_TLR3_SIGNALING	-0.000795022	0.22876	-0.391031	0.700002	0.795708	-8.48997
BIOCARTA_CFTR_PATHWAY	0.000942047	0.178372	0.385328	0.704154	0.799726	-8.49228
REACTOME_ACYL_CHAIN_REMODELLING_OF_PS	-0.0019728	0.0173142	-0.382927	0.705904	0.80073	-8.49324
KEGG_RIG_I_LIKE_RECEPTOR_SIGNALING_PATHWAY	-0.00106913	0.126835	-0.382272	0.706382	0.80073	-8.4935
REACTOME_THE_ROLE_OF_NEF_IN_HIV1_REPLICATION_AND_DISEASE_PATHOGENESIS	-0.000731965	0.291841	-0.381577	0.706889	0.80073	-8.49378
BIOCARTA_EIF_PATHWAY	0.0006448	0.45295	0.379592	0.708339	0.801671	-8.49457
PID_PRLSIGNALINGEVENTSPATHWAY	-0.000714058	0.341662	-0.373685	0.712659	0.805858	-8.49689
BIOCARTA_CERAMIDE_PATHWAY	-0.000820424	0.299707	-0.367612	0.717111	0.810186	-8.49924
REACTOME_P75NTR_SIGNALS_VIA_NFKB	-0.000620518	0.346423	-0.354631	0.726662	0.820068	-8.50413
BILD_SRC_ONCOGENIC_SIGNATURE	0.000975667	0.320525	0.353477	0.727513	0.820068	-8.50456
REACTOME_LOSS_OF_NLP_FROM_MITOTIC_CENTROSOMES	0.000491397	0.249086	0.353149	0.727755	0.820068	-8.50468
PID_S1P_S1P2_PATHWAY	-0.00127506	0.288289	-0.346516	0.732656	0.824392	-8.5071
REACTOME_IL_7_SIGNALING	-0.000657546	0.101388	-0.345069	0.733726	0.824392	-8.50762
REACTOME_HIV_INFECTION	-0.000505787	0.329329	-0.34477	0.733947	0.824392	-8.50773
REACTOME_PHASE1_FUNCTIONALIZATION_OF_COMPOUNDS	0.000814314	-0.146413	0.344517	0.734134	0.824392	-8.50782
PID_P75NTRPATHWAY	0.000440224	0.270225	0.343035	0.735232	0.824733	-8.50835
REACTOME_ACYL_CHAIN_REMODELLING_OF_PI	0.00181618	-0.0595477	0.342065	0.73595	0.824733	-8.5087
REACTOME_TRANSPORT_OF_MATURE_TRANSCRIPT_TO_CYTOPLASM	-0.000824666	0.328214	-0.341531	0.736346	0.824733	-8.50889
REACTOME_VOLTAGE_GATED_POTASSIUM_CHANNELS	-0.000854356	-0.310817	-0.338884	0.738309	0.826218	-8.50983
PID_CERAMIDE_PATHWAY	-0.000644881	0.262831	-0.337713	0.739178	0.826477	-8.51025
KEGG_CYTOKINE_CYTOKINE_RECEPTOR_INTERACTION	-0.000518761	-0.00605039	-0.329524	0.745263	0.832564	-8.5131
REACTOME_ADAPTIVE_IMMUNE_SYSTEM	0.000371133	0.229951	0.325402	0.748332	0.83506	-8.51451
KEGG_ACUTE_MYELOID_LEUKEMIA	-0.00091221	0.218441	-0.323959	0.749408	0.83506	-8.515
REACTOME_THROMBOXANE_SIGNALLING_THROUGH_TP_RECEPTOR	-0.00111957	0.0925115	-0.323281	0.749914	0.83506	-8.51523
PID_S1P_S1P4_PATHWAY	-0.00113319	0.28205	-0.323067	0.750073	0.83506	-8.5153
BIOCARTA_RHO_PATHWAY	0.0003651	0.361394	0.320019	0.752348	0.836874	-8.51633
PID_CD40_PATHWAY	0.00046044	0.154982	0.317001	0.754602	0.838662	-8.51733
BIOCARTA_G2_PATHWAY	-0.000844172	0.235683	-0.315674	0.755594	0.839046	-8.51777
BIOCARTA_TRKA_PATHWAY	0.000583741	0.230041	0.314194	0.756701	0.839556	-8.51826
ST_GRANULE_CELL_SURVIVAL_PATHWAY	0.00066227	0.207861	0.31043	0.759518	0.839855	-8.51949
REACTOME_PURINE_METABOLISM	-0.000739792	0.258624	-0.31034	0.759585	0.839855	-8.51951
PID_NEPHRIN_NEPH1_PATHWAY	-0.000607548	0.251753	-0.310313	0.759606	0.839855	-8.51952
KEGG_B_CELL_RECEPTOR_SIGNALING_PATHWAY	-0.000861319	0.169461	-0.310283	0.759628	0.839855	-8.51953
REACTOME_REMOVAL_OF_THE_FLAP_INTERMEDIATE_FROM_THE_C_STRAND	0.000762646	0.201592	0.308737	0.760786	0.839855	-8.52003
REACTOME_REGULATION_OF_GLUCOKINASE_BY_GLUCOKINASE_REGULATORY_PROTEIN	-0.00125426	0.235656	-0.308645	0.760855	0.839855	-8.52006
PID_ECADHERIN_STABILIZATION_PATHWAY	0.000366404	0.358839	0.307028	0.762067	0.840204	-8.52058
BIOCARTA_MTA3_PATHWAY	-0.000529565	0.354108	-0.306494	0.762468	0.840204	-8.52076
PID_FANCONI_PATHWAY	0.000782	0.057823	0.303937	0.764386	0.841603	-8.52157
REACTOME_SIGNALING_BY_SCF_KIT	-0.00061001	0.196724	-0.301132	0.766492	0.842866	-8.52246
BIOCARTA_CHREBP2_PATHWAY	-0.000788451	0.259867	-0.300679	0.766832	0.842866	-8.5226
REACTOME_FORMATION_OF_INCISION_COMPLEX_IN_GG_NER	0.000799954	0.212402	0.298353	0.76858	0.844072	-8.52333
REACTOME_STRIATED_MUSCLE_CONTRACTION	-0.000746989	-0.0222757	-0.294898	0.77118	0.84621	-8.5244
HALLMARK_EPITHELIAL_MESENCHYMAL_TRANSITION	0.000852194	0.315998	0.288552	0.77596	0.850736	-8.52634
REACTOME_PLATELET_CALCIUM_HOMEOSTASIS	-0.000958031	0.0111881	-0.28432	0.779154	0.853516	-8.52761
BIOCARTA_BAD_PATHWAY	0.000684867	0.225076	0.280755	0.781847	0.855743	-8.52866
REACTOME_REGULATION_OF_MRNA_STABILITY_BY_PROTEINS_THAT_BIND_AU_RICH_ELEMENTS	-0.000314554	0.387589	-0.275501	0.785821	0.859368	-8.53019
KEGG_THYROID_CANCER	0.000695049	0.257386	0.271913	0.788539	0.861613	-8.53122
REACTOME_INFLAMMASOMES	-0.000474544	0.210983	-0.267744	0.7917	0.864339	-8.5324
HALLMARK_INTERFERON_ALPHA_RESPONSE	-0.00167172	0.170694	-0.263914	0.794607	0.866462	-8.53346
REACTOME_DNA_REPAIR	0.000500631	0.181155	0.263231	0.795126	0.866462	-8.53365
HALLMARK_FATTY_ACID_METABOLISM	-0.000346322	0.252852	-0.262544	0.795648	0.866462	-8.53384
BIOCARTA_SALMONELLA_PATHWAY	0.000542024	0.460208	0.261339	0.796564	0.866731	-8.53417
REACTOME_RECRUITMENT_OF_MITOTIC_CENTROSOME_PROTEINS_AND_COMPLEXES	0.000401495	0.248287	0.260459	0.797233	0.866731	-8.53441
HALLMARK_APICAL_SURFACE	-0.000440627	0.179278	-0.256037	0.800596	0.869659	-8.53561
HALLMARK_REACTIVE_OXIGEN_SPECIES_PATHWAY	0.000441113	0.340874	0.251409	0.80412	0.872757	-8.53684
BIOCARTA_HCMV_PATHWAY	0.000642504	0.296914	0.247544	0.807068	0.875223	-8.53785
PID_MET_PATHWAY	0.000547938	0.321516	0.245895	0.808326	0.875456	-8.53827
REACTOME_CYTOSOLIC_SULFONATION_OF_SMALL_MOLECULES	-0.000998414	0.0189003	-0.245494	0.808632	0.875456	-8.53838
REACTOME_CIRCADIAN_REPRESSION_OF_EXPRESSION_BY_REV_ERBA	-0.000365688	0.141159	-0.240125	0.812732	0.879161	-8.53974
KEGG_PANTOTHENATE_AND_COA_BIOSYNTHESIS	0.000519166	-0.031048	0.237812	0.814501	0.88034	-8.54032
REACTOME_METABOLISM_OF_VITAMINS_AND_COFACTORS	0.000392337	0.161836	0.235045	0.816617	0.881819	-8.54101
REACTOME_ACTIVATION_OF_THE_MRNA_UPON_BINDING_OF_THE_CAP_BINDING_COMPLEX_AND_EIFS_AND_SUBSEQUENT_BINDING_TO_43S	0.000418441	0.476316	0.234246	0.817229	0.881819	-8.5412
PID_MYC_PATHWAY	-0.000502169	0.310554	-0.231288	0.819494	0.883527	-8.54192
BIOCARTA_PTEN_PATHWAY	0.000689433	0.306356	0.222993	0.825853	0.889644	-8.5439
KEGG_TASTE_TRANSDUCTION	-0.000548031	-0.169054	-0.219613	0.828449	0.8917	-8.54468
PID_CASPASE_PATHWAY	-0.00028563	0.235951	-0.215311	0.831755	0.894516	-8.54566
REACTOME_CELL_CELL_JUNCTION_ORGANIZATION	-0.000326845	0.0982218	-0.2138	0.832917	0.895023	-8.546
REACTOME_REGULATION_OF_AMPK_ACTIVITY_VIA_LKB1	-0.000451453	0.142495	-0.210532	0.83543	0.896981	-8.54673
KEGG_MTOR_SIGNALING_PATHWAY	-0.00039721	0.242817	-0.20922	0.83644	0.897322	-8.54702
REACTOME_MITOTIC_PROMETAPHASE	0.000674946	0.166224	0.207117	0.83806	0.898317	-8.54748
REACTOME_SYNTHESIS_OF_GLYCOSYLPHOSPHATIDYLINOSITOL_GPI	-0.000675228	0.181841	-0.205692	0.839157	0.898608	-8.54779
REACTOME_ENDOSOMAL_SORTING_COMPLEX_REQUIRED_FOR_TRANSPORT_ESCRT	-0.000724284	0.334285	-0.204301	0.84023	0.898608	-8.54809
REACTOME_ION_CHANNEL_TRANSPORT	-0.000480216	-0.0376659	-0.204067	0.84041	0.898608	-8.54814
PID_TCRRASPATHWAY	0.000945113	0.2316	0.20209	0.841934	0.899496	-8.54856
REACTOME_CGMP_EFFECTS	-0.000744774	-0.373757	-0.198404	0.844777	0.901722	-8.54933
REACTOME_SYNTHESIS_OF_VERY_LONG_CHAIN_FATTY_ACYL_COAS	0.000609288	0.281869	0.197587	0.845408	0.901722	-8.5495
REACTOME_AKT_PHOSPHORYLATES_TARGETS_IN_THE_CYTOSOL	-0.000582249	0.31396	-0.194764	0.847587	0.903303	-8.55008
KEGG_HOMOLOGOUS_RECOMBINATION	-0.000395705	0.0852656	-0.193166	0.848821	0.903876	-8.55041
REACTOME_GLUCOSE_TRANSPORT	-0.00067583	0.237823	-0.1867	0.853819	0.90724	-8.55169
REACTOME_CD28_DEPENDENT_PI3K_AKT_SIGNALING	-0.000441375	0.176767	-0.185866	0.854464	0.90724	-8.55186
REACTOME_REGULATION_OF_PYRUVATE_DEHYDROGENASE_PDH_COMPLEX	0.000641558	0.179665	0.185782	0.854529	0.90724	-8.55187
PID_LKB1_PATHWAY	-0.000294953	0.288855	-0.184337	0.855647	0.90724	-8.55215
REACTOME_FACTORS_INVOLVED_IN_MEGAKARYOCYTE_DEVELOPMENT_AND_PLATELET_PRODUCTION	0.000261093	0.121516	0.18394	0.855955	0.90724	-8.55223
REACTOME_SYNTHESIS_AND_INTERCONVERSION_OF_NUCLEOTIDE_DI_AND_TRIPHOSPHATES	-0.000441568	0.258552	-0.183652	0.856177	0.90724	-8.55229
REACTOME_COLLAGEN_FORMATION	0.000785956	0.176456	0.180607	0.858535	0.908336	-8.55287
REACTOME_SIGNALING_BY_FGFR1_MUTANTS	-0.000236771	0.154505	-0.180507	0.858612	0.908336	-8.55289
ST_JNK_MAPK_PATHWAY	0.000357565	0.179288	0.179192	0.85963	0.908355	-8.55313
KEGG_MELANOMA	0.000268157	0.172957	0.178184	0.860411	0.908355	-8.55332
REACTOME_HOST_INTERACTIONS_OF_HIV_FACTORS	-0.000260821	0.359494	-0.176583	0.861652	0.908355	-8.55362
PID_THROMBIN_PAR4_PATHWAY	0.000461119	0.122091	0.175567	0.862439	0.908355	-8.55381
PID_NFAT_3PATHWAY	-0.000339726	0.273228	-0.175507	0.862486	0.908355	-8.55382
REACTOME_PROCESSIVE_SYNTHESIS_ON_THE_LAGGING_STRAND	-0.000389991	0.12995	-0.175061	0.862832	0.908355	-8.5539
KEGG_STEROID_HORMONE_BIOSYNTHESIS	0.000746597	-0.0788149	0.172756	0.864619	0.909061	-8.55432
PID_CDC42_PATHWAY	0.000289932	0.294229	0.172387	0.864905	0.909061	-8.55439
BIOCARTA_DEATH_PATHWAY	0.000213087	0.213754	0.169228	0.867355	0.910542	-8.55496
REACTOME_DESTABILIZATION_OF_MRNA_BY_AUF1_HNRNP_D0	0.000209745	0.446204	0.168761	0.867718	0.910542	-8.55504
REACTOME_PREFOLDIN_MEDIATED_TRANSFER_OF_SUBSTRATE_TO_CCT_TRIC	0.000250192	0.417916	0.164158	0.871291	0.913291	-8.55584
KEGG_LONG_TERM_POTENTIATION	-0.000402375	0.140143	-0.163573	0.871746	0.913291	-8.55594
BIOCARTA_NTHI_PATHWAY	-0.000296817	0.267809	-0.16066	0.874009	0.914317	-8.55644
BIOCARTA_GCR_PATHWAY	-0.000202906	0.340758	-0.160499	0.874135	0.914317	-8.55647
REACTOME_GLYCOLYSIS	-0.000217723	0.321348	-0.159356	0.875023	0.914508	-8.55666
BIOCARTA_INSULIN_PATHWAY	0.000345934	0.342771	0.158334	0.875817	0.914601	-8.55683
REACTOME_FGFR_LIGAND_BINDING_AND_ACTIVATION	-0.000485787	-0.153045	-0.157143	0.876743	0.914832	-8.55703
REACTOME_LIPID_DIGESTION_MOBILIZATION_AND_TRANSPORT	0.000267433	0.120564	0.152999	0.879967	0.917457	-8.5577
REACTOME_PURINE_SALVAGE	-0.000313386	0.217661	-0.149096	0.883005	0.919885	-8.55832
REACTOME_TIE2_SIGNALING	-0.000388609	0.136347	-0.147188	0.88449	0.920693	-8.55861
REACTOME_GENERIC_TRANSCRIPTION_PATHWAY	0.000247954	0.0416246	0.144229	0.886796	0.922353	-8.55907
REACTOME_NEF_MEDIATES_DOWN_MODULATION_OF_CELL_SURFACE_RECEPTORS_BY_RECRUITING_THEM_TO_CLATHRIN_ADAPTERS	-0.000268709	0.348398	-0.141405	0.888997	0.923901	-8.55949
PID_AR_TF_PATHWAY	-0.000334573	0.172167	-0.138786	0.891039	0.925282	-8.55988
REACTOME_ARMS_MEDIATED_ACTIVATION	-0.000437752	0.289593	-0.128669	0.898933	0.932733	-8.5613
PID_PTP1BPATHWAY	0.000193618	0.168844	0.121582	0.904471	0.937729	-8.56223
REACTOME_INTERFERON_SIGNALING	-0.000370565	0.193411	-0.116357	0.908556	0.941212	-8.56288
REACTOME_HORMONE_SENSITIVE_LIPASE_HSL_MEDIATED_TRIACYLGLYCEROL_HYDROLYSIS	-0.000470589	0.17175	-0.109699	0.913766	0.945853	-8.56367
BIOCARTA_TFF_PATHWAY	-0.000218299	0.363694	-0.105663	0.916926	0.948368	-8.56413
KEGG_CELL_CYCLE	0.000213706	0.225902	0.103621	0.918526	0.948536	-8.56435
REACTOME_ENERGY_DEPENDENT_REGULATION_OF_MTOR_BY_LKB1_AMPK	0.00019041	0.148335	0.102435	0.919454	0.948536	-8.56448
REACTOME_MAP_KINASE_ACTIVATION_IN_TLR_CASCADE	-0.000249406	0.239884	-0.102417	0.919468	0.948536	-8.56448
REACTOME_THE_ACTIVATION_OF_ARYLSULFATASES	-0.00037336	0.134699	-0.101721	0.920014	0.948536	-8.56456
REACTOME_ANDROGEN_BIOSYNTHESIS	-0.000494861	-0.268418	-0.0995669	0.921702	0.949521	-8.56478
REACTOME_PI3K_EVENTS_IN_ERBB4_SIGNALING	0.000163251	0.220415	0.0974345	0.923373	0.950488	-8.565
REACTOME_TIGHT_JUNCTION_INTERACTIONS	0.000291896	0.0307802	0.0955965	0.924814	0.951216	-8.56519
SA_G1_AND_S_PHASES	-0.000222502	0.30684	-0.0943376	0.925801	0.951477	-8.56532
REACTOME_MRNA_3_END_PROCESSING	0.000143782	0.359413	0.0917425	0.927836	0.952813	-8.56557
KEGG_LYSINE_DEGRADATION	-0.000162492	0.189323	-0.0872885	0.93133	0.955645	-8.56599
BIOCARTA_IL2_PATHWAY	-0.000226503	0.223514	-0.0838594	0.934021	0.956986	-8.5663
BIOCARTA_AKAPCENTROSOME_PATHWAY	0.000145609	0.186677	0.0837419	0.934113	0.956986	-8.56631
ST_WNT_CA2_CYCLIC_GMP_PATHWAY	0.000198672	0.0028971	0.0809449	0.936308	0.958478	-8.56655
PID_FCER1PATHWAY	-0.000130703	0.225746	-0.0792453	0.937643	0.959087	-8.56669
REACTOME_GAB1_SIGNALOSOME	-0.00014773	0.2385	-0.0768824	0.939498	0.960135	-8.56689
REACTOME_POTASSIUM_CHANNELS	-0.000103277	-0.216234	-0.0760556	0.940147	0.960135	-8.56695
KEGG_DRUG_METABOLISM_OTHER_ENZYMES	0.000166929	0.044678	0.0713297	0.94386	0.963168	-8.56732
PID_IL8CXCR2_PATHWAY	0.000148097	0.151338	0.0695281	0.945275	0.963752	-8.56745
PID_ERB_GENOMIC_PATHWAY	-9.51598e-05	0.217368	-0.0687095	0.945919	0.963752	-8.56751
HALLMARK_ADIPOGENESIS	-7.21913e-05	0.286216	-0.0666873	0.947508	0.964613	-8.56765
REACTOME_ENDOGENOUS_STEROLS	0.00033565	-0.136581	0.0649892	0.948842	0.965214	-8.56777
KEGG_LEUKOCYTE_TRANSENDOTHELIAL_MIGRATION	-6.78871e-05	0.142364	-0.0606479	0.952255	0.967927	-8.56806
BIOCARTA_LEPTIN_PATHWAY	-0.00013227	0.134687	-0.05595	0.955949	0.970921	-8.56835
REACTOME_CHROMOSOME_MAINTENANCE	-8.15651e-05	0.0570691	-0.0510879	0.959774	0.973293	-8.56862
BIOCARTA_RAC1_PATHWAY	-0.00017269	0.174692	-0.051073	0.959785	0.973293	-8.56862
REACTOME_PYRUVATE_METABOLISM	0.000111447	0.277506	0.0485199	0.961794	0.973852	-8.56875
REACTOME_TRAF6_MEDIATED_NFKB_ACTIVATION	-0.000139795	0.191229	-0.0484631	0.961839	0.973852	-8.56876
REACTOME_INNATE_IMMUNE_SYSTEM	-7.92823e-05	0.160308	-0.0469999	0.96299	0.973998	-8.56883
KEGG_CYTOSOLIC_DNA_SENSING_PATHWAY	8.19745e-05	0.154729	0.0463709	0.963485	0.973998	-8.56886
REACTOME_TRANSPORT_OF_RIBONUCLEOPROTEINS_INTO_THE_HOST_NUCLEUS	-0.000103677	0.282013	-0.0275614	0.978291	0.988196	-8.56959
PID_MYC_ACTIVPATHWAY	3.24988e-05	0.307959	0.0255519	0.979874	0.989024	-8.56965
REACTOME_TRAF6_MEDIATED_INDUCTION_OF_NFKB_AND_MAP_KINASES_UPON_TLR7_8_OR_9_ACTIVATION	-4.85221e-05	0.225012	-0.021433	0.983117	0.991527	-8.56975
BIOCARTA_MAPK_PATHWAY	4.89268e-05	0.236218	0.0172509	0.986411	0.993033	-8.56983
REACTOME_INTERFERON_ALPHA_BETA_SIGNALING	0.000152585	0.153991	0.0171349	0.986503	0.993033	-8.56984
BIOCARTA_CDK5_PATHWAY	7.14227e-05	0.295717	0.0166199	0.986908	0.993033	-8.56985
BIOCARTA_MITOCHONDRIA_PATHWAY	2.85797e-05	0.176457	0.0155392	0.987759	0.993119	-8.56986
KEGG_DNA_REPLICATION	-3.35756e-05	0.131315	-0.0134553	0.989401	0.993494	-8.5699
SIG_PIP3_SIGNALING_IN_B_LYMPHOCYTES	-1.65371e-05	0.0872718	-0.0127772	0.989935	0.993494	-8.5699
BIOCARTA_ARENRF2_PATHWAY	3.1582e-05	0.228135	0.0121485	0.99043	0.993494	-8.56991
KEGG_ARACHIDONIC_ACID_METABOLISM	-2.7185e-05	0.0323024	-0.0102747	0.991906	0.994206	-8.56994
KEGG_VIRAL_MYOCARDITIS	-9.29527e-06	0.10435	-0.00699909	0.994486	0.995995	-8.56996
REACTOME_CYTOKINE_SIGNALING_IN_IMMUNE_SYSTEM	-1.49208e-05	0.192635	-0.00605856	0.995227	0.995995	-8.56997
REACTOME_ACETYLCHOLINE_BINDING_AND_DOWNSTREAM_EVENTS	-2.7154e-05	-0.379083	-0.00463301	0.99635	0.99635	-8.56998

## Sheet: ssGSEA_AKT_C2_H
	logFC	AveExpr	t	P.Value	adj.P.Val	B
REACTOME_CHEMOKINE_RECEPTORS_BIND_CHEMOKINES	-0.0279309	-0.141962	-11.8856	2.08975e-10	2.71041e-07	13.0528
REACTOME_REVERSIBLE_HYDRATION_OF_CARBON_DIOXIDE	0.0349203	-0.00912607	10.3362	2.24914e-09	1.45857e-06	10.5795
BIOCARTA_RB_PATHWAY	-0.02106	0.187533	-9.61816	7.38295e-09	3.17846e-06	9.34387
KEGG_FRUCTOSE_AND_MANNOSE_METABOLISM	0.0149792	0.247016	9.41876	1.038e-08	3.17846e-06	8.98993
REACTOME_GLYCOLYSIS	0.0113957	0.325219	9.16386	1.61577e-08	3.17846e-06	8.53041
REACTOME_SIGNALING_BY_BMP	-0.015298	0.18523	-9.12183	1.73939e-08	3.17846e-06	8.45387
REACTOME_DOWNREGULATION_OF_SMAD2_3_SMAD4_TRANSCRIPTIONAL_ACTIVITY	-0.0145497	0.308693	-9.10288	1.7983e-08	3.17846e-06	8.4193
REACTOME_TRANSCRIPTIONAL_ACTIVITY_OF_SMAD2_SMAD3_SMAD4_HETEROTRIMER	-0.00925135	0.322907	-9.05262	1.96483e-08	3.17846e-06	8.32737
PID_SYNDECAN_2_PATHWAY	-0.00919749	0.413661	-8.9873	2.20556e-08	3.17846e-06	8.20741
PID_NECTIN_PATHWAY	-0.00719149	0.362233	-7.93822	1.52051e-07	1.9721e-05	6.20629
REACTOME_YAP1_AND_WWTR1_TAZ_STIMULATED_GENE_EXPRESSION	-0.0104846	0.161792	-7.65049	2.64796e-07	3.06623e-05	5.63239
REACTOME_SIGNAL_ATTENUATION	-0.0144602	0.192358	-7.61513	2.83692e-07	3.06623e-05	5.56112
REACTOME_GLUCOSE_METABOLISM	0.00826568	0.291222	7.31202	5.15812e-07	5.14622e-05	4.94335
PID_RHOA_PATHWAY	-0.00812008	0.266788	-7.15338	7.0882e-07	6.56671e-05	4.6152
BIOCARTA_P53_PATHWAY	-0.0114048	0.298851	-6.90899	1.1643e-06	9.53861e-05	4.10332
PID_P53DOWNSTREAMPATHWAY	-0.00703933	0.275464	-6.90382	1.1767e-06	9.53861e-05	4.0924
REACTOME_FORMATION_OF_TUBULIN_FOLDING_INTERMEDIATES_BY_CCT_TRIC	0.00732378	0.438098	6.74397	1.63523e-06	0.000124759	3.75332
REACTOME_RNA_POL_I_RNA_POL_III_AND_MITOCHONDRIAL_TRANSCRIPTION	0.00842647	0.104511	6.70996	1.75457e-06	0.000126426	3.68078
REACTOME_PECAM1_INTERACTIONS	-0.0128829	0.192913	-6.64765	1.99712e-06	0.000127223	3.54745
HALLMARK_WNT_BETA_CATENIN_SIGNALING	-0.0080682	0.244385	-6.64477	2.00912e-06	0.000127223	3.54129
KEGG_PENTOSE_PHOSPHATE_PATHWAY	0.0131179	0.287464	6.63279	2.05989e-06	0.000127223	3.5156
BIOCARTA_CBL_PATHWAY	-0.00993926	0.196291	-6.43755	3.10205e-06	0.00018288	3.09439
BIOCARTA_AMI_PATHWAY	-0.0178464	0.0479117	-6.34432	3.77845e-06	0.000213072	2.89162
HALLMARK_TNFA_SIGNALING_VIA_NFKB	-0.0111802	0.269812	-6.30119	4.14103e-06	0.000223788	2.79747
REACTOME_REGULATION_OF_GENE_EXPRESSION_IN_BETA_CELLS	0.0136662	-0.152653	6.18487	5.3083e-06	0.000275395	2.54244
REACTOME_CELL_EXTRACELLULAR_MATRIX_INTERACTIONS	-0.0109432	0.315684	-6.08852	6.52906e-06	0.000315975	2.33002
REACTOME_BILE_SALT_AND_ORGANIC_ANION_SLC_TRANSPORTERS	0.0180141	0.0471272	6.08507	6.57774e-06	0.000315975	2.3224
REACTOME_ZINC_TRANSPORTERS	0.0109629	0.181166	6.02759	7.44656e-06	0.000344935	2.19515
BIOCARTA_NTHI_PATHWAY	-0.0108117	0.264304	-5.98241	8.2117e-06	0.000350478	2.09487
PID_REG_GR_PATHWAY	-0.00764472	0.228207	-5.96748	8.48193e-06	0.000350478	2.06168
KEGG_HOMOLOGOUS_RECOMBINATION	-0.011314	0.0816262	-5.9591	8.63757e-06	0.000350478	2.04304
PID_HIF1_TFPATHWAY	0.00954619	0.269043	5.95859	8.64711e-06	0.000350478	2.04191
REACTOME_GLUCONEOGENESIS	0.0101457	0.266248	5.92361	9.32989e-06	0.000366693	1.96403
BIOCARTA_DNAFRAGMENT_PATHWAY	-0.0209458	0.162172	-5.8189	1.17235e-05	0.000437701	1.73012
BIOCARTA_DC_PATHWAY	-0.0329667	-0.22674	-5.81028	1.19465e-05	0.000437701	1.71083
BIOCARTA_ECM_PATHWAY	-0.00692487	0.39953	-5.78781	1.2549e-05	0.000437701	1.66046
REACTOME_RNA_POL_III_TRANSCRIPTION	0.00937842	0.233009	5.77973	1.27734e-05	0.000437701	1.64232
REACTOME_DOWNREGULATION_OF_ERBB2_ERBB3_SIGNALING	0.0112673	0.317921	5.76773	1.31138e-05	0.000437701	1.6154
REACTOME_P75NTR_RECRUITS_SIGNALLING_COMPLEXES	-0.00964742	0.326609	-5.76608	1.31614e-05	0.000437701	1.61169
BIOCARTA_GRANULOCYTES_PATHWAY	-0.0301041	-0.161208	-5.71892	1.45974e-05	0.000473322	1.50574
BIOCARTA_ARAP_PATHWAY	-0.0113205	0.35073	-5.6545	1.68231e-05	0.000518489	1.36061
REACTOME_FACTORS_INVOLVED_IN_MEGAKARYOCYTE_DEVELOPMENT_AND_PLATELET_PRODUCTION	-0.00760669	0.118894	-5.64722	1.70955e-05	0.000518489	1.34419
REACTOME_REGULATION_OF_RHEB_GTPASE_ACTIVITY_BY_AMPK	-0.013518	0.136577	-5.64127	1.73215e-05	0.000518489	1.33076
HALLMARK_IL6_JAK_STAT3_SIGNALING	-0.00760474	0.149246	-5.63432	1.75895e-05	0.000518489	1.31507
PID_TOLL_ENDOGENOUS_PATHWAY	-0.0118626	0.201284	-5.57814	1.99164e-05	0.000571567	1.18809
REACTOME_HS_GAG_BIOSYNTHESIS	-0.00721313	0.191929	-5.56426	2.05384e-05	0.000571567	1.15668
REACTOME_RECYCLING_PATHWAY_OF_L1	-0.00814895	0.30349	-5.56046	2.07122e-05	0.000571567	1.14807
PID_FAK_PATHWAY	-0.00798873	0.336825	-5.50649	2.33482e-05	0.000630888	1.02572
BIOCARTA_ARENRF2_PATHWAY	-0.0126971	0.223892	-5.47553	2.50127e-05	0.000662071	0.955418
BIOCARTA_NO1_PATHWAY	0.00838098	0.107199	5.46164	2.57985e-05	0.000669214	0.923845
HALLMARK_MTORC1_SIGNALING	0.00815069	0.386693	5.44434	2.68125e-05	0.00068188	0.884502
REACTOME_RNA_POL_III_TRANSCRIPTION_INITIATION_FROM_TYPE_3_PROMOTER	0.0103286	0.217808	5.42858	2.7772e-05	0.000692697	0.84863
REACTOME_REGULATION_OF_INSULIN_LIKE_GROWTH_FACTOR_IGF_ACTIVITY_BY_INSULIN_LIKE_GROWTH_FACTOR_BINDING_PROTEINS_IGFBPS	0.0152133	0.226785	5.40962	2.89722e-05	0.000708999	0.805466
KEGG_P53_SIGNALING_PATHWAY	-0.00722819	0.255715	-5.38571	3.05618e-05	0.000734049	0.750987
HALLMARK_APOPTOSIS	-0.00652003	0.291494	-5.30332	3.67552e-05	0.000866754	0.562877
REACTOME_TRANSCRIPTION	0.00568896	0.209935	5.26288	4.02497e-05	0.000932212	0.47035
PID_IL2_STAT5PATHWAY	-0.00689878	0.141426	-5.22843	4.34929e-05	0.00098223	0.391433
REACTOME_SMAD2_SMAD3_SMAD4_HETEROTRIMER_REGULATES_TRANSCRIPTION	-0.00594979	0.328438	-5.22405	4.39239e-05	0.00098223	0.381393
KEGG_RETINOL_METABOLISM	0.0125224	-0.117368	5.20091	4.62744e-05	0.00101725	0.328326
REACTOME_KINESINS	-0.0150711	0.0886763	-5.14389	5.26281e-05	0.00113556	0.197411
REACTOME_ACYL_CHAIN_REMODELLING_OF_PI	0.0264922	-0.0513223	5.1324	5.40127e-05	0.00113556	0.170998
REACTOME_RNA_POL_III_TRANSCRIPTION_INITIATION_FROM_TYPE_2_PROMOTER	0.0101684	0.268341	5.12552	5.48595e-05	0.00113556	0.155177
REACTOME_POST_CHAPERONIN_TUBULIN_FOLDING_PATHWAY	0.0100739	0.341673	5.12312	5.51585e-05	0.00113556	0.14965
REACTOME_AMINE_DERIVED_HORMONES	0.0169142	-0.343748	5.02154	6.94316e-05	0.00140707	-0.0842418
KEGG_PANTOTHENATE_AND_COA_BIOSYNTHESIS	-0.00950064	-0.0343879	-4.99001	7.45851e-05	0.00148826	-0.156951
PID_AMB2_NEUTROPHILS_PATHWAY	-0.0132943	0.194369	-4.98075	7.61713e-05	0.00149688	-0.178317
KEGG_CYTOKINE_CYTOKINE_RECEPTOR_INTERACTION	-0.00693147	-0.00818796	-4.93161	8.51832e-05	0.00162583	-0.291802
BIOCARTA_G2_PATHWAY	-0.0137516	0.23138	-4.93132	8.52403e-05	0.00162583	-0.292482
BIOCARTA_ATM_PATHWAY	-0.0098548	0.268544	-4.90933	8.96186e-05	0.00167625	-0.343292
REACTOME_ACYL_CHAIN_REMODELLING_OF_PS	0.023805	0.0259068	4.90519	9.04683e-05	0.00167625	-0.352863
REACTOME_SIGNALING_BY_FGFR1_MUTANTS	-0.00737196	0.152127	-4.89705	9.2162e-05	0.00168358	-0.371675
PID_WNT_NONCANONICAL_PATHWAY	-0.0073391	0.213527	-4.88082	9.56373e-05	0.00169039	-0.409208
PID_PRLSIGNALINGEVENTSPATHWAY	-0.00827303	0.339142	-4.87736	9.63971e-05	0.00169039	-0.417231
REACTOME_TRAFFICKING_OF_GLUR2_CONTAINING_AMPA_RECEPTORS	0.00900569	0.099022	4.87714	9.64446e-05	0.00169039	-0.417731
PID_INTEGRIN2_PATHWAY	-0.0123062	0.0772281	-4.84461	0.000103879	0.00178641	-0.492998
BIOCARTA_LYM_PATHWAY	-0.0298388	-0.0152144	-4.83991	0.000104999	0.00178641	-0.503872
REACTOME_PROLACTIN_RECEPTOR_SIGNALING	-0.00771218	0.120324	-4.83553	0.000106055	0.00178641	-0.514011
REACTOME_ACYL_CHAIN_REMODELLING_OF_PG	0.0177165	0.0592912	4.81776	0.000110452	0.00180955	-0.555163
REACTOME_SIGNALING_BY_TGF_BETA_RECEPTOR_COMPLEX	-0.00462249	0.343738	-4.81401	0.000111404	0.00180955	-0.563859
REACTOME_G0_AND_EARLY_G1	-0.0102876	0.116807	-4.80888	0.000112716	0.00180955	-0.575721
REACTOME_G_ALPHA_Q_SIGNALLING_EVENTS	0.00540364	-0.0437428	4.80775	0.000113009	0.00180955	-0.578353
KEGG_ALDOSTERONE_REGULATED_SODIUM_REABSORPTION	-0.00608792	0.11827	-4.79028	0.000117615	0.00184834	-0.618807
BIOCARTA_IL1R_PATHWAY	0.010187	0.209735	4.78781	0.000118282	0.00184834	-0.624537
REACTOME_SMOOTH_MUSCLE_CONTRACTION	-0.0130213	0.366726	-4.781	0.00012014	0.00185502	-0.640316
BIOCARTA_MITOCHONDRIA_PATHWAY	-0.00813405	0.173736	-4.76632	0.000124246	0.00187784	-0.674336
BIOCARTA_SPRY_PATHWAY	-0.00727513	0.281886	-4.76538	0.000124514	0.00187784	-0.676518
BIOCARTA_ETS_PATHWAY	-0.0080699	0.251253	-4.74055	0.0001318	0.00196488	-0.734077
BIOCARTA_SRCRPTP_PATHWAY	-0.0159074	0.186796	-4.7182	0.000138728	0.00204171	-0.785912
KEGG_RNA_POLYMERASE	0.00936695	0.267135	4.7139	0.000140102	0.00204171	-0.795881
PID_BMPPATHWAY	-0.00855702	0.186376	-4.69682	0.000145702	0.00209972	-0.835516
BIOCARTA_MONOCYTE_PATHWAY	-0.0274245	-0.0100734	-4.68952	0.000148161	0.0021117	-0.852441
REACTOME_CONVERSION_FROM_APC_C_CDC20_TO_APC_C_CDH1_IN_LATE_ANAPHASE	-0.0107901	0.221159	-4.68108	0.00015106	0.00212961	-0.872034
BIOCARTA_CASPASE_PATHWAY	-0.00784958	0.18798	-4.67144	0.000154439	0.00215384	-0.894402
REACTOME_P130CAS_LINKAGE_TO_MAPK_SIGNALING_FOR_INTEGRINS	-0.0114795	0.182496	-4.65828	0.000159177	0.00219631	-0.924948
PID_P73PATHWAY	-0.00503402	0.272877	-4.59967	0.000182129	0.00247521	-1.06103
BIOCARTA_IGF1MTOR_PATHWAY	0.00780789	0.33846	4.5971	0.000183208	0.00247521	-1.06699
BIOCARTA_MTOR_PATHWAY	0.00708434	0.362082	4.57025	0.000194883	0.00259255	-1.12936
ST_ADRENERGIC	0.00776308	0.209558	4.56801	0.00019589	0.00259255	-1.13456
HALLMARK_TGF_BETA_SIGNALING	-0.00719354	0.36431	-4.51684	0.000220391	0.00288735	-1.25346
PID_NFAT_TFPATHWAY	-0.0118113	0.158476	-4.5074	0.000225236	0.0029213	-1.27538
HALLMARK_INFLAMMATORY_RESPONSE	-0.00733663	0.093141	-4.49634	0.000231056	0.00295664	-1.3011
REACTOME_SIGNAL_TRANSDUCTION_BY_L1	-0.00504331	0.308698	-4.4936	0.000232519	0.00295664	-1.30747
ST_STAT3_PATHWAY	0.00803156	0.230167	4.47535	0.00024251	0.00305374	-1.34987
REACTOME_SEMAPHORIN_INTERACTIONS	-0.00619334	0.256478	-4.46157	0.00025034	0.00310021	-1.38189
BIOCARTA_TRKA_PATHWAY	0.00789004	0.232476	4.45999	0.000251259	0.00310021	-1.38559
REACTOME_TETRAHYDROBIOPTERIN_BH4_SYNTHESIS_RECYCLING_SALVAGE_AND_REGULATION	0.0156873	0.248334	4.45461	0.000254392	0.00310021	-1.39807
PID_TGFBRPATHWAY	-0.00622699	0.29736	-4.45229	0.000255762	0.00310021	-1.40348
REACTOME_GAP_JUNCTION_DEGRADATION	-0.00583174	0.38448	-4.40935	0.000282409	0.00339152	-1.50328
REACTOME_GRB2_SOS_PROVIDES_LINKAGE_TO_MAPK_SIGNALING_FOR_INTERGRINS_	-0.0128641	0.169104	-4.38631	0.000297841	0.00349948	-1.55683
REACTOME_NRIF_SIGNALS_CELL_DEATH_FROM_THE_NUCLEUS	-0.00896967	0.316332	-4.38442	0.000299144	0.00349948	-1.56122
REACTOME_AMINO_ACID_SYNTHESIS_AND_INTERCONVERSION_TRANSAMINATION	0.00911692	0.28673	4.38061	0.000301786	0.00349948	-1.57007
KEGG_CHEMOKINE_SIGNALING_PATHWAY	-0.00686461	0.0958574	-4.38003	0.000302191	0.00349948	-1.57142
REACTOME_REMOVAL_OF_THE_FLAP_INTERMEDIATE_FROM_THE_C_STRAND	-0.0103492	0.197889	-4.3736	0.000306718	0.00352047	-1.58638
HALLMARK_MITOTIC_SPINDLE	-0.00964467	0.229706	-4.36812	0.000310623	0.00353402	-1.5991
REACTOME_RNA_POL_III_CHAIN_ELONGATION	0.00975379	0.276032	4.3606	0.000316068	0.0035647	-1.61658
REACTOME_LIPOPROTEIN_METABOLISM	-0.00838292	0.122222	-4.34978	0.000324072	0.00362346	-1.64173
REACTOME_TERMINATION_OF_O_GLYCAN_BIOSYNTHESIS	0.010262	-0.120314	4.33117	0.000338311	0.00375034	-1.68496
REACTOME_SIGNALING_BY_NODAL	-0.00653285	0.0308987	-4.32228	0.000345342	0.00379583	-1.70564
BIOCARTA_ATRBRCA_PATHWAY	-0.0100055	0.0455152	-4.29896	0.000364471	0.00397243	-1.75981
REACTOME_CELL_DEATH_SIGNALLING_VIA_NRAGE_NRIF_AND_NADE	-0.0059126	0.173145	-4.24417	0.000413727	0.0044717	-1.88709
PID_PS1PATHWAY	-0.00412602	0.304777	-4.2395	0.000418222	0.00448293	-1.89793
KEGG_LINOLEIC_ACID_METABOLISM	0.0241479	-0.204478	4.22746	0.000430034	0.00456021	-1.92587
REACTOME_RNA_POL_I_TRANSCRIPTION	0.00776079	0.0478849	4.22503	0.000432464	0.00456021	-1.93153
PID_E2F_PATHWAY	-0.00616565	0.17491	-4.21945	0.000438088	0.00458226	-1.94449
REACTOME_SYNTHESIS_OF_SUBSTRATES_IN_N_GLYCAN_BIOSYTHESIS	0.0113688	0.301738	4.21522	0.000442392	0.00459026	-1.9543
REACTOME_UNBLOCKING_OF_NMDA_RECEPTOR_GLUTAMATE_BINDING_AND_ACTIVATION	0.0105714	-0.214385	4.20847	0.000449366	0.00462562	-1.96998
REACTOME_AKT_PHOSPHORYLATES_TARGETS_IN_THE_CYTOSOL	0.0116161	0.318026	4.19958	0.0004587	0.00468168	-1.9906
PID_SYNDECAN_3_PATHWAY	-0.0101799	0.295504	-4.19646	0.000462032	0.00468168	-1.99785
REACTOME_INHIBITION_OF_THE_PROTEOLYTIC_ACTIVITY_OF_APC_C_REQUIRED_FOR_THE_ONSET_OF_ANAPHASE_BY_MITOTIC_SPINDLE_CHECKPOINT_COMPONENTS	-0.0119423	0.231969	-4.19024	0.000468734	0.00471277	-2.01229
REACTOME_HDL_MEDIATED_LIPID_TRANSPORT	-0.0104291	0.0779171	-4.18206	0.000477693	0.00476591	-2.03127
BIOCARTA_DEATH_PATHWAY	-0.00545212	0.211866	-4.17386	0.000486845	0.00480683	-2.05029
HALLMARK_GLYCOLYSIS	0.00463581	0.283572	4.17177	0.000489207	0.00480683	-2.05514
REACTOME_PIP3_ACTIVATES_AKT_SIGNALING	0.010014	0.242683	4.16057	0.000502067	0.00485151	-2.08114
KEGG_PROGESTERONE_MEDIATED_OOCYTE_MATURATION	-0.00578324	0.15131	-4.16037	0.000502298	0.00485151	-2.0816
BIOCARTA_MYOSIN_PATHWAY	-0.00733568	0.153802	-4.15807	0.000504976	0.00485151	-2.08693
REACTOME_APC_CDC20_MEDIATED_DEGRADATION_OF_NEK2A	-0.0103895	0.246524	-4.14511	0.000520359	0.00496254	-2.11699
REACTOME_TIE2_SIGNALING	-0.00920879	0.133407	-4.13842	0.000528487	0.00500327	-2.13251
REACTOME_HOMOLOGOUS_RECOMBINATION_REPAIR_OF_REPLICATION_INDEPENDENT_DOUBLE_STRAND_BREAKS	-0.0143633	0.0803268	-4.12587	0.000544069	0.00511346	-2.16161
BIOCARTA_INFLAM_PATHWAY	-0.00952891	-0.0566771	-4.11592	0.000556753	0.00519502	-2.18468
KEGG_GALACTOSE_METABOLISM	0.00674978	0.293862	4.09158	0.000589038	0.00545702	-2.24109
PID_ECADHERIN_KERATINOCYTE_PATHWAY	0.00429591	0.417936	4.07092	0.000617921	0.005684	-2.28897
PID_ERBB1_INTERNALIZATION_PATHWAY	-0.00618992	0.257816	-4.05238	0.000645033	0.0058916	-2.3319
KEGG_VALINE_LEUCINE_AND_ISOLEUCINE_DEGRADATION	-0.00835703	0.193155	-4.04141	0.000661636	0.00600099	-2.3573
REACTOME_APC_C_CDC20_MEDIATED_DEGRADATION_OF_CYCLIN_B	-0.011245	0.270566	-4.032	0.000676216	0.00609064	-2.37908
HALLMARK_UV_RESPONSE_DN	-0.00673112	0.211382	-4.02759	0.000683164	0.00611079	-2.38929
PID_PLK1_PATHWAY	-0.013226	0.178291	-4.01573	0.00070219	0.00623795	-2.41673
REACTOME_SIGNALING_BY_HIPPO	-0.0083978	0.286038	-4.0069	0.000716695	0.00632349	-2.43715
REACTOME_MTORC1_MEDIATED_SIGNALLING	0.00870156	0.287952	4.00158	0.000725586	0.00635868	-2.44946
BIOCARTA_EIF4_PATHWAY	0.00796565	0.291844	3.997	0.000733314	0.00638328	-2.46004
BIOCARTA_PLATELETAPP_PATHWAY	-0.0133756	0.297349	-3.98284	0.000757766	0.00651864	-2.49278
KEGG_REGULATION_OF_ACTIN_CYTOSKELETON	-0.00414188	0.226372	-3.98219	0.000758916	0.00651864	-2.49429
KEGG_NOTCH_SIGNALING_PATHWAY	-0.00478861	0.267729	-3.97712	0.000767872	0.00655217	-2.506
REACTOME_SYNTHESIS_SECRETION_AND_DEACYLATION_OF_GHRELIN	0.0132699	0.160318	3.95486	0.000808505	0.0068538	-2.55744
KEGG_NOD_LIKE_RECEPTOR_SIGNALING_PATHWAY	-0.00541777	0.149135	-3.91711	0.000882348	0.0074241	-2.64457
REACTOME_ENOS_ACTIVATION_AND_REGULATION	0.0112574	0.262876	3.91473	0.000887229	0.0074241	-2.65007
KEGG_ARACHIDONIC_ACID_METABOLISM	0.010587	0.0358405	3.90809	0.000900979	0.00749083	-2.66539
REACTOME_PHOSPHORYLATION_OF_THE_APC_C	-0.0114132	0.227532	-3.88807	0.000943724	0.00779624	-2.71156
REACTOME_REGULATION_OF_BETA_CELL_DEVELOPMENT	0.00886346	-0.129063	3.87768	0.000966681	0.00793535	-2.73549
REACTOME_GAB1_SIGNALOSOME	0.00727915	0.240976	3.86059	0.00100569	0.00817558	-2.77486
REACTOME_BOTULINUM_NEUROTOXICITY	-0.00997728	0.133093	-3.85936	0.00100855	0.00817558	-2.77769
REACTOME_P75NTR_SIGNALS_VIA_NFKB	-0.00685639	0.344345	-3.8507	0.00102898	0.00828937	-2.79764
BILD_CTNNB1_ONCOGENIC_SIGNATURE	-0.0100241	0.27339	-3.82187	0.00109994	0.00880634	-2.86396
BIOCARTA_IL7_PATHWAY	-0.00745288	0.0830245	-3.81416	0.00111974	0.00890983	-2.88169
REACTOME_MITOCHONDRIAL_PROTEIN_IMPORT	0.00779283	0.308547	3.80888	0.00113352	0.00891411	-2.89385
REACTOME_BASE_FREE_SUGAR_PHOSPHATE_REMOVAL_VIA_THE_SINGLE_NUCLEOTIDE_REPLACEMENT_PATHWAY	0.0108271	0.19625	3.80265	0.00114995	0.00891411	-2.90815
REACTOME_PI_METABOLISM	-0.00462327	0.190999	-3.80149	0.00115305	0.00891411	-2.91083
REACTOME_PREFOLDIN_MEDIATED_TRANSFER_OF_SUBSTRATE_TO_CCT_TRIC	0.00587397	0.41979	3.80097	0.00115444	0.00891411	-2.91202
KEGG_OOCYTE_MEIOSIS	-0.00539875	0.194257	-3.80089	0.00115464	0.00891411	-2.9122
BIOCARTA_PTDINS_PATHWAY	0.00631104	0.361412	3.79484	0.00117092	0.00898628	-2.9261
PID_NFKAPPABCANONICALPATHWAY	-0.007624	0.239525	-3.77597	0.00122313	0.00933175	-2.96943
BIOCARTA_TPO_PATHWAY	-0.00537891	0.290358	-3.76145	0.0012649	0.00959398	-3.00276
REACTOME_PI_3K_CASCADE	0.00754667	0.137195	3.75382	0.00128739	0.0097078	-3.02026
ST_MYOCYTE_AD_PATHWAY	0.0101878	0.188251	3.74696	0.00130794	0.00980581	-3.03597
REACTOME_CYCLIN_A_B1_ASSOCIATED_EVENTS_DURING_G2_M_TRANSITION	-0.0180292	0.180249	-3.73888	0.0013326	0.00993326	-3.0545
REACTOME_RNA_POL_III_TRANSCRIPTION_TERMINATION	0.00753037	0.284991	3.73573	0.00134235	0.0099487	-3.06173
BIOCARTA_GLYCOLYSIS_PATHWAY	0.00627906	0.413713	3.73236	0.00135285	0.00996955	-3.06946
PID_FANCONI_PATHWAY	-0.00826764	0.0548065	-3.72856	0.00136477	0.00999854	-3.07816
REACTOME_MITOTIC_G2_G2_M_PHASES	-0.00703448	0.233257	-3.72581	0.00137346	0.00999854	-3.08446
REACTOME_G_ALPHA_I_SIGNALLING_EVENTS	-0.00456403	-0.108293	-3.72378	0.00137991	0.00999854	-3.0891
BIOCARTA_STEM_PATHWAY	-0.0244788	-0.0849193	-3.71605	0.00140476	0.0101221	-3.10679
PID_INTEGRIN5_PATHWAY	-0.0187106	0.297865	-3.70389	0.00144478	0.0103529	-3.13463
KEGG_TERPENOID_BACKBONE_BIOSYNTHESIS	0.00769321	0.321751	3.69896	0.00146132	0.0104139	-3.14592
REACTOME_DNA_STRAND_ELONGATION	-0.0119815	0.0859172	-3.69105	0.00148825	0.0105478	-3.164
KEGG_JAK_STAT_SIGNALING_PATHWAY	-0.00477466	0.0999959	-3.68105	0.00152301	0.0107355	-3.18687
PID_BARD1PATHWAY	-0.00767446	0.212498	-3.67414	0.00154748	0.0108491	-3.20266
REACTOME_UNWINDING_OF_DNA	-0.0196136	0.0470402	-3.65908	0.00160218	0.0111641	-3.23705
REACTOME_DCC_MEDIATED_ATTRACTIVE_SIGNALING	-0.00792199	0.308297	-3.65707	0.00160963	0.0111641	-3.24164
KEGG_CELL_CYCLE	-0.00737238	0.223374	-3.65432	0.0016199	0.0111756	-3.24793
REACTOME_IL_7_SIGNALING	0.00736395	0.104062	3.64493	0.00165534	0.0113596	-3.26934
HALLMARK_IL2_STAT5_SIGNALING	-0.00426408	0.165055	-3.63411	0.00169716	0.0115853	-3.29402
BIOCARTA_IL22BP_PATHWAY	-0.00819768	0.141231	-3.62812	0.00172075	0.0115962	-3.30768
BIOCARTA_HIVNEF_PATHWAY	-0.00456751	0.224245	-3.62742	0.00172352	0.0115962	-3.30926
REACTOME_DESTABILIZATION_OF_MRNA_BY_KSRP	0.00957473	0.274119	3.62691	0.00172557	0.0115962	-3.31044
PID_AURORA_B_PATHWAY	-0.0146958	0.174851	-3.61238	0.00178433	0.0119293	-3.34355
REACTOME_PROTEIN_FOLDING	0.00504387	0.377402	3.60815	0.00180179	0.0119842	-3.35317
REACTOME_PROCESSIVE_SYNTHESIS_ON_THE_LAGGING_STRAND	-0.00949576	0.126915	-3.60568	0.0018121	0.0119913	-3.3588
KEGG_GLYCINE_SERINE_AND_THREONINE_METABOLISM	0.00928972	-0.0429755	3.58991	0.00187912	0.0123717	-3.39469
REACTOME_ACYL_CHAIN_REMODELLING_OF_PC	0.0113123	0.0900811	3.58588	0.00189663	0.0124239	-3.40385
PID_CD8TCRDOWNSTREAMPATHWAY	-0.0091399	0.131042	-3.57928	0.00192568	0.0125508	-3.41886
REACTOME_OTHER_SEMAPHORIN_INTERACTIONS	-0.0127365	0.149677	-3.56809	0.00197594	0.012814	-3.44429
REACTOME_PURINE_CATABOLISM	-0.00840316	0.255413	-3.56271	0.00200054	0.012909	-3.4565
ST_TUMOR_NECROSIS_FACTOR_PATHWAY	-0.00578602	0.179153	-3.55648	0.0020294	0.0130304	-3.47064
KEGG_NEUROACTIVE_LIGAND_RECEPTOR_INTERACTION	0.00486154	-0.227585	3.55301	0.00204569	0.0130703	-3.47853
REACTOME_MRNA_SPLICING_MINOR_PATHWAY	0.00509745	0.416432	3.5381	0.00211706	0.01346	-3.51235
PID_ATF2_PATHWAY	-0.0048507	0.201405	-3.5312	0.0021509	0.0136083	-3.52798
BIOCARTA_EXTRINSIC_PATHWAY	-0.013816	-0.0696617	-3.51663	0.00222415	0.0139364	-3.561
KEGG_ADHERENS_JUNCTION	-0.00492025	0.273081	-3.51661	0.00222424	0.0139364	-3.56104
REACTOME_RESOLUTION_OF_AP_SITES_VIA_THE_SINGLE_NUCLEOTIDE_REPLACEMENT_PATHWAY	0.00958983	0.188013	3.51331	0.00224117	0.013975	-3.56851
PID_DELTANP63PATHWAY	-0.00501972	0.325954	-3.50548	0.00228188	0.0141608	-3.58624
KEGG_ARRHYTHMOGENIC_RIGHT_VENTRICULAR_CARDIOMYOPATHY_ARVC	-0.00507316	0.150645	-3.4999	0.0023113	0.014275	-3.59886
REACTOME_BRANCHED_CHAIN_AMINO_ACID_CATABOLISM	-0.00854292	0.155018	-3.48994	0.00236474	0.0145205	-3.62137
REACTOME_APOPTOSIS_INDUCED_DNA_FRAGMENTATION	-0.00690768	0.16011	-3.48835	0.00237344	0.0145205	-3.62499
REACTOME_REGULATED_PROTEOLYSIS_OF_P75NTR	-0.00933772	0.347648	-3.48054	0.00241635	0.0147137	-3.64263
REACTOME_CASPASE_MEDIATED_CLEAVAGE_OF_CYTOSKELETAL_PROTEINS	-0.00554668	0.32329	-3.47833	0.00242861	0.0147192	-3.64761
REACTOME_PYRIMIDINE_METABOLISM	-0.00844649	0.131305	-3.45917	0.00253776	0.0153092	-3.69086
BIOCARTA_GCR_PATHWAY	0.00427276	0.34225	3.44811	0.00260294	0.0156297	-3.7158
REACTOME_COSTIMULATION_BY_THE_CD28_FAMILY	0.00531551	0.161679	3.44411	0.00262692	0.0157006	-3.72482
REACTOME_REGULATION_OF_HYPOXIA_INDUCIBLE_FACTOR_HIF_BY_OXYGEN	0.00822715	0.314859	3.44024	0.0026503	0.0157006	-3.73353
PID_NETRIN_PATHWAY	-0.00470444	0.261263	-3.43933	0.00265584	0.0157006	-3.73558
BIOCARTA_FREE_PATHWAY	-0.00932458	0.261069	-3.43813	0.00266317	0.0157006	-3.73829
BIOCARTA_PDGF_PATHWAY	-0.00694757	0.301347	-3.41366	0.00281672	0.0165307	-3.79337
REACTOME_G_ALPHA_Z_SIGNALLING_EVENTS	-0.00541242	0.0114209	-3.40416	0.00287861	0.0167442	-3.81471
HALLMARK_COMPLEMENT	-0.00406017	0.196159	-3.40412	0.00287891	0.0167442	-3.81481
KEGG_FOCAL_ADHESION	-0.00343501	0.245146	-3.3865	0.00299726	0.0172994	-3.85435
BIOCARTA_CDK5_PATHWAY	-0.0153904	0.290563	-3.38595	0.00300106	0.0172994	-3.85559
BIOCARTA_CTL_PATHWAY	-0.017281	0.0226239	-3.36801	0.00312669	0.0178906	-3.89582
BIOCARTA_RHO_PATHWAY	-0.00383816	0.359993	-3.36637	0.00313846	0.0178906	-3.8995
KEGG_NITROGEN_METABOLISM	0.0084116	0.0692554	3.36514	0.00314727	0.0178906	-3.90225
REACTOME_GRB2_EVENTS_IN_ERBB2_SIGNALING	-0.00621709	0.284143	-3.36125	0.00317536	0.0178906	-3.91096
KEGG_ALPHA_LINOLENIC_ACID_METABOLISM	0.0122473	0.0132076	3.36123	0.00317552	0.0178906	-3.91101
REACTOME_AXON_GUIDANCE	-0.00402561	0.203205	-3.35807	0.0031985	0.0178906	-3.91808
REACTOME_PRE_NOTCH_TRANSCRIPTION_AND_TRANSLATION	-0.00493753	0.184516	-3.35784	0.00320017	0.0178906	-3.91859
BIOCARTA_IL4_PATHWAY	0.00759749	0.306995	3.35431	0.00322611	0.0179582	-3.9265
REACTOME_NETRIN1_SIGNALING	-0.00513907	0.196575	-3.34961	0.0032609	0.0180743	-3.93701
KEGG_PORPHYRIN_AND_CHLOROPHYLL_METABOLISM	0.00706959	0.14336	3.34669	0.00328272	0.0181178	-3.94355
REACTOME_L1CAM_INTERACTIONS	-0.00507796	0.221472	-3.33945	0.00333741	0.0183416	-3.95973
KEGG_BASAL_CELL_CARCINOMA	-0.00603985	0.0501682	-3.33148	0.00339865	0.0184268	-3.97754
BIOCARTA_PAR1_PATHWAY	-0.00509012	0.1851	-3.32986	0.00341123	0.0184268	-3.98116
PID_AURORA_A_PATHWAY	-0.00571693	0.263241	-3.32927	0.00341581	0.0184268	-3.98247
KEGG_TGF_BETA_SIGNALING_PATHWAY	-0.00494193	0.199327	-3.32898	0.00341813	0.0184268	-3.98314
BIOCARTA_CSK_PATHWAY	0.00650218	0.020403	3.32813	0.00342471	0.0184268	-3.98502
PID_TCPTP_PATHWAY	-0.00504335	0.258016	-3.32641	0.00343816	0.0184268	-3.98886
HALLMARK_KRAS_SIGNALING_UP	-0.00471136	0.0907802	-3.30768	0.00358823	0.019152	-4.03067
REACTOME_GLUTAMATE_NEUROTRANSMITTER_RELEASE_CYCLE	0.00737495	0.102957	3.28949	0.00374001	0.0198803	-4.07119
HALLMARK_SPERMATOGENESIS	-0.00463881	-0.0335753	-3.27788	0.00384009	0.020329	-4.097
BIOCARTA_IL12_PATHWAY	-0.00778319	-0.0139975	-3.26052	0.00399478	0.0210619	-4.13558
KEGG_ALANINE_ASPARTATE_AND_GLUTAMATE_METABOLISM	-0.00750855	0.163157	-3.25037	0.00408801	0.0214437	-4.15811
REACTOME_VITAMIN_B5_PANTOTHENATE_METABOLISM	-0.00594935	0.239221	-3.24802	0.00410985	0.0214437	-4.16331
PID_TNFPATHWAY	-0.00378397	0.222655	-3.24438	0.00414398	0.0214437	-4.17138
BIOCARTA_GSK3_PATHWAY	0.00461365	0.28807	3.24407	0.00414695	0.0214437	-4.17208
PID_ARF6_PATHWAY	-0.00474781	0.155908	-3.24214	0.00416512	0.0214437	-4.17635
PID_RET_PATHWAY	-0.00737273	0.26634	-3.24201	0.00416639	0.0214437	-4.17665
KEGG_SULFUR_METABOLISM	0.00769658	0.153687	3.20897	0.00449072	0.0230216	-4.24976
HALLMARK_ESTROGEN_RESPONSE_EARLY	0.00497209	0.209284	3.19595	0.00462519	0.0236176	-4.2785
BIOCARTA_LEPTIN_PATHWAY	-0.00688084	0.132437	-3.18655	0.00472474	0.0239513	-4.29924
REACTOME_NRAGE_SIGNALS_DEATH_THROUGH_JNK	-0.00598281	0.0905167	-3.18629	0.00472748	0.0239513	-4.29981
REACTOME_LOSS_OF_NLP_FROM_MITOTIC_CENTROSOMES	-0.00532273	0.247148	-3.1823	0.0047704	0.0240748	-4.30861
BIOCARTA_NGF_PATHWAY	-0.00644438	0.341293	-3.17673	0.00483087	0.0242854	-4.32087
PID_VEGFR1_PATHWAY	0.00391778	0.287669	3.16478	0.00496327	0.0248547	-4.34718
PID_HDAC_CLASSII_PATHWAY	-0.0039394	0.255762	-3.16206	0.00499394	0.0248892	-4.35317
HALLMARK_HYPOXIA	0.00596542	0.274141	3.16077	0.00500855	0.0248892	-4.35601
REACTOME_PLATELET_SENSITIZATION_BY_LDL	0.00813413	0.24412	3.15473	0.0050773	0.0249216	-4.36927
BILD_HRAS_ONCOGENIC_SIGNATURE	-0.0057921	0.345431	-3.15444	0.00508068	0.0249216	-4.36992
REACTOME_METABOLISM_OF_AMINO_ACIDS_AND_DERIVATIVES	0.00418342	0.192512	3.15283	0.00509916	0.0249216	-4.37345
ST_FAS_SIGNALING_PATHWAY	-0.00418112	0.245972	-3.15272	0.00510047	0.0249216	-4.3737
REACTOME_MUSCLE_CONTRACTION	-0.0078564	0.160333	-3.15056	0.0051254	0.0249216	-4.37844
PID_CASPASE_PATHWAY	-0.00434013	0.2346	-3.15013	0.00513035	0.0249216	-4.37938
REACTOME_TRAF6_MEDIATED_IRF7_ACTIVATION	-0.0128023	0.143567	-3.14656	0.00517192	0.0250298	-4.38723
REACTOME_PI3K_EVENTS_IN_ERBB4_SIGNALING	0.00526319	0.222115	3.14331	0.00521	0.0250967	-4.39436
KEGG_GLYCOLYSIS_GLUCONEOGENESIS	0.0052618	0.186086	3.14209	0.00522445	0.0250967	-4.39705
REACTOME_SLBP_DEPENDENT_PROCESSING_OF_REPLICATION_DEPENDENT_HISTONE_PRE_MRNAS	0.0102218	0.301836	3.13591	0.00529775	0.0253221	-4.41059
REACTOME_ACYL_CHAIN_REMODELLING_OF_PE	0.0134642	0.0166764	3.13486	0.00531042	0.0253221	-4.41291
HALLMARK_UNFOLDED_PROTEIN_RESPONSE	0.00465286	0.379447	3.12681	0.00540773	0.0256917	-4.43055
SA_CASPASE_CASCADE	-0.0076645	0.16724	-3.12155	0.00547229	0.0259035	-4.44207
PID_AR_PATHWAY	-0.00344612	0.285682	-3.11265	0.00558312	0.026332	-4.46154
REACTOME_AMINO_ACID_AND_OLIGOPEPTIDE_SLC_TRANSPORTERS	0.00825417	0.108705	3.11061	0.0056089	0.0263578	-4.46601
REACTOME_INTEGRIN_CELL_SURFACE_INTERACTIONS	-0.00685493	0.188294	-3.09946	0.00575154	0.0269305	-4.49038
REACTOME_RECEPTOR_LIGAND_BINDING_INITIATES_THE_SECOND_PROTEOLYTIC_CLEAVAGE_OF_NOTCH_RECEPTOR	-0.00712668	0.396318	-3.09701	0.00578334	0.026982	-4.49573
HALLMARK_APICAL_JUNCTION	-0.00318889	0.228636	-3.09504	0.00580908	0.0270049	-4.50004
BIOCARTA_EGFR_SMRTE_PATHWAY	0.00852904	0.167649	3.08602	0.00592818	0.0274602	-4.51972
REACTOME_NFKB_AND_MAP_KINASES_ACTIVATION_MEDIATED_BY_TLR4_SIGNALING_REPERTOIRE	-0.00492815	0.224592	-3.08188	0.00598367	0.0276186	-4.52875
REACTOME_THE_NLRP3_INFLAMMASOME	0.0054386	0.302319	3.07678	0.00605268	0.0278084	-4.53987
REACTOME_P75_NTR_RECEPTOR_MEDIATED_SIGNALLING	-0.00396201	0.217736	-3.07568	0.00606769	0.0278084	-4.54227
REACTOME_RECRUITMENT_OF_MITOTIC_CENTROSOME_PROTEINS_AND_COMPLEXES	-0.00543898	0.24634	-3.06989	0.00614715	0.0280734	-4.55487
REACTOME_REGULATION_OF_COMPLEMENT_CASCADE	-0.0130522	0.0777451	-3.06093	0.00627219	0.028544	-4.57438
REACTOME_PI3K_AKT_ACTIVATION	0.00575942	0.237109	3.04471	0.0065048	0.029499	-4.60963
REACTOME_G_ALPHA1213_SIGNALLING_EVENTS	-0.00491478	0.130594	-3.03738	0.00661249	0.0298829	-4.62552
PID_LPA4_PATHWAY	-0.00626262	-0.0381856	-3.00925	0.00704259	0.0317161	-4.68644
REACTOME_LAGGING_STRAND_SYNTHESIS	-0.00775289	0.107805	-3.00591	0.00709543	0.0318435	-4.69366
BIOCARTA_LAIR_PATHWAY	-0.0227666	0.0293722	-3.00194	0.00715878	0.032017	-4.70225
REACTOME_PACKAGING_OF_TELOMERE_ENDS	0.0127457	-0.0403761	2.99642	0.00724768	0.0322679	-4.71417
REACTOME_TRANSPORT_OF_GLUCOSE_AND_OTHER_SUGARS_BILE_SALTS_AND_ORGANIC_ACIDS_METAL_IONS_AND_AMINE_COMPOUNDS	0.00709532	0.07047	2.9914	0.00732946	0.0322679	-4.725
KEGG_VIRAL_MYOCARDITIS	-0.00394967	0.103036	-2.99135	0.00733015	0.0322679	-4.72509
REACTOME_REGULATION_OF_MRNA_STABILITY_BY_PROTEINS_THAT_BIND_AU_RICH_ELEMENTS	0.00363133	0.388905	2.99087	0.00733812	0.0322679	-4.72614
PID_INSULIN_PATHWAY	-0.00385751	0.264835	-2.99022	0.0073488	0.0322679	-4.72754
BIOCARTA_CYTOKINE_PATHWAY	-0.0138037	-0.142083	-2.98928	0.00736414	0.0322679	-4.72956
REACTOME_MYOGENESIS	-0.00530086	0.161971	-2.98177	0.00748873	0.0327033	-4.74575
PID_EPOPATHWAY	-0.00454815	0.199597	-2.97917	0.00753242	0.0327068	-4.75136
REACTOME_G1_S_SPECIFIC_TRANSCRIPTION	-0.0127316	0.0438773	-2.97872	0.00753996	0.0327068	-4.75232
BIOCARTA_PTC1_PATHWAY	-0.012895	0.154414	-2.97662	0.00757534	0.0327507	-4.75684
PID_ENDOTHELINPATHWAY	0.00455824	0.199864	2.97471	0.00760771	0.0327814	-4.76095
PID_ARF6_TRAFFICKINGPATHWAY	-0.00376428	0.261023	-2.96251	0.00781753	0.033574	-4.78719
REACTOME_ELONGATION_ARREST_AND_RECOVERY	0.00513986	0.353543	2.95712	0.0079121	0.0338605	-4.79878
REACTOME_METAL_ION_SLC_TRANSPORTERS	0.00574186	0.143498	2.95574	0.00793646	0.0338605	-4.80174
REACTOME_NOD1_2_SIGNALING_PATHWAY	-0.00478535	0.149418	-2.95257	0.00799273	0.0339888	-4.80855
REACTOME_SYNTHESIS_OF_PIPS_AT_THE_PLASMA_MEMBRANE	-0.00522958	0.162716	-2.93904	0.00823721	0.0348441	-4.83757
BIOCARTA_EGF_PATHWAY	-0.00550047	0.311917	-2.93847	0.00824761	0.0348441	-4.83878
ST_INTEGRIN_SIGNALING_PATHWAY	-0.00318408	0.242025	-2.93419	0.0083266	0.0350637	-4.84796
PID_HNF3BPATHWAY	0.00551841	0.00477617	2.93118	0.00838244	0.0351845	-4.85439
BIOCARTA_ACH_PATHWAY	0.00694025	0.215708	2.92848	0.00843292	0.0352823	-4.86017
REACTOME_LIPID_DIGESTION_MOBILIZATION_AND_TRANSPORT	-0.00439963	0.119008	-2.92207	0.00855406	0.035674	-4.87389
BIOCARTA_ERK5_PATHWAY	0.00653075	0.278095	2.91733	0.00864459	0.0357758	-4.88402
REACTOME_ACTIVATION_OF_THE_AP1_FAMILY_OF_TRANSCRIPTION_FACTORS	-0.0121556	0.240985	-2.91683	0.00865412	0.0357758	-4.88508
ST_GRANULE_CELL_SURVIVAL_PATHWAY	-0.00625604	0.205555	-2.91542	0.00868123	0.0357758	-4.88809
REACTOME_SIGNALING_BY_NOTCH4	-0.00951302	0.340688	-2.91503	0.00868881	0.0357758	-4.88893
REACTOME_DESTABILIZATION_OF_MRNA_BY_BRF1	0.00676105	0.271042	2.90882	0.0088095	0.036158	-4.90219
PID_AP1_PATHWAY	-0.00618884	0.229722	-2.90448	0.00889478	0.0362166	-4.91145
HALLMARK_E2F_TARGETS	-0.00960416	0.193319	-2.90394	0.0089054	0.0362166	-4.9126
REACTOME_CD28_DEPENDENT_PI3K_AKT_SIGNALING	0.00678698	0.179176	2.90257	0.00893249	0.0362166	-4.91552
PID_ERBB4_PATHWAY	-0.00428707	0.198051	-2.90242	0.00893547	0.0362166	-4.91584
REACTOME_SIGNALING_BY_NOTCH2	-0.00985477	0.396309	-2.89107	0.00916326	0.0370241	-4.94002
REACTOME_SIGNALING_BY_NOTCH	-0.00275103	0.225635	-2.88119	0.00936592	0.0376628	-4.96103
REACTOME_PROTEOLYTIC_CLEAVAGE_OF_SNARE_COMPLEX_PROTEINS	-0.010044	0.162705	-2.87985	0.00939375	0.0376628	-4.96388
BIOCARTA_CARM1_PATHWAY	0.00777126	0.211639	2.87915	0.00940844	0.0376628	-4.96538
KEGG_PENTOSE_AND_GLUCURONATE_INTERCONVERSIONS	0.00698435	0.0371344	2.87711	0.00945104	0.0377169	-4.96971
BIOCARTA_AKAP13_PATHWAY	0.00642416	0.246193	2.87499	0.00949549	0.0377781	-4.97422
REACTOME_SIGNALING_BY_FGFR1_FUSION_MUTANTS	-0.0048012	0.23028	-2.87246	0.00954877	0.0378739	-4.97959
REACTOME_ADVANCED_GLYCOSYLATION_ENDPRODUCT_RECEPTOR_SIGNALING	-0.00774381	0.33935	-2.86693	0.00966636	0.0382234	-4.99133
PID_INTEGRIN_CS_PATHWAY	-0.00736936	0.16824	-2.86251	0.0097612	0.0384811	-5.00069
REACTOME_REPAIR_SYNTHESIS_FOR_GAP_FILLING_BY_DNA_POL_IN_TC_NER	-0.00636805	0.141181	-2.85953	0.00982576	0.0386182	-5.00701
ST_WNT_BETA_CATENIN_PATHWAY	0.00295372	0.294255	2.85783	0.00986278	0.0386466	-5.01062
BIOCARTA_PROTEASOME_PATHWAY	0.00431423	0.503124	2.85	0.0100349	0.0392024	-5.0272
BIOCARTA_ERYTH_PATHWAY	0.00786263	0.111075	2.84711	0.0100991	0.0393348	-5.03331
REACTOME_GAP_JUNCTION_ASSEMBLY	0.00737241	0.151551	2.8403	0.010252	0.0396237	-5.04772
BIOCARTA_CALCINEURIN_PATHWAY	-0.0049099	0.260968	-2.83974	0.0102647	0.0396237	-5.0489
REACTOME_ER_PHAGOSOME_PATHWAY	0.00334242	0.409613	2.83973	0.0102649	0.0396237	-5.04891
REACTOME_TRANSCRIPTIONAL_REGULATION_OF_WHITE_ADIPOCYTE_DIFFERENTIATION	0.0059942	0.176489	2.8311	0.0104622	0.0402654	-5.06715
REACTOME_DOUBLE_STRAND_BREAK_REPAIR	-0.00955378	0.15722	-2.82887	0.0105138	0.040286	-5.07186
KEGG_DNA_REPLICATION	-0.0075096	0.128823	-2.82771	0.0105407	0.040286	-5.0743
REACTOME_METABOLISM_OF_PROTEINS	0.00307608	0.351043	2.82684	0.0105607	0.040286	-5.07612
REACTOME_MYD88_MAL_CASCADE_INITIATED_ON_PLASMA_MEMBRANE	-0.00507062	0.203508	-2.81456	0.0108502	0.0412691	-5.102
REACTOME_CYTOSOLIC_SULFONATION_OF_SMALL_MOLECULES	0.0110071	0.0229022	2.81177	0.0109172	0.0414025	-5.10789
KEGG_RIG_I_LIKE_RECEPTOR_SIGNALING_PATHWAY	-0.00751103	0.124688	-2.80957	0.0109701	0.0414817	-5.11251
REACTOME_DESTABILIZATION_OF_MRNA_BY_AUF1_HNRNP_D0	0.00375321	0.447386	2.80375	0.0111114	0.0418939	-5.12474
REACTOME_G2_M_CHECKPOINTS	-0.0130424	0.0780336	-2.79441	0.0113419	0.0424856	-5.14436
REACTOME_INNATE_IMMUNE_SYSTEM	-0.00476099	0.158747	-2.79405	0.011351	0.0424856	-5.14513
KEGG_SELENOAMINO_ACID_METABOLISM	0.00434775	0.200233	2.79342	0.0113666	0.0424856	-5.14644
PID_PTP1BPATHWAY	-0.00418457	0.167384	-2.78171	0.0116627	0.0434671	-5.171
REACTOME_GASTRIN_CREB_SIGNALLING_PATHWAY_VIA_PKC_AND_MAPK	0.00308549	0.0197968	2.77569	0.0118177	0.0439185	-5.1836
REACTOME_ASSOCIATION_OF_TRIC_CCT_WITH_TARGET_PROTEINS_DURING_BIOSYNTHESIS	0.00288671	0.395341	2.7719	0.0119162	0.0441462	-5.19153
BIOCARTA_SKP2E2F_PATHWAY	-0.00683727	0.314538	-2.77072	0.011947	0.0441462	-5.19399
REACTOME_ACTIVATED_TLR4_SIGNALLING	-0.00475725	0.190572	-2.76357	0.0121357	0.0447159	-5.20894
ST_GAQ_PATHWAY	0.00653662	0.176855	2.76103	0.0122035	0.0447883	-5.21425
PID_FRA_PATHWAY	-0.00433354	0.303682	-2.76025	0.0122244	0.0447883	-5.21588
REACTOME_CELL_CYCLE_MITOTIC	-0.0055446	0.210701	-2.74908	0.0125266	0.0457663	-5.23916
REACTOME_GLYCOGEN_BREAKDOWN_GLYCOGENOLYSIS	0.00489095	0.24486	2.74454	0.0126518	0.0460938	-5.24864
PID_IL5_PATHWAY	-0.00740707	0.191273	-2.73549	0.0129044	0.0468825	-5.26747
BILD_E2F3_ONCOGENIC_SIGNATURE	0.00272582	0.070547	2.7306	0.013043	0.0472536	-5.27764
SA_REG_CASCADE_OF_CYCLIN_EXPR	-0.00679558	0.169517	-2.72909	0.0130859	0.0472771	-5.28076
BIOCARTA_PML_PATHWAY	-0.00581189	0.153342	-2.7275	0.0131313	0.0473093	-5.28406
PID_ATR_PATHWAY	-0.00742484	0.12173	-2.72437	0.0132214	0.0475019	-5.29057
KEGG_OLFACTORY_TRANSDUCTION	0.00585313	-0.136065	2.71518	0.013489	0.0483294	-5.30963
REACTOME_PRE_NOTCH_EXPRESSION_AND_PROCESSING	-0.00412501	0.220191	-2.6918	0.0141932	0.0505649	-5.35798
REACTOME_SIGNALING_BY_NOTCH3	-0.00823411	0.398819	-2.69115	0.0142131	0.0505649	-5.35932
KEGG_UBIQUITIN_MEDIATED_PROTEOLYSIS	-0.00316099	0.258702	-2.69061	0.0142299	0.0505649	-5.36044
REACTOME_SIGNALING_BY_RHO_GTPASES	-0.00335323	0.0961544	-2.68923	0.0142726	0.0505781	-5.36328
HALLMARK_OXIDATIVE_PHOSPHORYLATION	0.00491195	0.409422	2.68777	0.014318	0.0506007	-5.3663
PID_AVB3_OPN_PATHWAY	-0.00524437	0.361263	-2.68492	0.014407	0.050777	-5.37218
BIOCARTA_FIBRINOLYSIS_PATHWAY	-0.0104684	0.0740253	-2.68083	0.0145355	0.0510041	-5.38061
BIOCARTA_CELLCYCLE_PATHWAY	-0.00627923	0.273028	-2.68037	0.0145501	0.0510041	-5.38156
HALLMARK_CHOLESTEROL_HOMEOSTASIS	0.00392339	0.363136	2.67845	0.0146108	0.0510788	-5.38551
REACTOME_FORMATION_OF_RNA_POL_II_ELONGATION_COMPLEX_	0.00378531	0.319437	2.66613	0.0150065	0.052321	-5.41086
BIOCARTA_RANKL_PATHWAY	-0.00988298	0.219493	-2.66022	0.0152	0.0528537	-5.423
REACTOME_A_TETRASACCHARIDE_LINKER_SEQUENCE_IS_REQUIRED_FOR_GAG_SYNTHESIS	-0.00648194	0.1871	-2.65782	0.0152791	0.0529866	-5.42792
REACTOME_OLFACTORY_SIGNALING_PATHWAY	0.0107067	-0.339592	2.65625	0.0153312	0.0530255	-5.43114
BIOCARTA_AGPCR_PATHWAY	0.00593401	0.120046	2.65373	0.0154151	0.053174	-5.43632
REACTOME_RIG_I_MDA5_MEDIATED_INDUCTION_OF_IFN_ALPHA_BETA_PATHWAYS	-0.00784866	0.186416	-2.65166	0.0154844	0.0532713	-5.44056
KEGG_MISMATCH_REPAIR	-0.00687077	0.140668	-2.65024	0.015532	0.0532936	-5.44347
KEGG_PROPANOATE_METABOLISM	-0.0058805	0.188522	-2.64571	0.0156849	0.0536762	-5.45275
PID_RHOA_REG_PATHWAY	-0.0047788	0.135636	-2.64307	0.0157745	0.053841	-5.45814
REACTOME_NFKB_IS_ACTIVATED_AND_SIGNALS_SURVIVAL	-0.00529203	0.329089	-2.63508	0.0160494	0.0546354	-5.47449
KEGG_MTOR_SIGNALING_PATHWAY	0.00470787	0.244518	2.63333	0.0161103	0.0546991	-5.47808
REACTOME_CELL_CYCLE	-0.00471203	0.182501	-2.63035	0.0162143	0.0548006	-5.48416
REACTOME_CROSS_PRESENTATION_OF_SOLUBLE_EXOGENOUS_ANTIGENS_ENDOSOMES	0.0036907	0.408913	2.63005	0.0162247	0.0548006	-5.48477
HALLMARK_G2M_CHECKPOINT	-0.00765707	0.213281	-2.62745	0.0163161	0.0549663	-5.49008
KEGG_LONG_TERM_DEPRESSION	0.00517554	0.101871	2.6243	0.0164272	0.0551225	-5.4965
REACTOME_NUCLEAR_RECEPTOR_TRANSCRIPTION_PATHWAY	0.00484944	-0.0551648	2.62373	0.0164475	0.0551225	-5.49767
KEGG_TYPE_II_DIABETES_MELLITUS	-0.00443809	0.0422225	-2.61381	0.0168031	0.0561384	-5.51789
HALLMARK_EPITHELIAL_MESENCHYMAL_TRANSITION	-0.00730546	0.313279	-2.61237	0.0168554	0.0561384	-5.52082
REACTOME_ANDROGEN_BIOSYNTHESIS	0.0136984	-0.263687	2.61168	0.0168805	0.0561384	-5.52223
BIOCARTA_CFTR_PATHWAY	0.00599818	0.180058	2.60535	0.0171119	0.0567624	-5.53508
REACTOME_ACTIVATION_OF_THE_PRE_REPLICATIVE_COMPLEX	-0.0116726	0.0459747	-2.59998	0.0173109	0.0572762	-5.546
REACTOME_SYNTHESIS_OF_BILE_ACIDS_AND_BILE_SALTS	0.0102355	-0.100815	2.5958	0.0174672	0.0576461	-5.55448
PID_P38ALPHABETAPATHWAY	-0.00612945	0.194273	-2.59082	0.0176552	0.0581189	-5.56459
KEGG_NATURAL_KILLER_CELL_MEDIATED_CYTOTOXICITY	-0.0025885	0.108805	-2.58752	0.0177808	0.0583841	-5.57128
REACTOME_PRE_NOTCH_PROCESSING_IN_GOLGI	-0.00387316	0.2772	-2.58051	0.0180503	0.0590228	-5.58546
REACTOME_SEMA4D_IN_SEMAPHORIN_SIGNALING	-0.00314381	0.331818	-2.5801	0.0180664	0.0590228	-5.5863
PID_RHODOPSIN_PATHWAY	0.0103146	-0.183926	2.57487	0.0182701	0.0595094	-5.59687
BIOCARTA_AKT_PATHWAY	0.00624923	0.238827	2.57393	0.0183071	0.0595094	-5.59877
BIOCARTA_MTA3_PATHWAY	0.00313555	0.35533	2.57005	0.01846	0.0598564	-5.60661
SIG_IL4RECEPTOR_IN_B_LYPHOCYTES	0.00465431	0.273632	2.55625	0.0190137	0.061498	-5.63444
KEGG_NUCLEOTIDE_EXCISION_REPAIR	-0.00463135	0.208648	-2.55241	0.0191705	0.061851	-5.64216
REACTOME_GENERIC_TRANSCRIPTION_PATHWAY	-0.00423667	0.0401297	-2.54667	0.0194074	0.0624599	-5.65372
REACTOME_SYNTHESIS_OF_PA	0.00429643	0.111255	2.54491	0.0194805	0.06254	-5.65725
REACTOME_ACTIVATION_OF_ATR_IN_RESPONSE_TO_REPLICATION_STRESS	-0.0106305	0.0711998	-2.54247	0.0195821	0.0627112	-5.66215
REACTOME_VOLTAGE_GATED_POTASSIUM_CHANNELS	0.00872235	-0.307625	2.53639	0.0198381	0.0633744	-5.67436
KEGG_GLYCEROLIPID_METABOLISM	-0.00358589	0.0925127	-2.53206	0.0200223	0.0638058	-5.68304
REACTOME_REGULATION_OF_IFNA_SIGNALING	-0.00511049	0.181644	-2.52927	0.0201418	0.0640291	-5.68863
KEGG_TYROSINE_METABOLISM	0.00514216	-0.00177577	2.52803	0.0201951	0.0640417	-5.69111
REACTOME_TCA_CYCLE_AND_RESPIRATORY_ELECTRON_TRANSPORT	0.00501094	0.405718	2.52418	0.0203615	0.0641602	-5.69882
KEGG_PROTEASOME	0.0033645	0.441724	2.52373	0.0203808	0.0641602	-5.69971
BIOCARTA_P35ALZHEIMERS_PATHWAY	0.00735452	0.355325	2.52373	0.0203809	0.0641602	-5.69971
REACTOME_INHIBITION_OF_VOLTAGE_GATED_CA2_CHANNELS_VIA_GBETA_GAMMA_SUBUNITS	-0.00474708	-0.0682719	-2.52194	0.0204587	0.0642493	-5.70329
KEGG_TOLL_LIKE_RECEPTOR_SIGNALING_PATHWAY	-0.00331527	0.128994	-2.51782	0.0206392	0.0645287	-5.71154
REACTOME_GABA_RECEPTOR_ACTIVATION	-0.00342177	-0.0591297	-2.51764	0.0206472	0.0645287	-5.7119
REACTOME_TAK1_ACTIVATES_NFKB_BY_PHOSPHORYLATION_AND_ACTIVATION_OF_IKKS_COMPLEX	-0.00463137	0.186392	-2.51374	0.0208191	0.0649096	-5.71968
REACTOME_LATE_PHASE_OF_HIV_LIFE_CYCLE	0.00325611	0.300199	2.5124	0.0208787	0.0649393	-5.72236
REACTOME_LATENT_INFECTION_OF_HOMO_SAPIENS_WITH_MYCOBACTERIUM_TUBERCULOSIS	0.00609315	0.200466	2.50285	0.0213071	0.0661131	-5.74141
REACTOME_SYNTHESIS_OF_PIPS_AT_THE_GOLGI_MEMBRANE	-0.00398349	0.26413	-2.49971	0.0214495	0.0663084	-5.74766
REACTOME_PI3K_EVENTS_IN_ERBB2_SIGNALING	0.0044132	0.227164	2.49855	0.0215026	0.0663084	-5.74997
BIOCARTA_RAS_PATHWAY	0.00873447	0.347663	2.49809	0.0215234	0.0663084	-5.75088
REACTOME_E2F_MEDIATED_REGULATION_OF_DNA_REPLICATION	-0.00935427	0.115746	-2.49578	0.0216291	0.0664761	-5.75547
REACTOME_ALPHA_LINOLENIC_ACID_ALA_METABOLISM	0.00502594	0.31695	2.48523	0.0221188	0.0678206	-5.77644
REACTOME_TELOMERE_MAINTENANCE	0.00469346	0.0423931	2.48082	0.0223266	0.0682963	-5.78519
REACTOME_NEGATIVE_REGULATORS_OF_RIG_I_MDA5_SIGNALING	-0.00973419	0.229316	-2.47774	0.0224728	0.0684693	-5.7913
KEGG_OXIDATIVE_PHOSPHORYLATION	0.00586193	0.393679	2.47654	0.0225298	0.0684693	-5.79367
KEGG_SMALL_CELL_LUNG_CANCER	-0.00264103	0.251522	-2.4763	0.0225415	0.0684693	-5.79416
REACTOME_RNA_POL_I_PROMOTER_OPENING	0.0126979	-0.088094	2.4725	0.0227234	0.0688604	-5.80168
BIOCARTA_PS1_PATHWAY	-0.00602529	0.316046	-2.46347	0.0231617	0.0698889	-5.81954
REACTOME_TOLL_RECEPTOR_CASCADES	-0.00339572	0.182336	-2.46329	0.0231706	0.0698889	-5.8199
REACTOME_BILE_ACID_AND_BILE_SALT_METABOLISM	0.00650624	-0.142345	2.46144	0.0232612	0.0699996	-5.82355
REACTOME_RNA_POL_II_PRE_TRANSCRIPTION_EVENTS	0.00351925	0.29686	2.46	0.0233318	0.0700495	-5.82638
REACTOME_ABORTIVE_ELONGATION_OF_HIV1_TRANSCRIPT_IN_THE_ABSENCE_OF_TAT	0.00562313	0.368614	2.45132	0.0237634	0.0710989	-5.8435
PID_INTEGRIN4_PATHWAY	-0.00566083	0.469979	-2.4499	0.0238349	0.0710989	-5.84631
BIOCARTA_HER2_PATHWAY	0.00385999	0.306781	2.44968	0.0238458	0.0710989	-5.84674
REACTOME_SYNTHESIS_OF_PIPS_AT_THE_EARLY_ENDOSOME_MEMBRANE	-0.00581312	0.233898	-2.44849	0.0239061	0.071115	-5.84909
HALLMARK_ALLOGRAFT_REJECTION	-0.00271284	0.0931549	-2.44189	0.0242408	0.0719459	-5.86207
REACTOME_FATTY_ACID_TRIACYLGLYCEROL_AND_KETONE_BODY_METABOLISM	-0.00248387	0.212794	-2.44078	0.0242976	0.0719497	-5.86425
BIOCARTA_G1_PATHWAY	-0.00423661	0.288723	-2.43872	0.0244032	0.0720943	-5.8683
KEGG_PRIMARY_BILE_ACID_BIOSYNTHESIS	0.0114253	-0.102083	2.43767	0.0244576	0.0720943	-5.87038
PID_FOXOPATHWAY	-0.00438579	0.326731	-2.4335	0.0246731	0.0724199	-5.87856
KEGG_PYRUVATE_METABOLISM	-0.00464762	0.224011	-2.43337	0.0246797	0.0724199	-5.87881
BIOCARTA_MCM_PATHWAY	-0.0105057	0.13671	-2.4323	0.0247356	0.0724201	-5.88092
REACTOME_ENERGY_DEPENDENT_REGULATION_OF_MTOR_BY_LKB1_AMPK	-0.0047423	0.14669	-2.42638	0.0250453	0.0731616	-5.89252
REACTOME_ACTIVATION_OF_IRF3_IRF7_MEDIATED_BY_TBK1_IKK_EPSILON	-0.00628499	0.123292	-2.40536	0.0261755	0.0761058	-5.93362
REACTOME_SHC1_EVENTS_IN_ERBB4_SIGNALING	-0.00544729	0.295979	-2.40519	0.0261853	0.0761058	-5.93397
REACTOME_MHC_CLASS_II_ANTIGEN_PRESENTATION	-0.00250297	0.263306	-2.40439	0.0262292	0.0761058	-5.93553
REACTOME_MITOCHONDRIAL_FATTY_ACID_BETA_OXIDATION	-0.00395206	0.280578	-2.39831	0.0265652	0.0769086	-5.94737
REACTOME_SIGNALING_BY_WNT	0.00352669	0.394758	2.38551	0.0272863	0.0788204	-5.97226
REACTOME_TRANSPORT_OF_VITAMINS_NUCLEOSIDES_AND_RELATED_MOLECULES	-0.00741947	0.0958587	-2.37261	0.0280318	0.0807938	-5.99729
REACTOME_ANTIGEN_PROCESSING_CROSS_PRESENTATION	0.0028142	0.364436	2.37094	0.0281296	0.0808959	-6.00052
REACTOME_AMYLOIDS	0.00662953	0.0166956	2.36076	0.0287324	0.0824096	-6.02019
REACTOME_GLYCEROPHOSPHOLIPID_BIOSYNTHESIS	0.00376282	0.152693	2.35974	0.0287937	0.0824096	-6.02216
BIOCARTA_P53HYPOXIA_PATHWAY	0.00305561	0.364414	2.35807	0.0288939	0.0824096	-6.02538
BIOCARTA_IGF1R_PATHWAY	0.00479286	0.322078	2.35645	0.028992	0.0824096	-6.02852
BIOCARTA_P38MAPK_PATHWAY	0.00517399	0.275151	2.35572	0.0290358	0.0824096	-6.02992
PID_IL12_2PATHWAY	-0.00355654	0.0705416	-2.3557	0.0290372	0.0824096	-6.02996
BIOCARTA_HCMV_PATHWAY	0.00616322	0.298754	2.34805	0.0295025	0.0835476	-6.04469
PID_INTEGRIN3_PATHWAY	-0.0076465	0.279126	-2.34647	0.0295996	0.0836398	-6.04773
PID_ERBB_NETWORK_PATHWAY	-0.00578952	0.263859	-2.34205	0.0298728	0.0842283	-6.05624
PID_IL27PATHWAY	-0.00664692	0.131108	-2.33799	0.0301257	0.0847572	-6.06404
BIOCARTA_NUCLEARRS_PATHWAY	0.00765765	-0.119296	2.33687	0.0301957	0.0847703	-6.06619
PID_GLYPICAN_1PATHWAY	-0.0038219	0.223555	-2.32815	0.030747	0.0861315	-6.08292
REACTOME_AMINE_COMPOUND_SLC_TRANSPORTERS	0.0108467	0.0638571	2.32015	0.0312603	0.0873807	-6.09822
PID_FOXM1PATHWAY	-0.00710567	0.196086	-2.3141	0.031654	0.0882907	-6.10978
REACTOME_RORA_ACTIVATES_CIRCADIAN_EXPRESSION	-0.00407976	0.176963	-2.30863	0.0320141	0.0891038	-6.12022
REACTOME_FORMATION_OF_ATP_BY_CHEMIOSMOTIC_COUPLING	0.00790366	0.488324	2.30228	0.0324366	0.0900861	-6.13232
BIOCARTA_UCALPAIN_PATHWAY	-0.00388052	0.349527	-2.29761	0.032751	0.0907652	-6.14121
REACTOME_TRAF3_DEPENDENT_IRF_ACTIVATION_PATHWAY	-0.0106814	0.169141	-2.29618	0.0328476	0.0908217	-6.14393
REACTOME_INTRINSIC_PATHWAY	0.00569336	-0.083948	2.29524	0.0329115	0.0908217	-6.14572
WNT_SIGNALING	-0.00306417	0.210702	-2.28573	0.033562	0.0924203	-6.16375
KEGG_PROSTATE_CANCER	-0.00286907	0.225679	-2.27853	0.0340634	0.0936023	-6.1774
KEGG_GRAFT_VERSUS_HOST_DISEASE	0.00503634	-0.134306	2.27182	0.0345361	0.0946369	-6.19008
BIOCARTA_TOB1_PATHWAY	0.00573628	0.162406	2.27101	0.0345939	0.0946369	-6.19162
REACTOME_RESPIRATORY_ELECTRON_TRANSPORT_ATP_SYNTHESIS_BY_CHEMIOSMOTIC_COUPLING_AND_HEAT_PRODUCTION_BY_UNCOUPLING_PROTEINS_	0.00639332	0.445083	2.27009	0.0346588	0.0946369	-6.19335
PID_FGF_PATHWAY	-0.00282053	0.221902	-2.26407	0.0350899	0.0956125	-6.20471
REACTOME_NA_CL_DEPENDENT_NEUROTRANSMITTER_TRANSPORTERS	0.0105533	0.0668062	2.26119	0.0352975	0.0959767	-6.21013
REACTOME_SYNTHESIS_OF_GLYCOSYLPHOSPHATIDYLINOSITOL_GPI	0.00645739	0.184218	2.25389	0.0358295	0.0971417	-6.22387
REACTOME_CHONDROITIN_SULFATE_BIOSYNTHESIS	-0.00766877	0.145608	-2.25254	0.035929	0.0971417	-6.22642
REACTOME_PLATELET_CALCIUM_HOMEOSTASIS	0.00751233	0.0140116	2.25148	0.0360071	0.0971417	-6.22841
SIG_CD40PATHWAYMAP	-0.004012	0.127942	-2.25123	0.0360256	0.0971417	-6.22888
PID_IL12_STAT4PATHWAY	-0.00661432	0.113857	-2.24754	0.0362982	0.0975745	-6.2358
REACTOME_CTNNB1_PHOSPHORYLATION_CASCADE	0.00465938	0.288361	2.24565	0.0364392	0.0975745	-6.23936
BIOCARTA_INTRINSIC_PATHWAY	-0.00602439	0.026298	-2.24559	0.0364435	0.0975745	-6.23947
REACTOME_RESPIRATORY_ELECTRON_TRANSPORT	0.00599392	0.459334	2.24501	0.036487	0.0975745	-6.24056
PID_THROMBIN_PAR1_PATHWAY	-0.00308791	0.175244	-2.23934	0.036912	0.0983147	-6.25118
REACTOME_MAPK_TARGETS_NUCLEAR_EVENTS_MEDIATED_BY_MAP_KINASES	-0.00653597	0.267347	-2.23929	0.0369154	0.0983147	-6.25127
ST_DIFFERENTIATION_PATHWAY_IN_PC12_CELLS	-0.00582055	0.202208	-2.23065	0.0375725	0.0996418	-6.26744
HALLMARK_PI3K_AKT_MTOR_SIGNALING	0.00406166	0.261249	2.22996	0.0376252	0.0996418	-6.26872
KEGG_WNT_SIGNALING_PATHWAY	-0.00329912	0.182231	-2.22972	0.0376442	0.0996418	-6.26919
REACTOME_NUCLEOTIDE_BINDING_DOMAIN_LEUCINE_RICH_REPEAT_CONTAINING_RECEPTOR_NLR_SIGNALING_PATHWAYS	-0.00275685	0.163297	-2.22717	0.0378404	0.0999573	-6.27395
REACTOME_CELL_CYCLE_CHECKPOINTS	-0.00494293	0.262996	-2.22581	0.037945	0.10003	-6.27648
REACTOME_ACTIVATED_AMPK_STIMULATES_FATTY_ACID_OXIDATION_IN_MUSCLE	-0.00432988	0.148102	-2.21745	0.0385965	0.101541	-6.29206
REACTOME_RECRUITMENT_OF_NUMA_TO_MITOTIC_CENTROSOMES	-0.00770142	0.224986	-2.20311	0.0397386	0.104141	-6.31872
HALLMARK_MYC_TARGETS_V2	0.0088575	0.321955	2.20302	0.0397454	0.104141	-6.31888
REACTOME_METABOLISM_OF_VITAMINS_AND_COFACTORS	0.00362416	0.162913	2.20088	0.0399183	0.104184	-6.32285
REACTOME_SEMA4D_INDUCED_CELL_MIGRATION_AND_GROWTH_CONE_COLLAPSE	-0.00258825	0.354621	-2.20083	0.0399226	0.104184	-6.32294
REACTOME_RNA_POL_II_TRANSCRIPTION	0.00284801	0.311997	2.19614	0.0403041	0.104969	-6.33163
PID_AVB3_INTEGRIN_PATHWAY	-0.00521387	0.267291	-2.18953	0.0408477	0.106171	-6.34386
REACTOME_IL1_SIGNALING	0.00585449	0.20014	2.18743	0.0410217	0.10641	-6.34774
REACTOME_FORMATION_OF_THE_HIV1_EARLY_ELONGATION_COMPLEX	0.00371287	0.315411	2.18486	0.0412355	0.106751	-6.35248
PID_RAC1_REG_PATHWAY	-0.00421857	0.0825417	-2.17887	0.041738	0.107837	-6.36352
PID_ECADHERIN_STABILIZATION_PATHWAY	-0.0025382	0.357871	-2.17401	0.04215	0.108685	-6.37247
PID_SMAD2_3PATHWAY	-0.00712236	0.282475	-2.17197	0.042324	0.108917	-6.37623
REACTOME_PROSTACYCLIN_SIGNALLING_THROUGH_PROSTACYCLIN_RECEPTOR	-0.00726484	0.073694	-2.16322	0.0430783	0.110639	-6.39231
REACTOME_IL_6_SIGNALING	0.00528277	0.279073	2.16201	0.0431834	0.11069	-6.39453
REACTOME_GLOBAL_GENOMIC_NER_GG_NER	-0.0046978	0.177872	-2.15794	0.0435384	0.111379	-6.40198
BIOCARTA_TALL1_PATHWAY	-0.00446327	0.0927722	-2.15598	0.0437104	0.11146	-6.40556
BIOCARTA_RARRXR_PATHWAY	0.00486046	0.252773	2.15563	0.0437418	0.11146	-6.40622
REACTOME_GLUCAGON_TYPE_LIGAND_RECEPTORS	-0.00668881	0.0140657	-2.15175	0.0440841	0.112112	-6.4133
REACTOME_NFKB_ACTIVATION_THROUGH_FADD_RIP1_PATHWAY_MEDIATED_BY_CASPASE_8_AND10	-0.00762939	0.173966	-2.14171	0.0449835	0.114175	-6.43165
REACTOME_CHONDROITIN_SULFATE_DERMATAN_SULFATE_METABOLISM	-0.00547243	0.210157	-2.14007	0.0451314	0.114327	-6.43463
REACTOME_GABA_B_RECEPTOR_ACTIVATION	-0.00304313	-0.0104525	-2.13566	0.0455327	0.115119	-6.44267
KEGG_BETA_ALANINE_METABOLISM	-0.00594121	0.103211	-2.13358	0.0457229	0.115375	-6.44645
KEGG_TASTE_TRANSDUCTION	-0.00447386	-0.170362	-2.12758	0.046276	0.116481	-6.45735
REACTOME_BASIGIN_INTERACTIONS	0.00399867	0.368352	2.12688	0.0463411	0.116481	-6.45863
BIOCARTA_IGF1_PATHWAY	-0.00418489	0.390048	-2.12187	0.0468077	0.117427	-6.46771
REACTOME_TRIF_MEDIATED_TLR3_SIGNALING	-0.00412647	0.22765	-2.11987	0.0469954	0.11767	-6.47133
HALLMARK_ANGIOGENESIS	-0.00634361	0.210307	-2.11579	0.04738	0.118404	-6.47872
BIOCARTA_NKT_PATHWAY	0.00457151	-0.0531808	2.10817	0.0481064	0.119892	-6.49249
HALLMARK_XENOBIOTIC_METABOLISM	0.00210557	0.169456	2.10761	0.04816	0.119892	-6.49349
KEGG_VASCULAR_SMOOTH_MUSCLE_CONTRACTION	-0.00243287	0.0854879	-2.10662	0.048256	0.119901	-6.4953
REACTOME_CDK_MEDIATED_PHOSPHORYLATION_AND_REMOVAL_OF_CDC6	0.00320807	0.422503	2.10341	0.0485658	0.120439	-6.50108
KEGG_REGULATION_OF_AUTOPHAGY	-0.00586019	0.207222	-2.1008	0.0488184	0.120835	-6.50577
REACTOME_DOWNSTREAM_SIGNALING_EVENTS_OF_B_CELL_RECEPTOR_BCR	0.00377583	0.318995	2.09663	0.0492257	0.121611	-6.51328
REACTOME_G_BETA_GAMMA_SIGNALLING_THROUGH_PLC_BETA	-0.00638555	0.0451922	-2.09533	0.049354	0.121696	-6.51563
ST_B_CELL_ANTIGEN_RECEPTOR	0.00361065	0.238247	2.09264	0.0496189	0.122069	-6.52047
SIG_PIP3_SIGNALING_IN_B_LYMPHOCYTES	0.0030276	0.0882865	2.09188	0.0496934	0.122069	-6.52182
PID_AR_NONGENOMIC_PATHWAY	0.00355032	0.260149	2.0848	0.0503984	0.123407	-6.53454
BIOCARTA_CCR5_PATHWAY	-0.00478998	0.257615	-2.0845	0.0504283	0.123407	-6.53508
REACTOME_SIGNALING_BY_CONSTITUTIVELY_ACTIVE_EGFR	-0.00428097	0.366233	-2.0817	0.0507093	0.123861	-6.54009
REACTOME_PHOSPHORYLATION_OF_CD3_AND_TCR_ZETA_CHAINS	0.00951504	-0.295597	2.07887	0.0509945	0.124302	-6.54515
REACTOME_SOS_MEDIATED_SIGNALLING	-0.00636886	0.356214	-2.07778	0.0511048	0.124302	-6.5471
KEGG_SYSTEMIC_LUPUS_ERYTHEMATOSUS	0.0064206	-0.0835103	2.07707	0.0511775	0.124302	-6.54838
BIOCARTA_PLCE_PATHWAY	0.00405656	0.10293	2.07446	0.0514422	0.124497	-6.55303
SA_TRKA_RECEPTOR	0.00362933	0.309164	2.07439	0.0514498	0.124497	-6.55316
HALLMARK_COAGULATION	-0.00272839	0.190699	-2.07096	0.0518006	0.125112	-6.55929
PID_EPHBFWDPATHWAY	-0.00562247	0.308956	-2.06113	0.0528186	0.127334	-6.57681
KEGG_FATTY_ACID_METABOLISM	-0.00312055	0.175946	-2.06015	0.052921	0.127344	-6.57855
REACTOME_BIOSYNTHESIS_OF_THE_N_GLYCAN_PRECURSOR_DOLICHOL_LIPID_LINKED_OLIGOSACCHARIDE_LLO_AND_TRANSFER_TO_A_NASCENT_PROTEIN	0.0072185	0.248213	2.05849	0.053095	0.127526	-6.58151
KEGG_GLYCOSPHINGOLIPID_BIOSYNTHESIS_LACTO_AND_NEOLACTO_SERIES	0.00384574	0.0111142	2.05727	0.0532228	0.12756	-6.58367
BIOCARTA_TOLL_PATHWAY	-0.00335309	0.153392	-2.05633	0.0533222	0.12756	-6.58535
REACTOME_JNK_C_JUN_KINASES_PHOSPHORYLATION_AND_ACTIVATION_MEDIATED_BY_ACTIVATED_HUMAN_TAK1	-0.00433296	0.141258	-2.05555	0.0534039	0.12756	-6.58673
REACTOME_ADENYLATE_CYCLASE_ACTIVATING_PATHWAY	-0.00630705	-0.0810279	-2.05449	0.0535165	0.127594	-6.58862
REACTOME_MITOTIC_PROMETAPHASE	-0.00630591	0.163897	-2.05301	0.0536721	0.12773	-6.59123
PID_ANTHRAXPATHWAY	-0.00277718	0.207484	-2.05201	0.0537792	0.127737	-6.59302
PID_SYNDECAN_4_PATHWAY	-0.00323233	0.290534	-2.05113	0.053872	0.127737	-6.59457
PID_IL1PATHWAY	0.00525492	0.237749	2.0501	0.0539817	0.127763	-6.5964
KEGG_NON_HOMOLOGOUS_END_JOINING	-0.00639557	0.222296	-2.04688	0.0543262	0.128344	-6.60212
REACTOME_DNA_REPLICATION	-0.00481105	0.208677	-2.04577	0.054445	0.128391	-6.60408
BIOCARTA_D4GDI_PATHWAY	-0.00464231	0.201762	-2.0438	0.054657	0.128657	-6.60757
REACTOME_HIV_LIFE_CYCLE	0.00266838	0.294134	2.04147	0.0549077	0.129013	-6.61168
REACTOME_O_LINKED_GLYCOSYLATION_OF_MUCINS	0.00461063	0.0623443	2.04052	0.0550112	0.129023	-6.61337
KEGG_PRIMARY_IMMUNODEFICIENCY	0.00487136	-0.145637	2.0379	0.0552956	0.129455	-6.618
KEGG_CYTOSOLIC_DNA_SENSING_PATHWAY	0.00315702	0.155754	2.03662	0.0554349	0.129548	-6.62026
REACTOME_ACTIVATION_OF_KAINATE_RECEPTORS_UPON_GLUTAMATE_BINDING	-0.0054069	0.0569386	-2.02154	0.0571022	0.133204	-6.64683
REACTOME_METABOLISM_OF_RNA	0.00266813	0.394767	2.01889	0.0573991	0.133656	-6.65147
PID_IL4_2PATHWAY	-0.00383389	0.109193	-2.01256	0.0581154	0.135082	-6.66258
REACTOME_MAP_KINASE_ACTIVATION_IN_TLR_CASCADE	-0.00460955	0.23843	-2.00861	0.0585668	0.135888	-6.6695
PID_PI3KPLCTRKPATHWAY	-0.0042284	0.279811	-2.00607	0.058858	0.136316	-6.67393
REACTOME_THROMBIN_SIGNALLING_THROUGH_PROTEINASE_ACTIVATED_RECEPTORS_PARS	-0.00696264	0.112438	-2.00517	0.0589616	0.136316	-6.6755
REACTOME_GPVI_MEDIATED_ACTIVATION_CASCADE	0.0047149	0.177664	2.0034	0.0591668	0.136547	-6.67861
PID_HEDGEHOG_GLIPATHWAY	0.00359588	0.213482	2.00153	0.0593828	0.136802	-6.68187
KEGG_STEROID_HORMONE_BIOSYNTHESIS	0.00839645	-0.076265	1.99829	0.0597604	0.137428	-6.68753
REACTOME_INCRETIN_SYNTHESIS_SECRETION_AND_INACTIVATION	0.00420607	0.0989192	1.99715	0.0598932	0.137489	-6.68951
REACTOME_PEPTIDE_LIGAND_BINDING_RECEPTORS	-0.00311114	-0.172311	-1.9924	0.0604506	0.138524	-6.69778
BIOCARTA_IL2_PATHWAY	-0.00533285	0.221812	-1.99067	0.0606554	0.138748	-6.7008
REACTOME_NEUROTRANSMITTER_RECEPTOR_BINDING_AND_DOWNSTREAM_TRANSMISSION_IN_THE_POSTSYNAPTIC_CELL	-0.00246989	-0.0274166	-1.98602	0.0612073	0.139764	-6.70888
REACTOME_LIGAND_GATED_ION_CHANNEL_TRANSPORT	0.00585827	-0.310483	1.97975	0.0619585	0.141231	-6.71976
REACTOME_MEIOTIC_RECOMBINATION	0.0046014	-0.0550023	1.97782	0.0621916	0.141513	-6.7231
REACTOME_FANCONI_ANEMIA_PATHWAY	-0.00526547	0.0412908	-1.97633	0.0623711	0.141547	-6.72567
BIOCARTA_AKAP95_PATHWAY	-0.00559953	0.256425	-1.97589	0.0624247	0.141547	-6.72644
HALLMARK_ESTROGEN_RESPONSE_LATE	0.00545065	0.237533	1.97053	0.0630785	0.14278	-6.73572
REACTOME_TRANSFERRIN_ENDOCYTOSIS_AND_RECYCLING	0.00320081	0.293364	1.96361	0.0639302	0.144456	-6.74765
SA_PTEN_PATHWAY	0.00513951	0.294138	1.96136	0.0642103	0.144836	-6.75154
REACTOME_REGULATION_OF_APOPTOSIS	0.00315477	0.38191	1.95876	0.0645338	0.145236	-6.756
KEGG_GLYCOSAMINOGLYCAN_DEGRADATION	0.00645698	0.212471	1.95814	0.0646114	0.145236	-6.75707
REACTOME_SPRY_REGULATION_OF_FGF_SIGNALING	-0.00381642	0.400017	-1.95325	0.0652257	0.146363	-6.76548
REACTOME_GLUCAGON_SIGNALING_IN_METABOLIC_REGULATION	-0.00331352	0.0568434	-1.94719	0.0659935	0.14783	-6.77587
KEGG_BASE_EXCISION_REPAIR	-0.00369805	0.192249	-1.9438	0.066427	0.148545	-6.78168
BIOCARTA_TEL_PATHWAY	-0.00242074	0.318551	-1.94019	0.0668914	0.149326	-6.78786
ST_PHOSPHOINOSITIDE_3_KINASE_PATHWAY	0.0039785	0.288997	1.93851	0.0671085	0.149553	-6.79073
KEGG_RENAL_CELL_CARCINOMA	0.00448379	0.303843	1.93713	0.0672873	0.149598	-6.79309
REACTOME_E2F_ENABLED_INHIBITION_OF_PRE_REPLICATION_COMPLEX_FORMATION	-0.012337	0.0913899	-1.93657	0.0673595	0.149598	-6.79404
REACTOME_IL_2_SIGNALING	-0.00402524	0.180375	-1.92989	0.0682316	0.151276	-6.80544
REACTOME_INFLAMMASOMES	0.00273699	0.212054	1.92847	0.068418	0.15143	-6.80785
REACTOME_GENERATION_OF_SECOND_MESSENGER_MOLECULES	0.00478917	-0.0447562	1.91986	0.0695597	0.153695	-6.82249
KEGG_ECM_RECEPTOR_INTERACTION	-0.00540329	0.201261	-1.91503	0.0702073	0.154749	-6.83069
REACTOME_REGULATION_OF_ORNITHINE_DECARBOXYLASE_ODC	0.00270323	0.425037	1.91453	0.0702755	0.154749	-6.83154
KEGG_PPAR_SIGNALING_PATHWAY	0.0025612	0.100944	1.9091	0.0710102	0.156094	-6.84073
SIG_CHEMOTAXIS	0.00280027	0.239232	1.90824	0.0711268	0.156094	-6.84218
PID_PI3KCIPATHWAY	-0.004223	0.221851	-1.89232	0.0733253	0.15997	-6.86903
REACTOME_VIF_MEDIATED_DEGRADATION_OF_APOBEC3G	0.00300375	0.419579	1.89214	0.0733494	0.15997	-6.86932
BIOCARTA_CELL2CELL_PATHWAY	-0.00353871	0.300746	-1.89063	0.0735616	0.15997	-6.87186
KEGG_GLYCOSAMINOGLYCAN_BIOSYNTHESIS_KERATAN_SULFATE	0.00624361	0.123749	1.89056	0.0735706	0.15997	-6.87197
SA_PROGRAMMED_CELL_DEATH	-0.00526794	0.134435	-1.89013	0.0736317	0.15997	-6.8727
KEGG_TRYPTOPHAN_METABOLISM	-0.00442673	0.0704169	-1.89012	0.0736331	0.15997	-6.87272
PID_KITPATHWAY	0.00286782	0.162377	1.88695	0.0740798	0.160671	-6.87804
REACTOME_INTERFERON_SIGNALING	-0.00603173	0.191524	-1.88604	0.0742075	0.16068	-6.87956
REACTOME_MITOTIC_G1_G1_S_PHASES	-0.00339469	0.255719	-1.88299	0.0746398	0.161346	-6.88467
REACTOME_CHYLOMICRON_MEDIATED_LIPID_TRANSPORT	-0.00577416	0.215773	-1.8746	0.0758406	0.163669	-6.8987
PID_MAPKTRKPATHWAY	-0.0084154	0.2196	-1.87232	0.0761695	0.164106	-6.90251
REACTOME_MRNA_SPLICING	0.00222669	0.405091	1.86914	0.0766314	0.164827	-6.90782
REACTOME_MRNA_CAPPING	0.00263962	0.320617	1.86366	0.0774317	0.166273	-6.91694
REACTOME_ACTIVATED_TAK1_MEDIATES_P38_MAPK_ACTIVATION	-0.00411141	0.174372	-1.86246	0.0776085	0.166377	-6.91894
PID_VEGFR1_2_PATHWAY	-0.00241146	0.286677	-1.85724	0.0783794	0.167753	-6.92761
REACTOME_S_PHASE	-0.00328574	0.276705	-1.85488	0.0787302	0.168226	-6.93152
BIOCARTA_INSULIN_PATHWAY	-0.00409682	0.34129	-1.84321	0.0804845	0.171691	-6.95081
BIOCARTA_FAS_PATHWAY	-0.00354762	0.260442	-1.84118	0.0807935	0.171971	-6.95417
PID_HIVNEFPATHWAY	-0.00346775	0.140274	-1.83996	0.0809791	0.171971	-6.95617
REACTOME_VIRAL_MESSENGER_RNA_SYNTHESIS	0.00497422	0.401291	1.83974	0.0810134	0.171971	-6.95654
REACTOME_SYNTHESIS_SECRETION_AND_INACTIVATION_OF_GLP1	0.00389419	0.124329	1.83833	0.0812293	0.172148	-6.95887
HALLMARK_BILE_ACID_METABOLISM	0.00313036	0.0710513	1.83495	0.0817481	0.172965	-6.96443
PID_ATM_PATHWAY	-0.00505454	0.184055	-1.82992	0.0825254	0.17421	-6.9727
PID_INTEGRIN_A9B1_PATHWAY	-0.00540657	0.270568	-1.8294	0.0826052	0.17421	-6.97354
PID_RETINOIC_ACID_PATHWAY	0.00386559	0.260518	1.82753	0.082896	0.174539	-6.97661
REACTOME_REGULATION_OF_KIT_SIGNALING	-0.00379966	0.148603	-1.82639	0.0830745	0.174631	-6.97849
BIOCARTA_IL3_PATHWAY	-0.00506205	0.254446	-1.81758	0.084459	0.177255	-6.9929
REACTOME_TRAF6_MEDIATED_NFKB_ACTIVATION	-0.00592753	0.189299	-1.81201	0.0853453	0.178825	-7.002
BIOCARTA_EPONFKB_PATHWAY	-0.0040289	0.271846	-1.81088	0.085526	0.178915	-7.00384
REACTOME_FORMATION_OF_INCISION_COMPLEX_IN_GG_NER	-0.00433985	0.210689	-1.80414	0.0866118	0.180895	-7.01482
PID_ILK_PATHWAY	-0.00260911	0.331609	-1.78952	0.0890055	0.185595	-7.0385
REACTOME_SIGNALING_BY_PDGF	-0.00195808	0.214724	-1.7761	0.0912544	0.189979	-7.06013
PID_THROMBIN_PAR4_PATHWAY	-0.00469367	0.120373	-1.77324	0.0917394	0.190683	-7.06472
KEGG_CELL_ADHESION_MOLECULES_CAMS	-0.00353463	0.0112411	-1.76772	0.092683	0.192336	-7.07357
REACTOME_CD28_CO_STIMULATION	0.00390491	0.220382	1.76677	0.092847	0.192368	-7.0751
KEGG_PATHWAYS_IN_CANCER	-0.00192653	0.210044	-1.76239	0.0936033	0.193527	-7.08211
PID_CD40_PATHWAY	-0.00289661	0.153863	-1.7618	0.0937045	0.193527	-7.08305
REACTOME_ACTIVATION_OF_GENES_BY_ATF4	-0.00530123	0.222973	-1.75666	0.0945986	0.195041	-7.09125
KEGG_PHENYLALANINE_METABOLISM	0.00722094	0.0165546	1.75564	0.0947774	0.195041	-7.09288
PID_AR_TF_PATHWAY	-0.00434549	0.17083	-1.75454	0.0949706	0.195041	-7.09464
BIOCARTA_AGR_PATHWAY	-0.00231208	0.254447	-1.75345	0.0951613	0.195041	-7.09637
PID_A6B1_A6B4_INTEGRIN_PATHWAY	-0.00187635	0.388792	-1.75329	0.0951899	0.195041	-7.09662
REACTOME_HIV_INFECTION	0.00219032	0.330228	1.74392	0.0968475	0.198125	-7.11151
PID_EPHRINBREVPATHWAY	-0.00319449	0.170512	-1.74244	0.0971115	0.198352	-7.11385
KEGG_TYPE_I_DIABETES_MELLITUS	0.00366648	-0.0867688	1.74021	0.0975107	0.198854	-7.11739
KEGG_ALZHEIMERS_DISEASE	0.00267328	0.333805	1.73808	0.0978946	0.199324	-7.12077
REACTOME_SYNTHESIS_OF_BILE_ACIDS_AND_BILE_SALTS_VIA_7ALPHA_HYDROXYCHOLESTEROL	0.00622687	-0.0868687	1.73711	0.0980683	0.199365	-7.12229
REACTOME_POL_SWITCHING	-0.00489615	0.107181	-1.73384	0.0986602	0.200254	-7.12747
KEGG_SPHINGOLIPID_METABOLISM	-0.00468513	0.213036	-1.73066	0.0992364	0.201109	-7.13248
BIOCARTA_IL17_PATHWAY	-0.00871143	-0.0229179	-1.7283	0.0996677	0.201668	-7.1362
KEGG_INOSITOL_PHOSPHATE_METABOLISM	-0.00200344	0.158387	-1.72241	0.10075	0.203541	-7.14548
BILD_SRC_ONCOGENIC_SIGNATURE	-0.00474356	0.318619	-1.72135	0.100946	0.203618	-7.14714
BIOCARTA_GH_PATHWAY	-0.00256894	0.192037	-1.71705	0.101742	0.204906	-7.15388
REACTOME_P53_INDEPENDENT_G1_S_DNA_DAMAGE_CHECKPOINT	0.00248485	0.405003	1.71522	0.102082	0.205273	-7.15675
REACTOME_CDT1_ASSOCIATION_WITH_THE_CDC6_ORC_ORIGIN_COMPLEX	0.00265739	0.370438	1.71238	0.102614	0.206023	-7.1612
REACTOME_INTERACTION_BETWEEN_L1_AND_ANKYRINS	0.00466312	-0.0506705	1.71138	0.102802	0.206081	-7.16277
REACTOME_N_GLYCAN_ANTENNAE_ELONGATION_IN_THE_MEDIAL_TRANS_GOLGI	-0.00611199	0.194897	-1.70823	0.103394	0.206948	-7.16769
REACTOME_MITOTIC_M_M_G1_PHASES	-0.00422862	0.215423	-1.7053	0.103948	0.207736	-7.17226
REACTOME_SHC_RELATED_EVENTS	-0.00503102	0.286206	-1.70414	0.104169	0.207858	-7.17408
PID_GMCSF_PATHWAY	-0.00517059	0.20183	-1.69569	0.105783	0.210753	-7.18722
REACTOME_SYNTHESIS_OF_PIPS_AT_THE_LATE_ENDOSOME_MEMBRANE	-0.00486121	0.168827	-1.69099	0.106691	0.211683	-7.19452
REACTOME_CHOLESTEROL_BIOSYNTHESIS	0.00228539	0.463157	1.69079	0.106729	0.211683	-7.19483
BIOCARTA_CARDIACEGF_PATHWAY	-0.00247679	0.267844	-1.69074	0.106739	0.211683	-7.19491
REACTOME_EXTENSION_OF_TELOMERES	-0.00393057	0.139007	-1.68766	0.107338	0.212545	-7.19968
REACTOME_PEPTIDE_HORMONE_BIOSYNTHESIS	0.00912202	-0.205948	1.67956	0.108924	0.215358	-7.21219
KEGG_ANTIGEN_PROCESSING_AND_PRESENTATION	0.00241022	0.112815	1.67804	0.109225	0.215623	-7.21454
HALLMARK_ADIPOGENESIS	0.00173909	0.28682	1.67608	0.109614	0.215824	-7.21757
PID_TRKRPATHWAY	-0.00312608	0.221603	-1.67539	0.10975	0.215824	-7.21862
REACTOME_TGF_BETA_RECEPTOR_SIGNALING_ACTIVATES_SMADS	-0.00251159	0.387533	-1.67501	0.109825	0.215824	-7.21921
REACTOME_SYNTHESIS_AND_INTERCONVERSION_OF_NUCLEOTIDE_DI_AND_TRIPHOSPHATES	0.00409082	0.260062	1.67054	0.110716	0.217245	-7.22608
PID_REELINPATHWAY	0.00201784	0.219945	1.66378	0.112073	0.219576	-7.23644
REACTOME_SEMA3A_PAK_DEPENDENT_AXON_REPULSION	-0.00198935	0.338225	-1.65954	0.112934	0.220928	-7.24294
PID_IL2_1PATHWAY	-0.0042035	0.220407	-1.65453	0.113957	0.222594	-7.25059
REACTOME_RNA_POL_II_TRANSCRIPTION_PRE_INITIATION_AND_PROMOTER_OPENING	0.00263899	0.282984	1.65331	0.114207	0.222747	-7.25245
REACTOME_COMPLEMENT_CASCADE	-0.00581433	-0.0324253	-1.65027	0.114832	0.22363	-7.25708
PID_TAP63PATHWAY	-0.00162409	0.324573	-1.64564	0.115792	0.224922	-7.26412
REACTOME_CRMPS_IN_SEMA3A_SIGNALING	-0.0060142	0.0959421	-1.64539	0.115843	0.224922	-7.2645
PID_PI3KCIAKTPATHWAY	0.00311491	0.341554	1.63507	0.118004	0.228776	-7.28013
REACTOME_FORMATION_OF_FIBRIN_CLOT_CLOTTING_CASCADE	0.00622451	-0.0917841	1.62918	0.119252	0.230469	-7.28902
KEGG_LEUKOCYTE_TRANSENDOTHELIAL_MIGRATION	-0.00191952	0.141746	-1.62918	0.119253	0.230469	-7.28903
KEGG_VEGF_SIGNALING_PATHWAY	0.00325955	0.191121	1.62844	0.11941	0.230469	-7.29014
REACTOME_TRANSMISSION_ACROSS_CHEMICAL_SYNAPSES	-0.00162373	-0.0158337	-1.62726	0.119662	0.230612	-7.29192
REACTOME_APOPTOTIC_CLEAVAGE_OF_CELL_ADHESION_PROTEINS	0.0109083	0.400255	1.6241	0.120339	0.231571	-7.29667
REACTOME_PLATELET_HOMEOSTASIS	0.00199729	-0.0190087	1.61808	0.121636	0.233721	-7.30571
KEGG_LIMONENE_AND_PINENE_DEGRADATION	-0.0038643	0.223663	-1.61706	0.121858	0.233802	-7.30725
REACTOME_CYTOSOLIC_TRNA_AMINOACYLATION	0.00404148	0.449304	1.6153	0.122239	0.234005	-7.30988
BIOCARTA_NFAT_PATHWAY	-0.00246491	0.187171	-1.61491	0.122325	0.234005	-7.31047
REACTOME_INWARDLY_RECTIFYING_K_CHANNELS	-0.00289423	-0.121943	-1.61218	0.122919	0.234333	-7.31454
REACTOME_HEMOSTASIS	-0.00154075	0.131767	-1.61207	0.122943	0.234333	-7.31471
REACTOME_METABOLISM_OF_NON_CODING_RNA	0.00523374	0.296298	1.61164	0.123039	0.234333	-7.31536
KEGG_DILATED_CARDIOMYOPATHY	-0.0018172	0.08164	-1.60619	0.124235	0.236266	-7.3235
REACTOME_DOWNSTREAM_SIGNALING_OF_ACTIVATED_FGFR	0.00267476	0.159256	1.60479	0.124544	0.236505	-7.32558
REACTOME_DEVELOPMENTAL_BIOLOGY	-0.00156395	0.173048	-1.60357	0.124813	0.236637	-7.3274
BIOCARTA_EIF_PATHWAY	0.00266413	0.453623	1.60282	0.124978	0.236637	-7.32851
REACTOME_SYNTHESIS_OF_DNA	-0.00286247	0.275654	-1.60133	0.125309	0.236838	-7.33073
REACTOME_ANTIGEN_ACTIVATES_B_CELL_RECEPTOR_LEADING_TO_GENERATION_OF_SECOND_MESSENGERS	-0.00324053	0.2215	-1.6007	0.125449	0.236838	-7.33167
REACTOME_INSULIN_RECEPTOR_RECYCLING	0.00327629	0.271299	1.59396	0.126954	0.239331	-7.34167
REACTOME_CREB_PHOSPHORYLATION_THROUGH_THE_ACTIVATION_OF_RAS	-0.00318268	0.0927988	-1.59297	0.127176	0.239401	-7.34314
REACTOME_NEUROTRANSMITTER_RELEASE_CYCLE	0.0025986	0.0527651	1.58735	0.128446	0.241088	-7.35146
BIOCARTA_TNFR1_PATHWAY	-0.00299798	0.259251	-1.58662	0.128612	0.241088	-7.35254
REACTOME_PD1_SIGNALING	0.00547513	-0.147834	1.58654	0.12863	0.241088	-7.35266
REACTOME_G1_S_TRANSITION	-0.00330792	0.268401	-1.58166	0.129741	0.242723	-7.35985
BIOCARTA_CREB_PATHWAY	0.00386392	0.201541	1.58107	0.129876	0.242723	-7.36073
REACTOME_REGULATION_OF_AMPK_ACTIVITY_VIA_LKB1	-0.00345488	0.141494	-1.5799	0.130145	0.242799	-7.36245
PID_IL8CXCR1_PATHWAY	0.00340853	0.0826609	1.57926	0.130291	0.242799	-7.3634
REACTOME_CELL_CELL_COMMUNICATION	-0.00218705	0.199257	-1.57788	0.130609	0.243041	-7.36543
PID_INTEGRIN_A4B1_PATHWAY	-0.00259769	0.328234	-1.57696	0.130819	0.243084	-7.36678
BIOCARTA_GLEEVEC_PATHWAY	0.00401374	0.32961	1.57579	0.13109	0.243238	-7.3685
REACTOME_CELL_JUNCTION_ORGANIZATION	-0.0020472	0.196613	-1.57019	0.132385	0.245291	-7.37671
PID_CDC42_REG_PATHWAY	-0.00238716	0.16148	-1.56509	0.133575	0.247143	-7.38417
PID_P38_MK2PATHWAY	-0.00252425	0.350971	-1.5596	0.134867	0.249101	-7.39219
REACTOME_INTERFERON_ALPHA_BETA_SIGNALING	-0.0135513	0.149423	-1.55896	0.135018	0.249101	-7.39312
REACTOME_HEPARAN_SULFATE_HEPARIN_HS_GAG_METABOLISM	-0.00298927	0.159735	-1.55741	0.135384	0.249388	-7.39538
REACTOME_EFFECTS_OF_PIP2_HYDROLYSIS	-0.00393732	0.00798888	-1.55623	0.135665	0.249388	-7.3971
PID_RANBP2PATHWAY	-0.0029069	0.365871	-1.55587	0.13575	0.249388	-7.39762
KEGG_INTESTINAL_IMMUNE_NETWORK_FOR_IGA_PRODUCTION	0.00553189	-0.163708	1.55402	0.13619	0.249842	-7.40031
REACTOME_CTLA4_INHIBITORY_SIGNALING	0.00592685	0.286531	1.55111	0.136883	0.250683	-7.40453
REACTOME_TRAFFICKING_AND_PROCESSING_OF_ENDOSOMAL_TLR	0.00376727	0.219094	1.55048	0.137035	0.250683	-7.40545
REACTOME_TRAFFICKING_OF_AMPA_RECEPTORS	0.00237181	0.0705771	1.54733	0.13779	0.251709	-7.41002
HALLMARK_PANCREAS_BETA_CELLS	0.00429879	0.0259054	1.54566	0.138191	0.252088	-7.41244
PID_S1P_S1P1_PATHWAY	-0.00202039	0.254945	-1.54473	0.138416	0.252142	-7.41378
BIOCARTA_PGC1A_PATHWAY	-0.00399984	0.122953	-1.54219	0.139029	0.252845	-7.41745
BIOCARTA_CK1_PATHWAY	0.00371067	0.143984	1.54143	0.139214	0.252845	-7.41855
ST_INTERLEUKIN_4_PATHWAY	-0.00222298	0.250564	-1.54072	0.139386	0.252845	-7.41958
REACTOME_TRANSPORT_TO_THE_GOLGI_AND_SUBSEQUENT_MODIFICATION	-0.00441636	0.282974	-1.53843	0.139943	0.2535	-7.42288
REACTOME_METABOLISM_OF_MRNA	0.00216683	0.414129	1.53634	0.140452	0.253726	-7.4259
PID_BETACATENIN_DEG_PATHWAY	-0.00164136	0.278223	-1.53631	0.140459	0.253726	-7.42593
REACTOME_APOPTOTIC_EXECUTION_PHASE	-0.00341476	0.290334	-1.53486	0.140814	0.254014	-7.42803
KEGG_VIBRIO_CHOLERAE_INFECTION	0.00184018	0.282964	1.53124	0.141702	0.255261	-7.43323
REACTOME_THROMBOXANE_SIGNALLING_THROUGH_TP_RECEPTOR	-0.00568222	0.0909906	-1.52894	0.14227	0.255675	-7.43654
REACTOME_PROCESSING_OF_CAPPED_INTRON_CONTAINING_PRE_MRNA	0.00228125	0.379384	1.52871	0.142326	0.255675	-7.43687
HALLMARK_KRAS_SIGNALING_DN	0.00656076	-0.0701839	1.52553	0.143112	0.25673	-7.44142
HALLMARK_INTERFERON_GAMMA_RESPONSE	-0.00608432	0.137629	-1.51279	0.146302	0.262091	-7.45962
REACTOME_GOLGI_ASSOCIATED_VESICLE_BIOGENESIS	0.00227641	0.326599	1.50701	0.147767	0.264338	-7.46783
REACTOME_CHROMOSOME_MAINTENANCE	-0.00229586	0.056331	-1.50624	0.147964	0.264338	-7.46892
BIOCARTA_EPO_PATHWAY	-0.00380223	0.285088	-1.50485	0.148319	0.264607	-7.47089
PID_SMAD2_3NUCLEARPATHWAY	-0.0025457	0.224342	-1.50155	0.149163	0.265748	-7.47556
REACTOME_INFLUENZA_LIFE_CYCLE	0.00203917	0.444289	1.4993	0.149742	0.266092	-7.47875
REACTOME_INSULIN_RECEPTOR_SIGNALLING_CASCADE	-0.00191398	0.161856	-1.4992	0.149766	0.266092	-7.47888
KEGG_CARDIAC_MUSCLE_CONTRACTION	0.00195785	0.21976	1.49481	0.150902	0.267743	-7.48509
KEGG_GLYOXYLATE_AND_DICARBOXYLATE_METABOLISM	0.00542938	0.277898	1.49217	0.151586	0.268589	-7.4888
KEGG_SPLICEOSOME	0.00223549	0.355055	1.4886	0.152518	0.269872	-7.49383
REACTOME_IL_RECEPTOR_SHC_SIGNALING	-0.00246022	0.145455	-1.48674	0.153004	0.270362	-7.49643
KEGG_HYPERTROPHIC_CARDIOMYOPATHY_HCM	-0.00172705	0.101308	-1.48527	0.15339	0.270573	-7.4985
REACTOME_PPARA_ACTIVATES_GENE_EXPRESSION	-0.00160234	0.205671	-1.4847	0.15354	0.270573	-7.4993
REACTOME_TRAF6_MEDIATED_INDUCTION_OF_TAK1_COMPLEX	-0.004193	0.145869	-1.48323	0.153927	0.270886	-7.50136
REACTOME_PERK_REGULATED_GENE_EXPRESSION	-0.00449549	0.249192	-1.47726	0.155506	0.273294	-7.50971
REACTOME_SCFSKP2_MEDIATED_DEGRADATION_OF_P27_P21	0.00223149	0.406458	1.47524	0.156043	0.273868	-7.51253
BIOCARTA_TFF_PATHWAY	0.00296299	0.364754	1.46767	0.158069	0.277049	-7.52307
REACTOME_DOWNREGULATION_OF_TGF_BETA_RECEPTOR_SIGNALING	-0.00210366	0.385499	-1.46608	0.158497	0.277424	-7.52527
PID_RAC1_PATHWAY	-0.00228009	0.301534	-1.46195	0.159614	0.279003	-7.531
KEGG_ASTHMA	0.0060254	-0.356326	1.46072	0.159947	0.279208	-7.5327
REACTOME_SCF_BETA_TRCP_MEDIATED_DEGRADATION_OF_EMI1	0.00218048	0.415843	1.4583	0.160608	0.279952	-7.53605
REACTOME_TRANSLATION	0.00221086	0.483272	1.45758	0.160805	0.279952	-7.53705
REACTOME_REGULATION_OF_MITOTIC_CELL_CYCLE	-0.00276501	0.34219	-1.45279	0.162116	0.281857	-7.54366
REACTOME_SIGNALING_BY_NOTCH1	-0.00180171	0.218973	-1.44907	0.163141	0.283258	-7.54878
KEGG_RENIN_ANGIOTENSIN_SYSTEM	0.00410275	0.0561394	1.44685	0.163753	0.283941	-7.55182
REACTOME_PROCESSING_OF_CAPPED_INTRONLESS_PRE_MRNA	0.0032189	0.298677	1.43947	0.165809	0.287122	-7.56194
PID_RXR_VDR_PATHWAY	0.00326776	0.12273	1.43466	0.16716	0.289075	-7.56851
BIOCARTA_AKAPCENTROSOME_PATHWAY	-0.00303626	0.185617	-1.42668	0.16942	0.292593	-7.57937
PID_NOTCH_PATHWAY	-0.002158	0.285973	-1.42507	0.169879	0.292996	-7.58156
REACTOME_DEGRADATION_OF_THE_EXTRACELLULAR_MATRIX	-0.00236311	0.217113	-1.42057	0.171167	0.294469	-7.58766
BIOCARTA_CCR3_PATHWAY	-0.00288273	0.239657	-1.4205	0.171187	0.294469	-7.58775
PID_RAS_PATHWAY	-0.00273905	0.0986667	-1.41909	0.171592	0.294774	-7.58966
HALLMARK_MYOGENESIS	0.00208205	0.131617	1.41672	0.172275	0.295556	-7.59286
KEGG_COMPLEMENT_AND_COAGULATION_CASCADES	-0.00320504	-0.00400954	-1.41208	0.173618	0.297467	-7.59911
BIOCARTA_CERAMIDE_PATHWAY	0.00309881	0.301013	1.40821	0.174744	0.299001	-7.60432
REACTOME_FGFR_LIGAND_BINDING_AND_ACTIVATION	0.00379717	-0.151617	1.40618	0.175337	0.299531	-7.60704
REACTOME_ACTIVATION_OF_RAC	0.00341791	0.28497	1.40557	0.175516	0.299531	-7.60786
REACTOME_HS_GAG_DEGRADATION	-0.00365749	0.265006	-1.40024	0.177083	0.301809	-7.615
REACTOME_SYNTHESIS_SECRETION_AND_INACTIVATION_OF_GIP	0.00323341	0.214845	1.39802	0.177739	0.30243	-7.61797
REACTOME_SHC1_EVENTS_IN_EGFR_SIGNALING	-0.00372151	0.356038	-1.39665	0.178144	0.30243	-7.61979
BIOCARTA_TCR_PATHWAY	-0.00278342	0.237211	-1.39664	0.178147	0.30243	-7.6198
KEGG_THYROID_CANCER	-0.00342136	0.256014	-1.3936	0.179052	0.303568	-7.62386
REACTOME_FORMATION_OF_TRANSCRIPTION_COUPLED_NER_TC_NER_REPAIR_COMPLEX	0.00229763	0.257833	1.39103	0.179818	0.304311	-7.62728
REACTOME_METABOLISM_OF_POLYAMINES	0.00251625	0.280853	1.39056	0.179959	0.304311	-7.62791
REACTOME_IONOTROPIC_ACTIVITY_OF_KAINATE_RECEPTORS	-0.00388361	0.075038	-1.38896	0.180437	0.304723	-7.63004
BIOCARTA_BIOPEPTIDES_PATHWAY	-0.00346852	0.264853	-1.38569	0.181418	0.305981	-7.63437
REACTOME_SIGNAL_REGULATORY_PROTEIN_SIRP_FAMILY_INTERACTIONS	-0.00357507	0.260056	-1.38427	0.181845	0.306302	-7.63625
REACTOME_NUCLEAR_EVENTS_KINASE_AND_TRANSCRIPTION_FACTOR_ACTIVATION	-0.00377639	0.277202	-1.376	0.184353	0.309375	-7.64719
REACTOME_SIGNALING_BY_ERBB4	0.00218542	0.241568	1.37597	0.184363	0.309375	-7.64723
REACTOME_AMINE_LIGAND_BINDING_RECEPTORS	0.00393034	-0.252587	1.3753	0.184567	0.309375	-7.64811
REACTOME_INSULIN_SYNTHESIS_AND_PROCESSING	-0.00341906	0.233368	-1.3751	0.184627	0.309375	-7.64838
BIOCARTA_SHH_PATHWAY	0.00329414	0.0568187	1.37433	0.184861	0.309375	-7.64939
SIG_BCR_SIGNALING_PATHWAY	0.00193402	0.188366	1.36852	0.186642	0.311698	-7.65702
KEGG_FC_EPSILON_RI_SIGNALING_PATHWAY	0.00339847	0.126193	1.36772	0.186889	0.311698	-7.65807
BIOCARTA_COMP_PATHWAY	-0.00552663	-0.0365239	-1.36746	0.18697	0.311698	-7.65842
REACTOME_SEMA3A_PLEXIN_REPULSION_SIGNALING_BY_INHIBITING_INTEGRIN_ADHESION	-0.00295361	0.234959	-1.36531	0.187632	0.312399	-7.66123
PID_WNT_SIGNALING_PATHWAY	-0.00297064	0.134009	-1.36291	0.188375	0.313047	-7.66437
KEGG_NICOTINATE_AND_NICOTINAMIDE_METABOLISM	-0.00277134	0.103444	-1.3625	0.188504	0.313047	-7.66492
BIOCARTA_INTEGRIN_PATHWAY	-0.00231157	0.353717	-1.35666	0.190322	0.315662	-7.67254
KEGG_PARKINSONS_DISEASE	0.00324619	0.377552	1.35513	0.1908	0.31605	-7.67453
PID_PDGFRBPATHWAY	-0.00227886	0.310226	-1.35371	0.191245	0.316384	-7.67638
REACTOME_INHIBITION_OF_INSULIN_SECRETION_BY_ADRENALINE_NORADRENALINE	-0.00387877	0.0582012	-1.34025	0.195506	0.323022	-7.69381
REACTOME_EARLY_PHASE_OF_HIV_LIFE_CYCLE	-0.002562	0.238369	-1.33929	0.195811	0.323113	-7.69504
REACTOME_NEPHRIN_INTERACTIONS	-0.00290823	0.253919	-1.33402	0.197502	0.325489	-7.70183
KEGG_BLADDER_CANCER	0.00262163	0.334087	1.333	0.19783	0.325617	-7.70314
BIOCARTA_ARF_PATHWAY	-0.00262695	0.265615	-1.33155	0.198299	0.325974	-7.705
REACTOME_TRAF6_MEDIATED_INDUCTION_OF_NFKB_AND_MAP_KINASES_UPON_TLR7_8_OR_9_ACTIVATION	-0.00290326	0.22406	-1.32867	0.19923	0.32709	-7.70869
REACTOME_N_GLYCAN_ANTENNAE_ELONGATION	-0.00445431	0.199903	-1.32717	0.199716	0.327474	-7.71061
BIOCARTA_MET_PATHWAY	-0.00341766	0.342291	-1.32549	0.200261	0.327953	-7.71275
BIOCARTA_RANMS_PATHWAY	-0.0043221	0.365081	-1.32019	0.201994	0.330373	-7.71953
ST_P38_MAPK_PATHWAY	0.00331588	0.229973	1.31743	0.202897	0.331433	-7.72303
PID_P75NTRPATHWAY	0.00171621	0.270651	1.31284	0.204411	0.333486	-7.72886
REACTOME_POST_TRANSLATIONAL_MODIFICATION_SYNTHESIS_OF_GPI_ANCHORED_PROTEINS	0.00379326	0.247459	1.3118	0.204755	0.333627	-7.73018
PID_P38_MKK3_6PATHWAY	-0.00230912	0.208012	-1.3061	0.20665	0.336293	-7.73739
BIOCARTA_NO2IL12_PATHWAY	-0.00365244	-0.194423	-1.30379	0.207421	0.337123	-7.7403
BIOCARTA_IL10_PATHWAY	-0.00236701	0.21823	-1.30085	0.208408	0.337813	-7.74401
REACTOME_SIGNALING_BY_THE_B_CELL_RECEPTOR_BCR	0.00228788	0.298626	1.30065	0.208472	0.337813	-7.74425
HALLMARK_INTERFERON_ALPHA_RESPONSE	-0.00850438	0.168416	-1.3002	0.208626	0.337813	-7.74483
BIOCARTA_ACTINY_PATHWAY	-0.00267131	0.37557	-1.29676	0.209785	0.339265	-7.74915
BIOCARTA_PARKIN_PATHWAY	-0.00654666	0.136404	-1.29271	0.211152	0.341052	-7.75422
REACTOME_NEURONAL_SYSTEM	-0.00124672	-0.0608035	-1.29108	0.211705	0.34152	-7.75625
SA_G1_AND_S_PHASES	-0.00310594	0.305879	-1.28532	0.21367	0.343929	-7.76344
REACTOME_ANTIVIRAL_MECHANISM_BY_IFN_STIMULATED_GENES	-0.0027604	0.29745	-1.28501	0.213776	0.343929	-7.76383
ST_G_ALPHA_S_PATHWAY	0.00224644	0.221375	1.28438	0.213994	0.343929	-7.76462
HALLMARK_UV_RESPONSE_UP	0.0014758	0.251398	1.28257	0.214614	0.34408	-7.76687
REACTOME_INTERFERON_GAMMA_SIGNALING	-0.00472311	0.087764	-1.28256	0.214619	0.34408	-7.76688
REACTOME_CLEAVAGE_OF_GROWING_TRANSCRIPT_IN_THE_TERMINATION_REGION_	0.0021174	0.341748	1.276	0.216881	0.347278	-7.77502
PID_CXCR3PATHWAY	0.00275817	0.188104	1.27217	0.218211	0.348976	-7.77976
PID_BETACATENIN_NUC_PATHWAY	-0.00292733	0.245085	-1.2699	0.219002	0.34981	-7.78256
REACTOME_GLYCOSAMINOGLYCAN_METABOLISM	-0.00286304	0.15335	-1.26879	0.219388	0.349833	-7.78392
KEGG_INSULIN_SIGNALING_PATHWAY	0.0023803	0.209832	1.26777	0.219744	0.349833	-7.78517
REACTOME_DOPAMINE_NEUROTRANSMITTER_RELEASE_CYCLE	-0.00452345	-0.0792528	-1.26754	0.219826	0.349833	-7.78546
BIOCARTA_CHEMICAL_PATHWAY	-0.00186673	0.280876	-1.26081	0.222189	0.353161	-7.79372
REACTOME_AUTODEGRADATION_OF_THE_E3_UBIQUITIN_LIGASE_COP1	0.001801	0.421307	1.25757	0.223337	0.35455	-7.79769
PID_TELOMERASEPATHWAY	-0.001586	0.27694	-1.25186	0.225365	0.357123	-7.80466
REACTOME_CYTOKINE_SIGNALING_IN_IMMUNE_SYSTEM	-0.00310364	0.191605	-1.25146	0.225508	0.357123	-7.80514
REACTOME_ACTIVATION_OF_THE_MRNA_UPON_BINDING_OF_THE_CAP_BINDING_COMPLEX_AND_EIFS_AND_SUBSEQUENT_BINDING_TO_43S	0.00235655	0.476962	1.24867	0.226505	0.358265	-7.80854
PID_NEPHRIN_NEPH1_PATHWAY	0.00222282	0.252697	1.24577	0.227546	0.359472	-7.81206
KEGG_PURINE_METABOLISM	0.00186396	0.116596	1.24191	0.228935	0.360839	-7.81673
KEGG_MELANOMA	-0.00173168	0.172291	-1.24182	0.228967	0.360839	-7.81684
BIOCARTA_EDG1_PATHWAY	-0.00179063	0.26377	-1.24022	0.229547	0.361314	-7.81878
REACTOME_MRNA_DECAY_BY_5_TO_3_EXORIBONUCLEASE	-0.00304585	0.204669	-1.23926	0.229895	0.361423	-7.81994
PID_IL3_PATHWAY	-0.00380852	0.24238	-1.23169	0.232647	0.365306	-7.82904
REACTOME_RIP_MEDIATED_NFKB_ACTIVATION_VIA_DAI	-0.00238043	0.152961	-1.2296	0.233412	0.366064	-7.83155
KEGG_DRUG_METABOLISM_CYTOCHROME_P450	0.00331175	-0.0632869	1.22862	0.233773	0.366189	-7.83274
ST_GA12_PATHWAY	-0.00410082	0.138726	-1.22741	0.234217	0.366346	-7.83419
KEGG_ASCORBATE_AND_ALDARATE_METABOLISM	-0.00308717	-0.0275157	-1.22681	0.234439	0.366346	-7.83491
REACTOME_CGMP_EFFECTS	0.00452201	-0.372002	1.2201	0.236914	0.369769	-7.84291
PID_ER_NONGENOMIC_PATHWAY	0.00227627	0.262519	1.21622	0.238357	0.371573	-7.84753
REACTOME_ACTIVATION_OF_NF_KAPPAB_IN_B_CELLS	0.00182124	0.363913	1.21481	0.23888	0.371613	-7.8492
KEGG_COLORECTAL_CANCER	-0.00225981	0.236254	-1.21445	0.239013	0.371613	-7.84963
BIOCARTA_SARS_PATHWAY	0.00282891	0.276618	1.21331	0.239441	0.371613	-7.85098
REACTOME_RAS_ACTIVATION_UOPN_CA2_INFUX_THROUGH_NMDA_RECEPTOR	0.00207781	0.00942691	1.21308	0.239528	0.371613	-7.85126
BIOCARTA_NFKB_PATHWAY	0.00201996	0.206953	1.21188	0.239977	0.371865	-7.85269
REACTOME_DEPOSITION_OF_NEW_CENPA_CONTAINING_NUCLEOSOMES_AT_THE_CENTROMERE	0.00317687	-0.0286656	1.20748	0.241626	0.373973	-7.85788
REACTOME_PURINE_SALVAGE	0.00242801	0.218575	1.20653	0.241984	0.37408	-7.859
BIOCARTA_CDMAC_PATHWAY	-0.0027325	0.293702	-1.20548	0.242381	0.374248	-7.86025
PID_DNAPK_PATHWAY	-0.00175897	0.239486	-1.20047	0.244276	0.376725	-7.86614
BIOCARTA_PITX2_PATHWAY	0.0035422	0.28526	1.18946	0.24848	0.382754	-7.87903
REACTOME_REGULATION_OF_WATER_BALANCE_BY_RENAL_AQUAPORINS	-0.0023584	0.0693723	-1.18426	0.250482	0.38538	-7.88507
PID_CMYB_PATHWAY	-0.0025442	0.242788	-1.18186	0.251412	0.386064	-7.88786
BIOCARTA_STATHMIN_PATHWAY	0.00343974	0.0342138	1.18096	0.251762	0.386064	-7.8889
REACTOME_MEIOTIC_SYNAPSIS	0.00258257	0.0228255	1.18081	0.251819	0.386064	-7.88908
REACTOME_CLASS_B_2_SECRETIN_FAMILY_RECEPTORS	0.00208429	-0.00993696	1.17731	0.253179	0.38769	-7.89312
REACTOME_CITRIC_ACID_CYCLE_TCA_CYCLE	0.00145237	0.4117	1.17254	0.255045	0.389557	-7.89862
KEGG_METABOLISM_OF_XENOBIOTICS_BY_CYTOCHROME_P450	0.00407844	0.00378145	1.17157	0.255423	0.389557	-7.89973
REACTOME_SIGNALING_BY_FGFR_MUTANTS	-0.00235931	0.137839	-1.16985	0.256099	0.389557	-7.90171
BIOCARTA_VIP_PATHWAY	-0.00301631	0.233112	-1.16978	0.256127	0.389557	-7.9018
BIOCARTA_PTEN_PATHWAY	0.00384676	0.307408	1.1682	0.256748	0.389557	-7.90361
REACTOME_IKK_COMPLEX_RECRUITMENT_MEDIATED_BY_RIP1	-0.00544412	0.031329	-1.16798	0.256836	0.389557	-7.90386
PID_IGF1_PATHWAY	-0.00152484	0.380923	-1.16777	0.256919	0.389557	-7.9041
REACTOME_METABOLISM_OF_CARBOHYDRATES	0.00180533	0.203623	1.16727	0.257116	0.389557	-7.90468
REACTOME_APOPTOTIC_CLEAVAGE_OF_CELLULAR_PROTEINS	-0.00296639	0.323373	-1.16678	0.257307	0.389557	-7.90523
REACTOME_HOST_INTERACTIONS_OF_HIV_FACTORS	0.00157809	0.360107	1.16654	0.257402	0.389557	-7.90551
REACTOME_ACTIVATION_OF_CHAPERONES_BY_ATF6_ALPHA	-0.0025529	0.416909	-1.1515	0.26339	0.398154	-7.92266
ST_JNK_MAPK_PATHWAY	-0.00236088	0.178382	-1.14768	0.264925	0.40001	-7.92697
REACTOME_MRNA_PROCESSING	0.00182812	0.358622	1.14497	0.266019	0.401194	-7.93003
KEGG_LONG_TERM_POTENTIATION	-0.00257252	0.13942	-1.14418	0.266341	0.401213	-7.93093
PID_CONE_PATHWAY	0.00584273	-0.253685	1.13939	0.268283	0.403329	-7.93631
REACTOME_POST_NMDA_RECEPTOR_ACTIVATION_EVENTS	-0.00210097	0.0542485	-1.13917	0.268372	0.403329	-7.93656
BIOCARTA_IL2RB_PATHWAY	0.00235691	0.221824	1.13842	0.268679	0.403329	-7.9374
PID_TXA2PATHWAY	-0.00207658	0.124177	-1.13575	0.269768	0.404495	-7.94039
KEGG_LYSINE_DEGRADATION	-0.00204193	0.188696	-1.12849	0.272744	0.408487	-7.9485
PID_CDC42_PATHWAY	-0.00192982	0.293489	-1.12637	0.27362	0.409325	-7.95086
KEGG_AMINO_SUGAR_AND_NUCLEOTIDE_SUGAR_METABOLISM	0.00149119	0.253794	1.12378	0.274693	0.410457	-7.95374
REACTOME_AUTODEGRADATION_OF_CDH1_BY_CDH1_APC_C	0.00163889	0.397714	1.11544	0.27816	0.41516	-7.96295
KEGG_ENDOCYTOSIS	-0.00168767	0.219192	-1.11306	0.279156	0.416162	-7.96557
HALLMARK_REACTIVE_OXIGEN_SPECIES_PATHWAY	0.00180668	0.341329	1.1123	0.279474	0.416162	-7.96641
REACTOME_BASE_EXCISION_REPAIR	0.00262515	0.199794	1.11041	0.28027	0.416752	-7.96849
REACTOME_CIRCADIAN_REPRESSION_OF_EXPRESSION_BY_REV_ERBA	-0.00197287	0.140623	-1.10898	0.28087	0.416752	-7.97005
REACTOME_PTM_GAMMA_CARBOXYLATION_HYPUSINE_FORMATION_AND_ARYLSULFATASE_ACTIVATION	0.00215454	0.145236	1.10821	0.281193	0.416752	-7.97089
REACTOME_COMMON_PATHWAY	0.00869152	-0.209928	1.10795	0.281305	0.416752	-7.97119
REACTOME_METABOLISM_OF_PORPHYRINS	0.00397555	0.237146	1.10754	0.281476	0.416752	-7.97163
KEGG_ABC_TRANSPORTERS	-0.00367346	-0.0286631	-1.10667	0.281846	0.416823	-7.97259
PID_IFNGPATHWAY	0.00279305	0.2742	1.10007	0.284638	0.420473	-7.97979
REACTOME_RESPONSE_TO_ELEVATED_PLATELET_CYTOSOLIC_CA2_	-0.00126562	0.220592	-1.09886	0.285153	0.420755	-7.9811
PID_P38GAMMADELTAPATHWAY	-0.0027351	0.122898	-1.0961	0.286329	0.422009	-7.9841
REACTOME_FORMATION_OF_THE_TERNARY_COMPLEX_AND_SUBSEQUENTLY_THE_43S_COMPLEX	0.00212528	0.481477	1.09463	0.286958	0.422458	-7.9857
BIOCARTA_LONGEVITY_PATHWAY	0.00248953	0.332766	1.08857	0.289557	0.425338	-7.99225
BIOCARTA_VITCB_PATHWAY	0.00332597	0.300545	1.08793	0.289833	0.425338	-7.99294
REACTOME_SPHINGOLIPID_DE_NOVO_BIOSYNTHESIS	-0.00234078	0.277465	-1.08778	0.289899	0.425338	-7.99311
BIOCARTA_IL6_PATHWAY	0.00166048	0.342412	1.08671	0.290358	0.42553	-7.99425
ST_ERK1_ERK2_MAPK_PATHWAY	-0.00222634	0.265281	-1.08579	0.290754	0.42563	-7.99524
KEGG_CYSTEINE_AND_METHIONINE_METABOLISM	0.00222125	0.162902	1.07917	0.293624	0.429347	-8.00235
REACTOME_RESOLUTION_OF_AP_SITES_VIA_THE_MULTIPLE_NUCLEOTIDE_PATCH_REPLACEMENT_PATHWAY	0.00255204	0.205974	1.07773	0.294251	0.429779	-8.00389
KEGG_MAPK_SIGNALING_PATHWAY	-0.00194429	0.128819	-1.07431	0.295742	0.431047	-8.00754
REACTOME_IL_3_5_AND_GM_CSF_SIGNALING	-0.00203746	0.149341	-1.07421	0.295784	0.431047	-8.00764
BIOCARTA_MEF2D_PATHWAY	-0.00158111	0.281924	-1.06895	0.298091	0.433922	-8.01324
KEGG_ARGININE_AND_PROLINE_METABOLISM	0.00169829	0.212423	1.06477	0.299931	0.436111	-8.01767
REACTOME_INHIBITION_OF_REPLICATION_INITIATION_OF_DAMAGED_DNA_BY_RB1_E2F1	-0.00258354	0.18969	-1.06101	0.301594	0.438037	-8.02164
KEGG_PEROXISOME	0.00152307	0.172588	1.05779	0.303022	0.439382	-8.02503
REACTOME_SIGNALING_BY_FGFR	0.00162216	0.186195	1.0574	0.303198	0.439382	-8.02544
HALLMARK_ANDROGEN_RESPONSE	-0.00169561	0.308561	-1.05467	0.304414	0.440491	-8.02831
REACTOME_PURINE_RIBONUCLEOSIDE_MONOPHOSPHATE_BIOSYNTHESIS	0.00450004	0.323968	1.05416	0.304642	0.440491	-8.02884
REACTOME_DEADENYLATION_OF_MRNA	0.002262	0.367402	1.04122	0.310457	0.4484	-8.04233
REACTOME_SIGNALING_BY_SCF_KIT	0.00199046	0.19759	1.03783	0.311994	0.450118	-8.04584
PID_LYMPHANGIOGENESIS_PATHWAY	-0.00157606	0.317497	-1.03672	0.312499	0.450346	-8.04699
KEGG_T_CELL_RECEPTOR_SIGNALING_PATHWAY	0.00183235	0.16811	1.03377	0.313839	0.451775	-8.05002
PID_NCADHERINPATHWAY	-0.00158297	0.308076	-1.02466	0.318012	0.456801	-8.05937
ST_G_ALPHA_I_PATHWAY	-0.00137157	0.237403	-1.02461	0.318035	0.456801	-8.05942
REACTOME_SHC_MEDIATED_SIGNALLING	-0.00318169	0.30824	-1.01742	0.321356	0.46106	-8.06674
BIOCARTA_VDR_PATHWAY	0.00273692	0.264604	1.01589	0.322066	0.461461	-8.0683
REACTOME_DNA_REPAIR	-0.00173343	0.18041	-1.01529	0.322347	0.461461	-8.06891
HALLMARK_HEDGEHOG_SIGNALING	-0.00217563	0.113622	-1.01177	0.323983	0.461921	-8.07247
REACTOME_PLC_BETA_MEDIATED_EVENTS	0.00150767	0.105649	1.01173	0.324003	0.461921	-8.07251
BIOCARTA_TID_PATHWAY	-0.0019986	0.266607	-1.01158	0.324071	0.461921	-8.07266
KEGG_GAP_JUNCTION	-0.00123462	0.14216	-1.01154	0.324093	0.461921	-8.0727
REACTOME_TRANSPORT_OF_MATURE_MRNA_DERIVED_FROM_AN_INTRONLESS_TRANSCRIPT	0.00337263	0.287822	1.00643	0.326481	0.464419	-8.07785
KEGG_PANCREATIC_CANCER	0.00210029	0.272503	1.00565	0.326846	0.464419	-8.07863
PID_ERB_GENOMIC_PATHWAY	-0.00175118	0.216816	-1.0055	0.326919	0.464419	-8.07879
REACTOME_RETROGRADE_NEUROTROPHIN_SIGNALLING	0.002016	0.274639	1.00467	0.327309	0.464464	-8.07962
BIOCARTA_BAD_PATHWAY	0.00218667	0.225576	1.00317	0.32801	0.464945	-8.08112
REACTOME_SRP_DEPENDENT_COTRANSLATIONAL_PROTEIN_TARGETING_TO_MEMBRANE	0.00169377	0.492371	1.00239	0.328379	0.464945	-8.08191
KEGG_DRUG_METABOLISM_OTHER_ENZYMES	0.00207974	0.0453157	1.00166	0.328724	0.464945	-8.08264
REACTOME_G1_PHASE	-0.00151385	0.303951	-0.997274	0.330793	0.467315	-8.08702
BIOCARTA_SODD_PATHWAY	-0.00298022	0.118214	-0.996584	0.33112	0.467315	-8.08771
BIOCARTA_GATA3_PATHWAY	0.00374964	0.167121	0.990921	0.333809	0.469685	-8.09334
REACTOME_TRANSLOCATION_OF_ZAP_70_TO_IMMUNOLOGICAL_SYNAPSE	0.0072849	-0.393793	0.990825	0.333854	0.469685	-8.09343
REACTOME_NOTCH1_INTRACELLULAR_DOMAIN_REGULATES_TRANSCRIPTION	-0.00195579	0.207989	-0.990759	0.333886	0.469685	-8.0935
BILD_MYC_ONCOGENIC_SIGNATURE	-0.00288716	0.267525	-0.986754	0.335797	0.47176	-8.09746
REACTOME_REGULATION_OF_INSULIN_SECRETION_BY_GLUCAGON_LIKE_PEPTIDE1	-0.00229566	0.0849674	-0.984919	0.336675	0.47176	-8.09927
REACTOME_GROWTH_HORMONE_RECEPTOR_SIGNALING	-0.00205007	0.163188	-0.984888	0.33669	0.47176	-8.0993
HALLMARK_NOTCH_SIGNALING	-0.00146716	0.282478	-0.984625	0.336816	0.47176	-8.09956
REACTOME_TRANSPORT_OF_MATURE_TRANSCRIPT_TO_CYTOPLASM	0.00236594	0.329277	0.981169	0.338475	0.473572	-8.10296
REACTOME_METABOLISM_OF_LIPIDS_AND_LIPOPROTEINS	-0.000868752	0.188678	-0.974734	0.341578	0.477399	-8.10926
PID_INSULIN_GLUCOSE_PATHWAY	0.0016787	0.336549	0.97376	0.342049	0.477543	-8.11022
BIOCARTA_BARRESTIN_SRC_PATHWAY	0.00244531	0.272023	0.963674	0.346957	0.483838	-8.12001
REACTOME_NITRIC_OXIDE_STIMULATES_GUANYLATE_CYCLASE	0.0029532	-0.356633	0.962966	0.347304	0.483838	-8.1207
BIOCARTA_BARR_MAPK_PATHWAY	0.00265219	0.232764	0.957284	0.350091	0.487198	-8.12617
REACTOME_G_PROTEIN_ACTIVATION	-0.00308024	0.0318699	-0.953685	0.351865	0.489142	-8.12962
PID_ALK2PATHWAY	-0.00266175	0.126656	-0.949062	0.354153	0.491795	-8.13404
REACTOME_GLUTATHIONE_CONJUGATION	-0.00263805	0.20783	-0.946756	0.355298	0.492857	-8.13624
REACTOME_PYRUVATE_METABOLISM_AND_CITRIC_ACID_TCA_CYCLE	0.00115435	0.321537	0.945601	0.355872	0.493127	-8.13733
BIOCARTA_KERATINOCYTE_PATHWAY	0.002394	0.197535	0.940876	0.358229	0.495862	-8.14181
PID_WNT_CANONICAL_PATHWAY	0.0012918	0.227376	0.933643	0.361856	0.500067	-8.14863
BIOCARTA_CDC42RAC_PATHWAY	-0.00198336	0.444722	-0.933281	0.362038	0.500067	-8.14897
REACTOME_PLATELET_ADHESION_TO_EXPOSED_COLLAGEN	0.00206086	0.0929107	0.927261	0.365077	0.503729	-8.15461
PID_ERA_GENOMIC_PATHWAY	-0.00102926	0.222469	-0.926364	0.365532	0.50382	-8.15544
REACTOME_SIGNALING_BY_EGFR_IN_CANCER	0.00127997	0.256436	0.914882	0.37138	0.511338	-8.16609
BIOCARTA_MAPK_PATHWAY	0.00254822	0.237051	0.910683	0.373534	0.513758	-8.16995
PID_SHP2_PATHWAY	0.001298	0.161597	0.905258	0.37633	0.516664	-8.17492
REACTOME_POTASSIUM_CHANNELS	0.00140902	-0.215729	0.904955	0.376486	0.516664	-8.17519
KEGG_HUNTINGTONS_DISEASE	0.00157639	0.32636	0.904267	0.376842	0.516664	-8.17582
REACTOME_SULFUR_AMINO_ACID_METABOLISM	0.00251897	0.232121	0.899428	0.37935	0.519408	-8.18022
BIOCARTA_RELA_PATHWAY	0.00179961	0.234734	0.898862	0.379644	0.519408	-8.18074
REACTOME_PHASE_II_CONJUGATION	0.00193932	0.141664	0.896445	0.380901	0.520166	-8.18293
REACTOME_CALNEXIN_CALRETICULIN_CYCLE	-0.00357226	0.487087	-0.895679	0.3813	0.520166	-8.18362
REACTOME_INFLUENZA_VIRAL_RNA_TRANSCRIPTION_AND_REPLICATION	0.00178413	0.478375	0.895485	0.381401	0.520166	-8.18379
REACTOME_CYTOCHROME_P450_ARRANGED_BY_SUBSTRATE_TYPE	0.00233835	-0.165912	0.887871	0.385383	0.525045	-8.19065
BIOCARTA_BCR_PATHWAY	-0.00254725	0.221531	-0.885212	0.386781	0.526395	-8.19303
REACTOME_SIGNALING_BY_ILS	0.00181485	0.203628	0.881131	0.388932	0.52778	-8.19667
REACTOME_TRNA_AMINOACYLATION	0.00237013	0.358256	0.881001	0.389	0.52778	-8.19679
REACTOME_CDC6_ASSOCIATION_WITH_THE_ORC_ORIGIN_COMPLEX	-0.00389821	0.0438674	-0.880965	0.389019	0.52778	-8.19682
REACTOME_INTRINSIC_PATHWAY_FOR_APOPTOSIS	-0.00222397	0.2379	-0.873431	0.393011	0.532639	-8.2035
PID_ECADHERIN_NASCENTAJ_PATHWAY	0.00175472	0.376507	0.866039	0.396954	0.53742	-8.21001
REACTOME_AMINO_ACID_TRANSPORT_ACROSS_THE_PLASMA_MEMBRANE	0.00239584	0.19202	0.862987	0.398589	0.539072	-8.21268
REACTOME_TCR_SIGNALING	0.00144707	0.0862698	0.860321	0.400021	0.540444	-8.215
REACTOME_UNFOLDED_PROTEIN_RESPONSE	-0.00167043	0.362126	-0.858905	0.400783	0.540456	-8.21623
KEGG_FOLATE_BIOSYNTHESIS	0.0025612	0.0875026	0.858757	0.400862	0.540456	-8.21636
REACTOME_ADP_SIGNALLING_THROUGH_P2RY12	-0.00325896	0.144965	-0.855105	0.402832	0.541597	-8.21953
REACTOME_ABC_FAMILY_PROTEINS_MEDIATED_TRANSPORT	0.00232915	-0.0254832	0.85499	0.402894	0.541597	-8.21963
REACTOME_ENDOGENOUS_STEROLS	0.00411394	-0.135322	0.854493	0.403163	0.541597	-8.22006
BIOCARTA_P27_PATHWAY	-0.0025242	0.2976	-0.854093	0.403379	0.541597	-8.22041
KEGG_GLYCOSPHINGOLIPID_BIOSYNTHESIS_GLOBO_SERIES	-0.00349948	0.0637223	-0.8515	0.404783	0.542919	-8.22265
KEGG_RIBOFLAVIN_METABOLISM	0.0018315	0.122221	0.849855	0.405675	0.543554	-8.22407
PID_HDAC_CLASSIII_PATHWAY	-0.00161861	0.20394	-0.846505	0.407495	0.545429	-8.22695
REACTOME_ABCA_TRANSPORTERS_IN_LIPID_HOMEOSTASIS	0.0018517	-0.029	0.845477	0.408055	0.545616	-8.22783
KEGG_GLUTATHIONE_METABOLISM	0.00210125	0.259404	0.839428	0.411358	0.548743	-8.233
REACTOME_NUCLEOTIDE_EXCISION_REPAIR	-0.00128379	0.230083	-0.839024	0.411579	0.548743	-8.23334
REACTOME_ARMS_MEDIATED_ACTIVATION	-0.00243126	0.288928	-0.838872	0.411663	0.548743	-8.23347
REACTOME_NONSENSE_MEDIATED_DECAY_ENHANCED_BY_THE_EXON_JUNCTION_COMPLEX	0.00135569	0.463598	0.834108	0.414278	0.551661	-8.23751
REACTOME_MRNA_DECAY_BY_3_TO_5_EXORIBONUCLEASE	0.00367397	0.234905	0.831852	0.41552	0.552373	-8.23942
PID_ANGIOPOIETINRECEPTOR_PATHWAY	-0.00174479	0.22756	-0.831249	0.415852	0.552373	-8.23993
PID_ERBB1_RECEPTOR_PROXIMAL_PATHWAY	-0.00182066	0.36144	-0.830818	0.41609	0.552373	-8.24029
REACTOME_CD28_DEPENDENT_VAV1_PATHWAY	-0.00480883	0.204308	-0.826434	0.418512	0.5546	-8.24398
BIOCARTA_PPARA_PATHWAY	-0.00136145	0.192354	-0.826144	0.418673	0.5546	-8.24422
HALLMARK_DNA_REPAIR	-0.00116057	0.271955	-0.825462	0.41905	0.5546	-8.24479
REACTOME_CREB_PHOSPHORYLATION_THROUGH_THE_ACTIVATION_OF_CAMKII	0.00169164	0.0206211	0.818855	0.422721	0.558887	-8.25031
REACTOME_3_UTR_MEDIATED_TRANSLATIONAL_REGULATION	0.00161986	0.486064	0.817231	0.423626	0.559515	-8.25166
REACTOME_ACETYLCHOLINE_BINDING_AND_DOWNSTREAM_EVENTS	-0.00509794	-0.380774	-0.816291	0.424151	0.559638	-8.25244
PID_SYNDECAN_1_PATHWAY	-0.00199493	0.265388	-0.81382	0.425531	0.560888	-8.25449
REACTOME_REGULATION_OF_IFNG_SIGNALING	0.00221033	0.292746	0.803899	0.431104	0.567106	-8.26264
REACTOME_SLC_MEDIATED_TRANSMEMBRANE_TRANSPORT	0.00196905	0.0947092	0.803866	0.431123	0.567106	-8.26267
REACTOME_DAG_AND_IP3_SIGNALING	-0.00126358	0.107927	-0.799891	0.433369	0.569024	-8.26591
PID_UPA_UPAR_PATHWAY	-0.0017413	0.243708	-0.799732	0.433458	0.569024	-8.26604
REACTOME_PROCESSING_OF_INTRONLESS_PRE_MRNAS	-0.00190444	0.313759	-0.793161	0.437187	0.573338	-8.27137
REACTOME_INTERACTIONS_OF_VPR_WITH_HOST_CELLULAR_PROTEINS	0.0021847	0.277509	0.788611	0.439781	0.575984	-8.27503
BIOCARTA_HSP27_PATHWAY	-0.0017902	0.120202	-0.788064	0.440093	0.575984	-8.27547
REACTOME_RECYCLING_OF_BILE_ACIDS_AND_SALTS	0.0033734	-0.30091	0.787256	0.440555	0.576008	-8.27612
PID_HES_HEYPATHWAY	0.00139085	0.189503	0.785454	0.441586	0.576774	-8.27756
BIOCARTA_ALK_PATHWAY	-0.00113588	0.166075	-0.783056	0.44296	0.577701	-8.27948
HALLMARK_PROTEIN_SECRETION	-0.0012594	0.379815	-0.782662	0.443186	0.577701	-8.27979
REACTOME_STRIATED_MUSCLE_CONTRACTION	0.00247865	-0.0212005	0.777953	0.445893	0.580646	-8.28354
REACTOME_POST_TRANSLATIONAL_PROTEIN_MODIFICATION	0.00184835	0.225529	0.775239	0.447458	0.581603	-8.28569
BIOCARTA_VEGF_PATHWAY	0.00115244	0.292067	0.774928	0.447637	0.581603	-8.28593
BIOCARTA_SPPA_PATHWAY	-0.00124002	0.227147	-0.774346	0.447973	0.581603	-8.28639
PID_IL2_PI3KPATHWAY	-0.000948083	0.245792	-0.772131	0.449254	0.582682	-8.28814
REACTOME_HYALURONAN_METABOLISM	-0.00249574	0.244667	-0.771178	0.449805	0.582815	-8.28889
REACTOME_METABOLISM_OF_NUCLEOTIDES	-0.00156117	0.222939	-0.769686	0.45067	0.583352	-8.29006
REACTOME_TRANS_GOLGI_NETWORK_VESICLE_BUDDING	0.000942445	0.344234	0.76668	0.452414	0.585026	-8.29242
REACTOME_METABOLISM_OF_STEROID_HORMONES_AND_VITAMINS_A_AND_D	0.0018548	-0.0259293	0.757472	0.457784	0.59138	-8.29958
HALLMARK_MYC_TARGETS_V1	0.00113746	0.450585	0.74483	0.465218	0.600386	-8.30928
PID_MYC_PATHWAY	0.00166384	0.311276	0.741624	0.467115	0.602235	-8.31171
REACTOME_KERATAN_SULFATE_BIOSYNTHESIS	0.00185855	0.0245925	0.733633	0.471863	0.607752	-8.31774
REACTOME_ASSOCIATION_OF_LICENSING_FACTORS_WITH_THE_PRE_REPLICATIVE_COMPLEX	0.00239902	0.130423	0.732551	0.472508	0.607979	-8.31855
REACTOME_CIRCADIAN_CLOCK	-0.000929241	0.213301	-0.725657	0.476631	0.612676	-8.32369
BIOCARTA_HIF_PATHWAY	0.00119452	0.37821	0.723409	0.477979	0.613801	-8.32535
REACTOME_PI3K_CASCADE	-0.000813033	0.121839	-0.720039	0.480006	0.615535	-8.32784
PID_TCRRASPATHWAY	-0.00319139	0.230221	-0.719586	0.480279	0.615535	-8.32818
REACTOME_TRANSPORT_OF_RIBONUCLEOPROTEINS_INTO_THE_HOST_NUCLEUS	0.00261189	0.282919	0.716438	0.482177	0.617045	-8.33049
REACTOME_TRANSMEMBRANE_TRANSPORT_OF_SMALL_MOLECULES	0.00128006	0.0821951	0.715475	0.482758	0.617045	-8.3312
REACTOME_ERK_MAPK_TARGETS	-0.00189321	0.28222	-0.715267	0.482884	0.617045	-8.33135
KEGG_GLYCOSAMINOGLYCAN_BIOSYNTHESIS_CHONDROITIN_SULFATE	-0.00295973	0.25533	-0.713406	0.484009	0.617874	-8.33271
PID_RB_1PATHWAY	-0.000979133	0.212062	-0.709333	0.486477	0.620413	-8.33568
REACTOME_GPCR_LIGAND_BINDING	0.00083423	-0.148957	0.708469	0.487001	0.620472	-8.33631
REACTOME_PLATELET_AGGREGATION_PLUG_FORMATION	0.0012219	0.100671	0.704832	0.489212	0.622677	-8.33894
REACTOME_BIOLOGICAL_OXIDATIONS	0.0012871	-0.00125102	0.703028	0.490311	0.623464	-8.34024
REACTOME_LYSOSOME_VESICLE_BIOGENESIS	0.00104735	0.322464	0.698418	0.493125	0.626429	-8.34355
REACTOME_SIGNALING_BY_ROBO_RECEPTOR	-0.000737154	0.28012	-0.695844	0.494701	0.627815	-8.34539
KEGG_MELANOGENESIS	-0.00123268	0.102292	-0.693645	0.49605	0.628911	-8.34696
KEGG_RIBOSOME	0.00152528	0.494796	0.69258	0.496703	0.629125	-8.34772
REACTOME_APC_C_CDC20_MEDIATED_DEGRADATION_OF_MITOTIC_PROTEINS	-0.00118537	0.373565	-0.69159	0.497312	0.629281	-8.34842
KEGG_HEDGEHOG_SIGNALING_PATHWAY	-0.00167235	0.0263679	-0.688898	0.498967	0.6297	-8.35032
KEGG_ALLOGRAFT_REJECTION	0.00192497	-0.153293	0.688369	0.499293	0.6297	-8.3507
REACTOME_RNA_POL_I_TRANSCRIPTION_TERMINATION	0.00221977	0.257669	0.687935	0.49956	0.6297	-8.351
REACTOME_SYNTHESIS_OF_PE	-0.00341813	0.105208	-0.687896	0.499585	0.6297	-8.35103
BIOCARTA_SALMONELLA_PATHWAY	-0.00124415	0.459613	-0.686088	0.500699	0.630492	-8.35231
HALLMARK_HEME_METABOLISM	-0.00115781	0.207517	-0.683217	0.502472	0.631228	-8.35432
KEGG_GLYCEROPHOSPHOLIPID_METABOLISM	-0.00111844	0.139779	-0.682996	0.502609	0.631228	-8.35448
PID_HIF1APATHWAY	-0.00171032	0.325094	-0.682778	0.502744	0.631228	-8.35463
KEGG_ACUTE_MYELOID_LEUKEMIA	0.00187529	0.21937	0.680029	0.504445	0.632336	-8.35655
REACTOME_PYRUVATE_METABOLISM	0.00139729	0.277934	0.679777	0.504601	0.632336	-8.35673
BIOCARTA_DREAM_PATHWAY	0.00191954	0.1747	0.677768	0.505847	0.633286	-8.35813
REACTOME_NEP_NS2_INTERACTS_WITH_THE_CELLULAR_EXPORT_MACHINERY	0.0024467	0.291598	0.67569	0.507137	0.634281	-8.35957
REACTOME_NCAM_SIGNALING_FOR_NEURITE_OUT_GROWTH	-0.000993927	0.123402	-0.674913	0.50762	0.634281	-8.36011
REACTOME_NUCLEAR_SIGNALING_BY_ERBB4	-0.00103251	0.164429	-0.671716	0.509611	0.636155	-8.36232
KEGG_SNARE_INTERACTIONS_IN_VESICULAR_TRANSPORT	-0.0022639	0.170915	-0.668154	0.511833	0.638315	-8.36477
KEGG_PROXIMAL_TUBULE_BICARBONATE_RECLAMATION	0.00123971	0.170942	0.667306	0.512363	0.638362	-8.36536
REACTOME_N_GLYCAN_TRIMMING_IN_THE_ER_AND_CALNEXIN_CALRETICULIN_CYCLE	-0.00244084	0.492408	-0.661253	0.516154	0.642468	-8.36949
KEGG_PRION_DISEASES	-0.00146216	0.225747	-0.65377	0.520862	0.647707	-8.37455
REACTOME_RNA_POL_I_TRANSCRIPTION_INITIATION	0.00193437	0.218952	0.651196	0.522487	0.649105	-8.37627
KEGG_GLIOMA	-0.00120498	0.222951	-0.649867	0.523328	0.649474	-8.37716
PID_EPHA2_FWDPATHWAY	-0.00125124	0.393838	-0.648862	0.523964	0.649474	-8.37783
REACTOME_PEROXISOMAL_LIPID_METABOLISM	-0.00129087	0.177765	-0.645195	0.526287	0.649474	-8.38027
PID_NFKAPPABATYPICALPATHWAY	0.00177834	0.199254	0.644727	0.526584	0.649474	-8.38058
KEGG_DORSO_VENTRAL_AXIS_FORMATION	-0.00167793	0.180972	-0.644505	0.526725	0.649474	-8.38073
REACTOME_DEADENYLATION_DEPENDENT_MRNA_DECAY	0.000976906	0.282575	0.643763	0.527196	0.649474	-8.38122
REACTOME_EGFR_DOWNREGULATION	-0.000907684	0.357236	-0.64356	0.527325	0.649474	-8.38136
PID_EPHA_FWDPATHWAY	0.00194847	0.15968	0.643415	0.527417	0.649474	-8.38145
KEGG_HISTIDINE_METABOLISM	0.00181846	0.0221565	0.643328	0.527472	0.649474	-8.38151
REACTOME_ETHANOL_OXIDATION	-0.0022314	-0.234444	-0.642825	0.527792	0.649474	-8.38184
REACTOME_DARPP_32_EVENTS	0.00172785	0.275587	0.641261	0.528786	0.649642	-8.38288
REACTOME_GAP_JUNCTION_TRAFFICKING	0.000965006	0.240484	0.641035	0.52893	0.649642	-8.38303
ST_WNT_CA2_CYCLIC_GMP_PATHWAY	-0.00178277	0.00223662	-0.637024	0.531485	0.651884	-8.38566
REACTOME_P53_DEPENDENT_G1_DNA_DAMAGE_RESPONSE	0.000919465	0.401586	0.636593	0.53176	0.651884	-8.38595
KEGG_GLYCOSYLPHOSPHATIDYLINOSITOL_GPI_ANCHOR_BIOSYNTHESIS	0.00202596	0.22211	0.633675	0.533624	0.65355	-8.38785
REACTOME_ANTIGEN_PROCESSING_UBIQUITINATION_PROTEASOME_DEGRADATION	-0.000792819	0.283462	-0.632351	0.53447	0.65397	-8.38872
REACTOME_NOTCH_HLH_TRANSCRIPTION_PATHWAY	-0.00104103	0.173745	-0.631493	0.53502	0.654025	-8.38928
REACTOME_PEPTIDE_CHAIN_ELONGATION	0.00133363	0.493202	0.628552	0.536904	0.65571	-8.39118
KEGG_FC_GAMMA_R_MEDIATED_PHAGOCYTOSIS	0.00118875	0.218693	0.6258	0.538671	0.656505	-8.39296
REACTOME_OPIOID_SIGNALLING	-0.000999465	0.118959	-0.625482	0.538875	0.656505	-8.39317
SA_MMP_CYTOKINE_CONNECTION	0.00136861	0.114632	0.625174	0.539073	0.656505	-8.39337
REACTOME_EICOSANOID_LIGAND_BINDING_RECEPTORS	0.00209446	-0.253745	0.624096	0.539766	0.656732	-8.39406
KEGG_B_CELL_RECEPTOR_SIGNALING_PATHWAY	-0.00169026	0.169185	-0.623027	0.540454	0.656953	-8.39475
REACTOME_RAF_MAP_KINASE_CASCADE	-0.0024489	0.36267	-0.622065	0.541074	0.65709	-8.39536
REACTOME_PROLONGED_ERK_ACTIVATION_EVENTS	-0.00177165	0.289165	-0.619634	0.542641	0.658277	-8.39692
KEGG_BIOSYNTHESIS_OF_UNSATURATED_FATTY_ACIDS	-0.00188373	0.281293	-0.618975	0.543065	0.658277	-8.39734
REACTOME_SIGNALLING_BY_NGF	-0.000938108	0.229803	-0.61272	0.54711	0.662256	-8.40131
HALLMARK_FATTY_ACID_METABOLISM	-0.000718362	0.252728	-0.61232	0.547369	0.662256	-8.40156
BIOCARTA_CTCF_PATHWAY	-0.00163857	0.258457	-0.610787	0.548364	0.66284	-8.40253
SIG_PIP3_SIGNALING_IN_CARDIAC_MYOCTES	-0.00100561	0.272739	-0.609821	0.548991	0.66298	-8.40314
REACTOME_SIGNALING_BY_ERBB2	0.000994886	0.224996	0.607291	0.550634	0.664346	-8.40472
BIOCARTA_CHREBP2_PATHWAY	0.00143159	0.260607	0.601586	0.55435	0.667475	-8.40828
BIOCARTA_TH1TH2_PATHWAY	-0.00261872	-0.0339837	-0.601402	0.55447	0.667475	-8.40839
PID_CXCR4_PATHWAY	0.000862401	0.223139	0.600941	0.554771	0.667475	-8.40868
REACTOME_REGULATION_OF_PYRUVATE_DEHYDROGENASE_PDH_COMPLEX	0.00176704	0.18004	0.598881	0.556116	0.668473	-8.40996
BIOCARTA_MCALPAIN_PATHWAY	-0.00118091	0.298117	-0.595804	0.558129	0.670059	-8.41185
PID_CD8TCRPATHWAY	0.00118138	0.0768592	0.595286	0.558468	0.670059	-8.41217
REACTOME_ORC1_REMOVAL_FROM_CHROMATIN	-0.000975528	0.351368	-0.586026	0.564551	0.676731	-8.41782
HALLMARK_P53_PATHWAY	0.000740153	0.335072	0.583462	0.566241	0.678061	-8.41937
PID_MET_PATHWAY	-0.00131309	0.320896	-0.581919	0.567259	0.678061	-8.42029
REACTOME_CELL_CELL_JUNCTION_ORGANIZATION	0.000965083	0.0986525	0.581547	0.567505	0.678061	-8.42052
BIOCARTA_TGFB_PATHWAY	-0.00139731	0.296117	-0.580578	0.568145	0.678061	-8.4211
KEGG_RNA_DEGRADATION	0.000744124	0.248233	0.580383	0.568274	0.678061	-8.42122
REACTOME_SIGNALING_BY_FGFR_IN_DISEASE	0.000817708	0.186843	0.574908	0.571899	0.681758	-8.42448
BIOCARTA_EIF2_PATHWAY	-0.000918043	0.406181	-0.572207	0.573691	0.683267	-8.42608
KEGG_LEISHMANIA_INFECTION	-0.000856556	0.113291	-0.571159	0.574387	0.683468	-8.4267
REACTOME_M_G1_TRANSITION	-0.00111915	0.274327	-0.570156	0.575054	0.683635	-8.42729
PID_TCR_PATHWAY	0.00141576	0.0742911	0.566635	0.577399	0.685793	-8.42936
REACTOME_HORMONE_SENSITIVE_LIPASE_HSL_MEDIATED_TRIACYLGLYCEROL_HYDROLYSIS	0.00223881	0.172653	0.562248	0.580325	0.688367	-8.43192
REACTOME_CYCLIN_E_ASSOCIATED_EVENTS_DURING_G1_S_TRANSITION_	0.000892739	0.384084	0.561797	0.580627	0.688367	-8.43219
REACTOME_ACTIVATED_NOTCH1_TRANSMITS_SIGNAL_TO_THE_NUCLEUS	-0.00104386	0.264197	-0.560657	0.581389	0.688641	-8.43285
REACTOME_GLUCOSE_TRANSPORT	0.0019874	0.238711	0.558733	0.582676	0.689535	-8.43396
PID_P38ALPHABETADOWNSTREAMPATHWAY	-0.00109329	0.274594	-0.556958	0.583865	0.689843	-8.43498
REACTOME_CLASS_I_MHC_MEDIATED_ANTIGEN_PROCESSING_PRESENTATION	-0.000611267	0.286118	-0.556757	0.584	0.689843	-8.4351
PID_HEDGEHOG_2PATHWAY	0.00103502	0.0720922	0.555831	0.58462	0.689948	-8.43563
PID_S1P_S1P4_PATHWAY	0.00192923	0.283071	0.552122	0.58711	0.692256	-8.43776
REACTOME_ENDOSOMAL_SORTING_COMPLEX_REQUIRED_FOR_TRANSPORT_ESCRT	0.00186487	0.335148	0.549822	0.588657	0.693449	-8.43907
KEGG_LYSOSOME	0.000934316	0.321571	0.54821	0.589742	0.693907	-8.43999
REACTOME_CELL_SURFACE_INTERACTIONS_AT_THE_VASCULAR_WALL	0.000740802	0.167314	0.547655	0.590116	0.693907	-8.4403
PID_CIRCADIANPATHWAY	-0.00122483	0.180575	-0.546571	0.590846	0.694137	-8.44091
REACTOME_P38MAPK_EVENTS	0.00267858	0.309861	0.535536	0.598308	0.702268	-8.4471
KEGG_HEMATOPOIETIC_CELL_LINEAGE	0.000975251	-0.00576427	0.533957	0.59938	0.702889	-8.44797
REACTOME_SPHINGOLIPID_METABOLISM	-0.00111117	0.245116	-0.526666	0.60434	0.708065	-8.45197
REACTOME_RAP1_SIGNALLING	-0.00172379	0.0974206	-0.521639	0.607771	0.711443	-8.45471
REACTOME_MEMBRANE_TRAFFICKING	0.000681718	0.338224	0.51763	0.610514	0.714009	-8.45686
REACTOME_STEROID_HORMONES	0.00151053	-0.0491494	0.513378	0.613429	0.716773	-8.45914
KEGG_TIGHT_JUNCTION	-0.000874017	0.180229	-0.51241	0.614094	0.716904	-8.45965
REACTOME_G_ALPHA_S_SIGNALLING_EVENTS	0.000704112	-0.105604	0.510229	0.615593	0.718007	-8.46081
REACTOME_PYRIMIDINE_CATABOLISM	-0.00144739	0.062686	-0.504765	0.619356	0.721747	-8.46368
KEGG_CITRATE_CYCLE_TCA_CYCLE	0.000668568	0.372019	0.500505	0.622297	0.724524	-8.4659
REACTOME_NEF_MEDIATES_DOWN_MODULATION_OF_CELL_SURFACE_RECEPTORS_BY_RECRUITING_THEM_TO_CLATHRIN_ADAPTERS	-0.000834591	0.348209	-0.491457	0.628566	0.731166	-8.47056
REACTOME_SIGNAL_AMPLIFICATION	0.00158767	0.17321	0.490457	0.62926	0.731317	-8.47107
REACTOME_REGULATION_OF_SIGNALING_BY_CBL	0.00129012	0.231629	0.488288	0.630767	0.732413	-8.47217
REACTOME_MICRORNA_MIRNA_BIOGENESIS	0.000850683	0.305365	0.483883	0.633835	0.734921	-8.4744
REACTOME_REGULATION_OF_INSULIN_SECRETION_BY_ACETYLCHOLINE	-0.00125184	0.157422	-0.482964	0.634476	0.734921	-8.47486
BIOCARTA_AT1R_PATHWAY	-0.00129676	0.317834	-0.482747	0.634627	0.734921	-8.47497
KEGG_OTHER_GLYCAN_DEGRADATION	0.00194658	0.314894	0.4817	0.635358	0.73511	-8.47549
REACTOME_ANTIGEN_PRESENTATION_FOLDING_ASSEMBLY_AND_PEPTIDE_LOADING_OF_CLASS_I_MHC	-0.000887793	0.362336	-0.473729	0.640931	0.740898	-8.47944
PID_FASPATHWAY	0.000713911	0.181165	0.469794	0.64369	0.743308	-8.48137
KEGG_BUTANOATE_METABOLISM	-0.000883813	0.128964	-0.469123	0.644162	0.743308	-8.4817
REACTOME_THE_ROLE_OF_NEF_IN_HIV1_REPLICATION_AND_DISEASE_PATHOGENESIS	-0.000800928	0.291818	-0.466808	0.645788	0.744522	-8.48283
REACTOME_CLASS_A1_RHODOPSIN_LIKE_RECEPTORS	0.000633868	-0.186175	0.465007	0.647055	0.745319	-8.4837
REACTOME_ADENYLATE_CYCLASE_INHIBITORY_PATHWAY	-0.000803394	0.0747505	-0.458846	0.651396	0.749172	-8.48666
BIOCARTA_CTLA4_PATHWAY	0.00213489	0.0128917	0.458621	0.651555	0.749172	-8.48676
REACTOME_NGF_SIGNALLING_VIA_TRKA_FROM_THE_PLASMA_MEMBRANE	0.000863931	0.23688	0.450207	0.657505	0.755344	-8.49074
KEGG_EPITHELIAL_CELL_SIGNALING_IN_HELICOBACTER_PYLORI_INFECTION	-0.000536837	0.277737	-0.446267	0.660299	0.757883	-8.49258
KEGG_GLYCOSAMINOGLYCAN_BIOSYNTHESIS_HEPARAN_SULFATE	-0.00143661	0.17772	-0.445085	0.661138	0.758176	-8.49312
KEGG_BASAL_TRANSCRIPTION_FACTORS	-0.00057614	0.205938	-0.444056	0.661869	0.758343	-8.4936
KEGG_NON_SMALL_CELL_LUNG_CANCER	0.000880237	0.217282	0.438511	0.665814	0.76219	-8.49614
KEGG_STEROID_BIOSYNTHESIS	0.00104887	0.41005	0.437171	0.666769	0.76261	-8.49676
REACTOME_ADHERENS_JUNCTIONS_INTERACTIONS	0.000821201	0.172482	0.434174	0.668907	0.76394	-8.49811
PID_HDAC_CLASSI_PATHWAY	-0.000735274	0.26205	-0.433826	0.669156	0.76394	-8.49827
REACTOME_DIABETES_PATHWAYS	0.000613489	0.313413	0.433065	0.669699	0.76394	-8.49861
SA_B_CELL_RECEPTOR_COMPLEXES	-0.00149239	0.28047	-0.430206	0.671742	0.765597	-8.4999
BIOCARTA_PYK2_PATHWAY	-0.000890425	0.37268	-0.426355	0.674499	0.768064	-8.50162
REACTOME_REGULATION_OF_GLUCOKINASE_BY_GLUCOKINASE_REGULATORY_PROTEIN	0.00164303	0.236621	0.424638	0.675728	0.768789	-8.50238
PID_S1P_S1P2_PATHWAY	0.00155497	0.289232	0.419686	0.679282	0.772155	-8.50455
PID_INTEGRIN1_PATHWAY	-0.00125054	0.257251	-0.418811	0.679911	0.772193	-8.50493
PID_PDGFRAPATHWAY	-0.000933316	0.351068	-0.415284	0.682448	0.774396	-8.50647
HALLMARK_APICAL_SURFACE	0.000581622	0.179619	0.412614	0.684371	0.7759	-8.50762
REACTOME_ION_CHANNEL_TRANSPORT	-0.000920162	-0.0378125	-0.411436	0.68522	0.776183	-8.50812
PID_ERBB1_DOWNSTREAM_PATHWAY	-0.00103378	0.33169	-0.406515	0.688771	0.779526	-8.51022
KEGG_AMYOTROPHIC_LATERAL_SCLEROSIS_ALS	0.00063839	0.146037	0.405353	0.689612	0.779796	-8.51071
REACTOME_THE_ACTIVATION_OF_ARYLSULFATASES	-0.00145456	0.134338	-0.39863	0.694478	0.784615	-8.51353
BIOCARTA_CXCR4_PATHWAY	0.000712806	0.310288	0.396692	0.695883	0.784889	-8.51433
REACTOME_SYNTHESIS_OF_PC	0.0010562	0.100807	0.396626	0.695931	0.784889	-8.51436
REACTOME_PHOSPHOLIPASE_C_MEDIATED_CASCADE	0.00058026	0.0316665	0.394246	0.697659	0.786155	-8.51534
KEGG_VASOPRESSIN_REGULATED_WATER_REABSORPTION	-0.000734986	0.27349	-0.39087	0.700112	0.788234	-8.51672
BIOCARTA_NOS1_PATHWAY	0.000666519	0.0744046	0.388276	0.702	0.789637	-8.51778
PID_MTOR_4PATHWAY	0.000773643	0.318534	0.387484	0.702576	0.789637	-8.5181
PID_HIF2PATHWAY	-0.00074686	0.263394	-0.384413	0.704814	0.791467	-8.51933
BIOCARTA_FCER1_PATHWAY	-0.000919536	0.254699	-0.383163	0.705726	0.791805	-8.51983
KEGG_NEUROTROPHIN_SIGNALING_PATHWAY	-0.000740905	0.229697	-0.379411	0.708465	0.793611	-8.52132
BIOCARTA_WNT_PATHWAY	0.000457216	0.307281	0.379282	0.708559	0.793611	-8.52137
REACTOME_ROLE_OF_DCC_IN_REGULATING_APOPTOSIS	0.00119594	0.145951	0.372885	0.713239	0.798163	-8.52388
BIOCARTA_RACCYCD_PATHWAY	0.000814793	0.351382	0.371995	0.713891	0.798204	-8.52423
REACTOME_TRYPTOPHAN_CATABOLISM	-0.00101086	-0.0701813	-0.366787	0.71771	0.801398	-8.52624
BIOCARTA_BCELLSURVIVAL_PATHWAY	0.000729911	0.312918	0.366415	0.717983	0.801398	-8.52638
PID_ARF6DOWNSTREAMPATHWAY	-0.00120574	0.345744	-0.362266	0.721033	0.804073	-8.52796
KEGG_AMINOACYL_TRNA_BIOSYNTHESIS	0.00102966	0.32839	0.361468	0.721619	0.804073	-8.52826
REACTOME_REGULATION_OF_INSULIN_SECRETION	0.000682176	0.109568	0.358195	0.724029	0.806064	-8.52949
PID_HNF3APATHWAY	-0.000617216	0.120523	-0.352786	0.728017	0.809127	-8.5315
BIOCARTA_NDKDYNAMIN_PATHWAY	0.000825136	0.286939	0.352773	0.728027	0.809127	-8.5315
KEGG_PATHOGENIC_ESCHERICHIA_COLI_INFECTION	0.000335142	0.343963	0.350608	0.729625	0.810208	-8.5323
REACTOME_TRANSPORT_OF_INORGANIC_CATIONS_ANIONS_AND_AMINO_ACIDS_OLIGOPEPTIDES	0.00101221	0.053978	0.349721	0.73028	0.810242	-8.53262
PID_ALK1PATHWAY	-0.000899546	0.287276	-0.347553	0.731883	0.811173	-8.53341
PID_BCR_5PATHWAY	-0.000745331	0.182532	-0.346895	0.73237	0.811173	-8.53365
REACTOME_TIGHT_JUNCTION_INTERACTIONS	0.0010186	0.0310224	0.345647	0.733292	0.811388	-8.5341
REACTOME_ASSEMBLY_OF_THE_PRE_REPLICATIVE_COMPLEX	0.000602686	0.334341	0.344941	0.733815	0.811388	-8.53435
KEGG_ONE_CARBON_POOL_BY_FOLATE	0.00129091	0.1044	0.343478	0.734899	0.811894	-8.53488
KEGG_N_GLYCAN_BIOSYNTHESIS	0.00104452	0.318176	0.340786	0.736893	0.813405	-8.53584
REACTOME_TRANSCRIPTION_COUPLED_NER_TC_NER	-0.000566535	0.216579	-0.339929	0.737528	0.813413	-8.53615
REACTOME_ACTIVATION_OF_NMDA_RECEPTOR_UPON_GLUTAMATE_BINDING_AND_POSTSYNAPTIC_EVENTS	0.000569133	0.0229088	0.338643	0.738482	0.813774	-8.5366
PID_CERAMIDE_PATHWAY	0.000604695	0.263247	0.333754	0.742112	0.817079	-8.53832
REACTOME_CS_DS_DEGRADATION	-0.00101333	0.126754	-0.331649	0.743677	0.818107	-8.53905
REACTOME_NCAM1_INTERACTIONS	0.000771562	0.00387936	0.326764	0.747312	0.82141	-8.54073
BIOCARTA_CARM_ER_PATHWAY	0.000430588	0.209446	0.324603	0.748923	0.822484	-8.54147
REACTOME_EXTRACELLULAR_MATRIX_ORGANIZATION	-0.000843417	0.187978	-0.315009	0.756086	0.828519	-8.54467
PID_MYC_REPRESSPATHWAY	0.000811078	0.264911	0.314725	0.756298	0.828519	-8.54477
REACTOME_KERATAN_SULFATE_KERATIN_METABOLISM	0.00070951	0.111437	0.313853	0.75695	0.828519	-8.54505
ST_GA13_PATHWAY	0.000805858	0.183546	0.313822	0.756974	0.828519	-8.54506
PID_IL23PATHWAY	-0.000462929	0.068102	-0.310203	0.759683	0.830783	-8.54624
REACTOME_PLATELET_ACTIVATION_SIGNALING_AND_AGGREGATION	-0.000360876	0.174688	-0.301653	0.766096	0.83709	-8.54898
PID_P53REGULATIONPATHWAY	-0.000331537	0.304492	-0.299554	0.767673	0.838107	-8.54964
REACTOME_FATTY_ACYL_COA_BIOSYNTHESIS	0.000806161	0.33441	0.297617	0.769129	0.838991	-8.55024
PID_S1P_META_PATHWAY	0.000574338	0.204644	0.290374	0.774582	0.843919	-8.55247
KEGG_AUTOIMMUNE_THYROID_DISEASE	0.000755995	-0.161719	0.289888	0.774948	0.843919	-8.55262
SIG_INSULIN_RECEPTOR_PATHWAY_IN_CARDIAC_MYOCYTES	-0.000434481	0.298954	-0.283002	0.780145	0.848457	-8.55468
BIOCARTA_ERK_PATHWAY	-0.000497691	0.35678	-0.282633	0.780423	0.848457	-8.55479
KEGG_STARCH_AND_SUCROSE_METABOLISM	0.000467415	0.103057	0.276898	0.784759	0.852253	-8.55647
BIOCARTA_ETC_PATHWAY	-0.000653911	0.394659	-0.276278	0.785229	0.852253	-8.55665
REACTOME_SIGNALING_BY_INSULIN_RECEPTOR	-0.000336036	0.189508	-0.27537	0.785916	0.852285	-8.55691
REACTOME_IMMUNOREGULATORY_INTERACTIONS_BETWEEN_A_LYMPHOID_AND_A_NON_LYMPHOID_CELL	-0.000655007	-0.0141758	-0.272647	0.787978	0.853807	-8.55769
KEGG_ENDOMETRIAL_CANCER	0.000518778	0.254458	0.267829	0.791631	0.85705	-8.55906
BIOCARTA_RAC1_PATHWAY	-0.000797714	0.174483	-0.260006	0.797573	0.862763	-8.56122
REACTOME_EXTRINSIC_PATHWAY_FOR_APOPTOSIS	-0.000518607	0.203742	-0.255199	0.80123	0.865996	-8.56252
PID_S1P_S1P3_PATHWAY	0.000518287	0.192211	0.249634	0.805469	0.869853	-8.56399
REACTOME_ACTIVATION_OF_BH3_ONLY_PROTEINS	0.000821485	0.241387	0.24612	0.80815	0.871958	-8.5649
KEGG_CHRONIC_MYELOID_LEUKEMIA	-0.000390655	0.289825	-0.243938	0.809816	0.871958	-8.56546
REACTOME_SYNTHESIS_OF_VERY_LONG_CHAIN_FATTY_ACYL_COAS	-0.00072412	0.281425	-0.24385	0.809883	0.871958	-8.56548
REACTOME_SIGNALLING_TO_RAS	0.00081279	0.270194	0.243556	0.810107	0.871958	-8.56556
PID_TCRCALCIUMPATHWAY	-0.0006379	0.191317	-0.242369	0.811014	0.87221	-8.56586
PID_NFAT_3PATHWAY	-0.000450294	0.273191	-0.240439	0.812488	0.872524	-8.56635
PID_IL8CXCR2_PATHWAY	0.000464164	0.151444	0.238699	0.813819	0.872524	-8.56678
BIOCARTA_RAB_PATHWAY	-0.000896921	0.319269	-0.238611	0.813886	0.872524	-8.56681
REACTOME_GPCR_DOWNSTREAM_SIGNALING	0.000244085	-0.0873805	0.238466	0.813997	0.872524	-8.56684
BIOCARTA_TNFR2_PATHWAY	-0.000464166	0.156297	-0.232375	0.818658	0.876079	-8.56834
REACTOME_ERKS_ARE_INACTIVATED	-0.000589181	0.400046	-0.232366	0.818664	0.876079	-8.56835
REACTOME_ADAPTIVE_IMMUNE_SYSTEM	-0.000260098	0.22974	-0.230226	0.820304	0.876741	-8.56886
PID_ERBB2ERBB3PATHWAY	-0.000407264	0.304719	-0.229794	0.820635	0.876741	-8.56897
REACTOME_ACTIVATION_OF_CHAPERONE_GENES_BY_XBP1S	-0.000399092	0.420996	-0.219917	0.828212	0.884107	-8.5713
REACTOME_DSCAM_INTERACTIONS	0.00071306	0.0902032	0.217169	0.830323	0.885632	-8.57193
PID_FCER1PATHWAY	0.000393796	0.225921	0.214077	0.832699	0.887437	-8.57262
REACTOME_PURINE_METABOLISM	-0.000468642	0.258714	-0.212027	0.834277	0.888389	-8.57308
ST_T_CELL_SIGNAL_TRANSDUCTION	-0.000282579	0.116868	-0.208855	0.836718	0.890257	-8.57378
KEGG_MATURITY_ONSET_DIABETES_OF_THE_YOUNG	-0.00085175	-0.340798	-0.199126	0.844217	0.897084	-8.57586
PID_ALPHASYNUCLEIN_PATHWAY	-0.000562032	0.177083	-0.198736	0.844518	0.897084	-8.57594
SIG_REGULATION_OF_THE_ACTIN_CYTOSKELETON_BY_RHO_GTPASES	0.000392906	0.312758	0.19559	0.846946	0.898927	-8.57659
KEGG_CIRCADIAN_RHYTHM_MAMMAL	-0.000380246	0.174836	-0.191401	0.850182	0.901623	-8.57744
REACTOME_REGULATORY_RNA_PATHWAYS	-0.000292811	0.273307	-0.189717	0.851483	0.902266	-8.57778
REACTOME_MEIOSIS	0.000296342	0.00836617	0.182777	0.856852	0.907214	-8.57914
PID_TCRJNKPATHWAY	0.000531122	0.165465	0.179441	0.859434	0.90846	-8.57977
REACTOME_MRNA_3_END_PROCESSING	-0.000298761	0.359266	-0.178864	0.859882	0.90846	-8.57988
REACTOME_ADP_SIGNALLING_THROUGH_P2RY1	0.000541377	0.143867	0.178543	0.86013	0.90846	-8.57994
KEGG_PROTEIN_EXPORT	0.000233954	0.435873	0.175341	0.862612	0.909663	-8.58053
REACTOME_FACILITATIVE_NA_INDEPENDENT_GLUCOSE_TRANSPORTERS	-0.00105607	0.0808873	-0.175263	0.862672	0.909663	-8.58055
REACTOME_DOWNSTREAM_SIGNAL_TRANSDUCTION	-0.000281844	0.224098	-0.172866	0.864531	0.910289	-8.58099
KEGG_APOPTOSIS	-0.000198546	0.207517	-0.172688	0.864669	0.910289	-8.58102
REACTOME_APOPTOSIS	0.000265989	0.31437	0.164329	0.871156	0.916375	-8.5825
PID_LIS1PATHWAY	0.000247198	0.328365	0.156027	0.877609	0.922414	-8.58389
BIOCARTA_MAL_PATHWAY	-0.000360176	0.287451	-0.152956	0.879998	0.924176	-8.58439
REACTOME_AQUAPORIN_MEDIATED_TRANSPORT	0.00026639	0.0278915	0.148393	0.883549	0.927155	-8.58511
REACTOME_PKB_MEDIATED_EVENTS	0.000233455	0.198936	0.142687	0.887995	0.930693	-8.58598
REACTOME_IRON_UPTAKE_AND_TRANSPORT	-0.000178038	0.263294	-0.141383	0.889011	0.930693	-8.58618
KEGG_AXON_GUIDANCE	-0.000180364	0.182488	-0.141303	0.889074	0.930693	-8.58619
REACTOME_GABA_SYNTHESIS_RELEASE_REUPTAKE_AND_DEGRADATION	0.000369926	0.0943474	0.131842	0.896454	0.937662	-8.58755
BIOCARTA_NKCELLS_PATHWAY	-0.00032328	0.173549	-0.129143	0.898561	0.939109	-8.58791
REACTOME_BMAL1_CLOCK_NPAS2_ACTIVATES_CIRCADIAN_EXPRESSION	-0.000177228	0.164961	-0.113717	0.910619	0.950574	-8.58988
REACTOME_SIGNALLING_TO_ERKS	0.000345135	0.274837	0.111637	0.912248	0.950574	-8.59013
KEGG_PYRIMIDINE_METABOLISM	0.000195209	0.203054	0.111487	0.912365	0.950574	-8.59015
HALLMARK_PEROXISOME	0.000117284	0.232847	0.110704	0.912978	0.950574	-8.59024
REACTOME_PKA_MEDIATED_PHOSPHORYLATION_OF_CREB	0.000204207	0.036052	0.108015	0.915083	0.950574	-8.59055
REACTOME_SIGNALING_BY_GPCR	-0.00010742	-0.0440295	-0.107653	0.915366	0.950574	-8.59059
REACTOME_APC_C_CDH1_MEDIATED_DEGRADATION_OF_CDC20_AND_OTHER_APC_C_CDH1_TARGETED_PROTEINS_IN_LATE_MITOSIS_EARLY_G1	0.000177552	0.370808	0.10765	0.915368	0.950574	-8.59059
REACTOME_TRIGLYCERIDE_BIOSYNTHESIS	0.00027946	0.227682	0.107617	0.915395	0.950574	-8.59059
BIOCARTA_CD40_PATHWAY	0.000245203	0.175645	0.10458	0.917773	0.952281	-8.59093
REACTOME_SIGNALLING_TO_P38_VIA_RIT_AND_RIN	-0.000343498	0.247977	-0.102504	0.919399	0.953206	-8.59115
BIOCARTA_RNA_PATHWAY	-0.00024074	0.333873	-0.100677	0.92083	0.953413	-8.59135
REACTOME_ASPARAGINE_N_LINKED_GLYCOSYLATION	0.000288896	0.331272	0.100372	0.921069	0.953413	-8.59138
REACTOME_CLASS_C_3_METABOTROPIC_GLUTAMATE_PHEROMONE_RECEPTORS	-0.000619381	-0.429628	-0.0978842	0.923019	0.954247	-8.59164
BIOCARTA_FMLP_PATHWAY	0.000256329	0.233368	0.0974664	0.923346	0.954247	-8.59168
KEGG_PHOSPHATIDYLINOSITOL_SIGNALING_SYSTEM	-0.000108722	0.159485	-0.0961209	0.924401	0.954577	-8.59182
BIOCARTA_ACE2_PATHWAY	-0.000245401	0.0570624	-0.0949685	0.925305	0.95475	-8.59194
REACTOME_G_BETA_GAMMA_SIGNALLING_THROUGH_PI3KGAMMA	-0.000259557	0.103255	-0.0912953	0.928185	0.95696	-8.5923
KEGG_GLYCOSPHINGOLIPID_BIOSYNTHESIS_GANGLIO_SERIES	0.000269242	0.131411	0.0881733	0.930634	0.958636	-8.59259
PID_ARF_3PATHWAY	-0.000141659	0.407107	-0.0867063	0.931785	0.958636	-8.59272
KEGG_GNRH_SIGNALING_PATHWAY	-0.000192315	0.148276	-0.0861701	0.932206	0.958636	-8.59277
PID_LKB1_PATHWAY	-0.000128757	0.28891	-0.0854556	0.932767	0.958636	-8.59284
REACTOME_SHC_MEDIATED_CASCADE	0.000181118	0.0383072	0.081344	0.935994	0.959957	-8.5932
REACTOME_DOWNSTREAM_TCR_SIGNALING	0.00015917	0.0672306	0.081095	0.936189	0.959957	-8.59322
REACTOME_PHASE1_FUNCTIONALIZATION_OF_COMPOUNDS	0.000177014	-0.146625	0.0809589	0.936296	0.959957	-8.59323
REACTOME_INTEGRIN_ALPHAIIB_BETA3_SIGNALING	0.000137088	0.18259	0.0800457	0.937013	0.959957	-8.59331
BIOCARTA_CACAM_PATHWAY	0.000202928	0.099935	0.0788558	0.937947	0.960156	-8.59341
REACTOME_OXYGEN_DEPENDENT_PROLINE_HYDROXYLATION_OF_HYPOXIA_INDUCIBLE_FACTOR_ALPHA	0.000258324	0.326338	0.0760819	0.940126	0.961627	-8.59363
REACTOME_FRS2_MEDIATED_CASCADE	-0.000172977	0.104314	-0.0728884	0.942634	0.963129	-8.59388
KEGG_ERBB_SIGNALING_PATHWAY	0.000112617	0.237306	0.0699308	0.944958	0.963129	-8.5941
REACTOME_G_PROTEIN_BETA_GAMMA_SIGNALLING	0.000176268	0.0889086	0.0692399	0.945501	0.963129	-8.59415
KEGG_O_GLYCAN_BIOSYNTHESIS	-0.000320982	0.128953	-0.0686946	0.945929	0.963129	-8.59419
PID_IL6_7PATHWAY	0.000126419	0.263428	0.068533	0.946056	0.963129	-8.59421
BIOCARTA_MPR_PATHWAY	0.000145428	0.311416	0.0679755	0.946494	0.963129	-8.59425
REACTOME_CA_DEPENDENT_EVENTS	0.000116536	0.110186	0.0675967	0.946792	0.963129	-8.59427
BIOCARTA_HDAC_PATHWAY	0.000127351	0.192866	0.0643432	0.949349	0.964973	-8.5945
PID_AJDISS_2PATHWAY	6.92183e-05	0.300916	0.0589556	0.953585	0.96852	-8.59485
BIOCARTA_GPCR_PATHWAY	0.000116695	0.258404	0.0526405	0.958552	0.972802	-8.59522
KEGG_CALCIUM_SIGNALING_PATHWAY	4.63919e-05	-0.0237087	0.0451305	0.96446	0.978034	-8.5956
PID_LYSOPHOSPHOLIPID_PATHWAY	-6.10192e-05	0.266578	-0.0439488	0.96539	0.978212	-8.59566
REACTOME_GLYCOSPHINGOLIPID_METABOLISM	-9.65048e-05	0.214555	-0.0377973	0.970232	0.98235	-8.59592
REACTOME_INTEGRATION_OF_ENERGY_METABOLISM	-5.07552e-05	0.128718	-0.0337483	0.973419	0.984601	-8.59607
REACTOME_DESTABILIZATION_OF_MRNA_BY_TRISTETRAPROLIN_TTP	-7.2194e-05	0.255988	-0.0330447	0.973973	0.984601	-8.5961
PID_TRAIL_PATHWAY	-5.35011e-05	0.25409	-0.0308057	0.975736	0.985615	-8.59617
REACTOME_NEGATIVE_REGULATION_OF_FGFR_SIGNALING	-5.09183e-05	0.146914	-0.0288519	0.977275	0.986362	-8.59624
REACTOME_ION_TRANSPORT_BY_P_TYPE_ATPASES	-7.49075e-05	0.0424166	-0.0279346	0.977997	0.986362	-8.59626
KEGG_ADIPOCYTOKINE_SIGNALING_PATHWAY	-3.58728e-05	0.139931	-0.02617	0.979387	0.986996	-8.59631
REACTOME_COLLAGEN_FORMATION	-8.72187e-05	0.176165	-0.0241571	0.980972	0.987638	-8.59637
REACTOME_TGF_BETA_RECEPTOR_SIGNALING_IN_EMT_EPITHELIAL_TO_MESENCHYMAL_TRANSITION	3.79477e-05	0.370109	0.0234273	0.981546	0.987638	-8.59638
PID_MYC_ACTIVPATHWAY	-3.08595e-05	0.307937	-0.0223477	0.982397	0.987728	-8.59641
BIOCARTA_STRESS_PATHWAY	-5.10844e-05	0.198027	-0.0198625	0.984354	0.988929	-8.59647
KEGG_ETHER_LIPID_METABOLISM	-3.34759e-05	0.12666	-0.0148348	0.988314	0.991523	-8.59656
REACTOME_NUCLEOTIDE_LIKE_PURINERGIC_RECEPTORS	4.89614e-05	-0.118172	0.01384	0.989098	0.991523	-8.59657
REACTOME_MITOCHONDRIAL_TRNA_AMINOACYLATION	3.85379e-05	0.275461	0.0136723	0.98923	0.991523	-8.59657
BIOCARTA_41BB_PATHWAY	-3.0341e-05	0.213197	-0.0101129	0.992034	0.993566	-8.59662
REACTOME_PHOSPHOLIPID_METABOLISM	-5.18414e-06	0.193622	-0.00405657	0.996804	0.997574	-8.59666
KEGG_VALINE_LEUCINE_AND_ISOLEUCINE_BIOSYNTHESIS	-8.37257e-06	0.218511	-0.00195257	0.998462	0.998462	-8.59667

## Sheet: ssGSEA_BAD_C2_H
	logFC	AveExpr	t	P.Value	adj.P.Val	B
REACTOME_CHEMOKINE_RECEPTORS_BIND_CHEMOKINES	-0.0549449	-0.150967	-23.6932	7.62361e-16	9.88782e-13	26.1254
KEGG_ANTIGEN_PROCESSING_AND_PRESENTATION	-0.0309346	0.1017	-19.759	2.29885e-14	1.40853e-11	22.5828
BIOCARTA_INFLAM_PATHWAY	-0.0429926	-0.0678317	-19.3922	3.25797e-14	1.40853e-11	22.2198
BIOCARTA_NTHI_PATHWAY	-0.030456	0.257756	-17.312	2.65356e-13	8.60416e-11	20.0349
PID_FRA_PATHWAY	-0.0299667	0.295137	-15.5176	1.95386e-12	4.96006e-10	17.9539
PID_SYNDECAN_2_PATHWAY	-0.0168264	0.411118	-15.257	2.65463e-12	4.96006e-10	17.6344
PID_ATF2_PATHWAY	-0.0204196	0.196215	-15.2499	2.67698e-12	4.96006e-10	17.6257
BIOCARTA_P53HYPOXIA_PATHWAY	-0.0194632	0.356908	-15.0959	3.21534e-12	5.21287e-10	17.4347
BIOCARTA_TID_PATHWAY	-0.0293485	0.25749	-14.8202	4.48164e-12	6.45855e-10	17.0885
PID_SYNDECAN_3_PATHWAY	-0.0330209	0.28789	-12.9151	5.17672e-11	6.01018e-09	14.5382
BIOCARTA_PPARA_PATHWAY	-0.0171839	0.18708	-12.8975	5.30209e-11	6.01018e-09	14.5132
HALLMARK_TNFA_SIGNALING_VIA_NFKB	-0.0259221	0.264898	-12.8625	5.56069e-11	6.01018e-09	14.4636
PID_REG_GR_PATHWAY	-0.0165949	0.225224	-12.4393	9.98117e-11	9.95813e-09	13.8541
BIOCARTA_IL7_PATHWAY	-0.0199817	0.0788482	-12.3402	1.14727e-10	1.06286e-08	13.709
BIOCARTA_FREE_PATHWAY	-0.0320103	0.253508	-12.1821	1.43529e-10	1.17031e-08	13.4756
BIOCARTA_IL10_PATHWAY	-0.0190642	0.212664	-12.1692	1.46195e-10	1.17031e-08	13.4564
PID_AP1_PATHWAY	-0.0267276	0.222876	-12.1065	1.59889e-10	1.17031e-08	13.3632
REACTOME_PEPTIDE_LIGAND_BINDING_RECEPTORS	-0.020197	-0.178007	-12.0955	1.62418e-10	1.17031e-08	13.3468
BIOCARTA_STEM_PATHWAY	-0.077817	-0.102699	-11.8145	2.43742e-10	1.628e-08	12.924
BIOCARTA_IL17_PATHWAY	-0.0609676	-0.0403366	-11.7943	2.51041e-10	1.628e-08	12.8932
KEGG_CYTOKINE_CYTOKINE_RECEPTOR_INTERACTION	-0.0176552	-0.0117625	-11.531	3.69936e-10	2.2848e-08	12.4895
PID_RHOA_PATHWAY	-0.0128977	0.265196	-11.4637	4.08945e-10	2.35086e-08	12.3851
PID_IL8CXCR1_PATHWAY	-0.0229076	0.0738889	-11.4508	4.16883e-10	2.35086e-08	12.365
BIOCARTA_ARENRF2_PATHWAY	-0.0284099	0.218655	-11.3545	4.81579e-10	2.60253e-08	12.2148
BIOCARTA_GRANULOCYTES_PATHWAY	-0.0610352	-0.171518	-11.3223	5.05464e-10	2.62235e-08	12.1644
PID_NFAT_TFPATHWAY	-0.030101	0.152379	-11.2849	5.34758e-10	2.66762e-08	12.1058
BIOCARTA_CYTOKINE_PATHWAY	-0.053025	-0.155156	-11.2598	5.55475e-10	2.66834e-08	12.0662
BIOCARTA_ERYTH_PATHWAY	-0.0283245	0.0990124	-11.1844	6.22699e-10	2.88443e-08	11.9473
BILD_HRAS_ONCOGENIC_SIGNATURE	-0.0211981	0.340295	-10.9386	9.07537e-10	4.05888e-08	11.5552
PID_IL23PATHWAY	-0.0153736	0.0631318	-10.7461	1.22409e-09	5.29216e-08	11.2438
REACTOME_RNA_POL_III_CHAIN_ELONGATION	0.0225594	0.2803	10.7039	1.30784e-09	5.33675e-08	11.1749
KEGG_RNA_POLYMERASE	0.0203059	0.270781	10.6996	1.3167e-09	5.33675e-08	11.1679
KEGG_EPITHELIAL_CELL_SIGNALING_IN_HELICOBACTER_PYLORI_INFECTION	-0.0111449	0.274201	-10.4897	1.83489e-09	7.08645e-08	10.8226
REACTOME_RNA_POL_III_TRANSCRIPTION_INITIATION_FROM_TYPE_3_PROMOTER	0.0193203	0.220805	10.482	1.85767e-09	7.08645e-08	10.8097
BIOCARTA_IL22BP_PATHWAY	-0.0215906	0.136767	-10.285	2.54801e-09	9.4422e-08	10.481
BIOCARTA_ETS_PATHWAY	-0.0218126	0.246672	-10.1915	2.96486e-09	1.06817e-07	10.3235
BIOCARTA_CHEMICAL_PATHWAY	0.0163344	0.286943	10.0988	3.44835e-09	1.20879e-07	10.1664
REACTOME_RNA_POL_III_TRANSCRIPTION_TERMINATION	0.0200403	0.289161	10.0745	3.5882e-09	1.22471e-07	10.125
KEGG_NOD_LIKE_RECEPTOR_SIGNALING_PATHWAY	-0.0165176	0.145435	-9.98417	4.16259e-09	1.38433e-07	9.97065
KEGG_PRION_DISEASES	-0.0202506	0.219484	-9.93117	4.54346e-09	1.43346e-07	9.87962
REACTOME_G_ALPHA_I_SIGNALLING_EVENTS	-0.0128137	-0.111043	-9.92413	4.59668e-09	1.43346e-07	9.86752
KEGG_TOLL_LIKE_RECEPTOR_SIGNALING_PATHWAY	-0.0127761	0.125841	-9.91822	4.64188e-09	1.43346e-07	9.85734
PID_TAP63PATHWAY	-0.00992648	0.321805	-9.89091	4.85686e-09	1.46496e-07	9.81028
PID_P53DOWNSTREAMPATHWAY	-0.00919341	0.274746	-9.62812	7.5419e-09	2.22315e-07	9.35288
REACTOME_IL_6_SIGNALING	-0.020088	0.270616	-9.46357	9.97576e-09	2.86333e-07	9.0623
HALLMARK_IL6_JAK_STAT3_SIGNALING	-0.0130509	0.147431	-9.45314	1.01552e-08	2.86333e-07	9.04377
KEGG_ENDOCYTOSIS	-0.0138638	0.215133	-9.42492	1.0658e-08	2.94115e-07	8.99358
PID_FGF_PATHWAY	-0.0127875	0.218579	-9.3684	1.17445e-08	3.17346e-07	8.89274
KEGG_PYRIMIDINE_METABOLISM	0.0139173	0.207628	9.3417	1.22974e-08	3.25504e-07	8.84496
REACTOME_MITOCHONDRIAL_PROTEIN_IMPORT	0.0171669	0.311671	9.30582	1.3083e-08	3.39372e-07	8.78065
PID_IL6_7PATHWAY	-0.0171813	0.257659	-9.28656	1.35262e-08	3.43991e-07	8.74604
KEGG_JAK_STAT_SIGNALING_PATHWAY	-0.0121349	0.0975425	-9.20527	1.55761e-08	3.88503e-07	8.59952
REACTOME_REGULATION_OF_IFNA_SIGNALING	-0.0156528	0.17813	-9.18056	1.62611e-08	3.97937e-07	8.55482
PID_RHOA_REG_PATHWAY	-0.0153017	0.132129	-9.05131	2.03927e-08	4.77933e-07	8.31978
REACTOME_RNA_POL_III_TRANSCRIPTION	0.0151238	0.234924	9.05059	2.04187e-08	4.77933e-07	8.31845
REACTOME_RNA_POL_III_TRANSCRIPTION_INITIATION_FROM_TYPE_2_PROMOTER	0.0169766	0.270611	9.04459	2.06355e-08	4.77933e-07	8.30749
PID_LYSOPHOSPHOLIPID_PATHWAY	-0.0146918	0.261701	-9.00096	2.22857e-08	5.07097e-07	8.22764
REACTOME_SIGNAL_ATTENUATION	-0.0161513	0.191794	-8.95613	2.41244e-08	5.36299e-07	8.14535
REACTOME_YAP1_AND_WWTR1_TAZ_STIMULATED_GENE_EXPRESSION	-0.0125571	0.161101	-8.94368	2.46629e-08	5.36299e-07	8.12244
BIOCARTA_TPO_PATHWAY	-0.0121885	0.288088	-8.94033	2.48095e-08	5.36299e-07	8.11629
KEGG_CHEMOKINE_SIGNALING_PATHWAY	-0.0137811	0.0935519	-8.8778	2.7726e-08	5.89519e-07	8.00095
REACTOME_CLASS_A1_RHODOPSIN_LIKE_RECEPTORS	-0.0128719	-0.190676	-8.62904	4.33534e-08	9.06924e-07	7.53722
ST_G_ALPHA_I_PATHWAY	-0.0104768	0.234368	-8.61036	4.48474e-08	9.23287e-07	7.50208
BIOCARTA_IL6_PATHWAY	-0.0139777	0.337199	-8.5994	4.57492e-08	9.27136e-07	7.48144
BIOCARTA_CD40_PATHWAY	-0.0184496	0.169414	-8.5338	5.15529e-08	1.02868e-06	7.35759
BIOCARTA_LYM_PATHWAY	-0.0519312	-0.0225785	-8.49191	5.5655e-08	1.07639e-06	7.27821
HALLMARK_INFLAMMATORY_RESPONSE	-0.013025	0.0912449	-8.49093	5.57548e-08	1.07639e-06	7.27635
ST_GRANULE_CELL_SURVIVAL_PATHWAY	-0.0174546	0.201822	-8.48432	5.64335e-08	1.07639e-06	7.26381
KEGG_PURINE_METABOLISM	0.0117602	0.119894	8.35559	7.15129e-08	1.34424e-06	7.01833
BIOCARTA_CARDIACEGF_PATHWAY	-0.0127956	0.264404	-8.31136	7.76132e-08	1.43806e-06	6.9335
REACTOME_NOTCH_HLH_TRANSCRIPTION_PATHWAY	-0.0133444	0.169644	-8.24134	8.83987e-08	1.61483e-06	6.79867
PID_CD40_PATHWAY	-0.0118141	0.15089	-8.1574	1.0341e-07	1.86281e-06	6.63619
BIOCARTA_ACH_PATHWAY	0.0192101	0.219798	8.14401	1.06037e-07	1.88357e-06	6.61021
PID_TGFBRPATHWAY	-0.0101094	0.296065	-8.13688	1.07467e-07	1.88357e-06	6.59633
PID_FAK_PATHWAY	-0.010365	0.336033	-8.07731	1.20204e-07	2.07872e-06	6.48033
HALLMARK_TGF_BETA_SIGNALING	-0.0124728	0.36255	-8.04061	1.28823e-07	2.19847e-06	6.40862
BIOCARTA_VDR_PATHWAY	-0.0179347	0.257713	-8.01135	1.36153e-07	2.29338e-06	6.35132
BIOCARTA_TNFR2_PATHWAY	-0.0161707	0.151062	-7.98432	1.4331e-07	2.34357e-06	6.29828
HALLMARK_COMPLEMENT	-0.00874401	0.194597	-7.9803	1.44407e-07	2.34357e-06	6.29038
KEGG_SULFUR_METABOLISM	-0.0224211	0.143647	-7.97976	1.44553e-07	2.34357e-06	6.28933
PID_AVB3_OPN_PATHWAY	-0.0152381	0.357931	-7.97057	1.47097e-07	2.35537e-06	6.27128
BIOCARTA_COMP_PATHWAY	-0.0378213	-0.0472888	-7.9073	1.65916e-07	2.62431e-06	6.14665
PID_IL4_2PATHWAY	-0.0149507	0.105488	-7.89055	1.71303e-07	2.67372e-06	6.11358
HALLMARK_KRAS_SIGNALING_UP	-0.0101512	0.0889669	-7.8849	1.73163e-07	2.67372e-06	6.1024
REACTOME_DOWNREGULATION_OF_SMAD2_3_SMAD4_TRANSCRIPTIONAL_ACTIVITY	-0.0116069	0.309674	-7.87347	1.76987e-07	2.70061e-06	6.0798
REACTOME_REGULATION_OF_COMPLEMENT_CASCADE	-0.0291518	0.0723786	-7.81978	1.96154e-07	2.95827e-06	5.97339
PID_ARF6_TRAFFICKINGPATHWAY	-0.00798051	0.259618	-7.73347	2.31596e-07	3.45264e-06	5.80155
KEGG_MAPK_SIGNALING_PATHWAY	-0.013919	0.124827	-7.71392	2.40509e-07	3.53396e-06	5.76249
KEGG_TERPENOID_BACKBONE_BIOSYNTHESIS	0.0158081	0.324456	7.70965	2.425e-07	3.53396e-06	5.75396
PID_IL2_PI3KPATHWAY	-0.00849101	0.243278	-7.65933	2.67322e-07	3.81097e-06	5.65317
REACTOME_SIGNALING_BY_HIPPO	-0.0140041	0.284169	-7.65921	2.67385e-07	3.81097e-06	5.65292
REACTOME_MTORC1_MEDIATED_SIGNALLING	0.014777	0.289977	7.58816	3.07008e-07	4.32814e-06	5.51003
KEGG_LEISHMANIA_INFECTION	-0.0110378	0.109897	-7.54164	3.36206e-07	4.68881e-06	5.41611
REACTOME_GPCR_DOWNSTREAM_SIGNALING	-0.00845817	-0.0902813	-7.52615	3.46553e-07	4.78169e-06	5.38477
REACTOME_TRANSCRIPTIONAL_ACTIVITY_OF_SMAD2_SMAD3_SMAD4_HETEROTRIMER	-0.0079287	0.323348	-7.47193	3.85447e-07	5.26236e-06	5.27483
BIOCARTA_EGF_PATHWAY	-0.0124941	0.309585	-7.38697	4.55715e-07	6.15689e-06	5.10179
BIOCARTA_TOLL_PATHWAY	-0.0105026	0.151009	-7.31388	5.26737e-07	7.04307e-06	4.95218
PID_NETRIN_PATHWAY	-0.0109318	0.259187	-7.27891	5.6468e-07	7.47337e-06	4.88034
PID_ARF6_PATHWAY	-0.0109003	0.153857	-7.2696	5.75249e-07	7.53635e-06	4.86119
BIOCARTA_CCR5_PATHWAY	-0.0169729	0.253554	-7.2465	6.02373e-07	7.81278e-06	4.81361
REACTOME_PECAM1_INTERACTIONS	-0.0111083	0.193504	-7.13247	7.56982e-07	9.72085e-06	4.57777
PID_AR_PATHWAY	-0.00724585	0.284415	-7.12088	7.74841e-07	9.85264e-06	4.5537
REACTOME_GPCR_LIGAND_BINDING	-0.010182	-0.152629	-7.09959	8.0878e-07	1.01843e-05	4.50946
HALLMARK_APOPTOSIS	-0.00842324	0.29086	-7.09075	8.23326e-07	1.02678e-05	4.49107
HALLMARK_HYPOXIA	-0.0136945	0.267588	-7.08151	8.38815e-07	1.03016e-05	4.47184
HALLMARK_P53_PATHWAY	-0.00994853	0.33151	-7.07968	8.41923e-07	1.03016e-05	4.46802
PID_IL8CXCR2_PATHWAY	-0.0139617	0.146635	-7.02348	9.43246e-07	1.14335e-05	4.35078
PID_FCER1PATHWAY	-0.0114614	0.221969	-6.94593	1.10415e-06	1.32601e-05	4.18833
KEGG_PENTOSE_PHOSPHATE_PATHWAY	0.0137092	0.287661	6.9131	1.18059e-06	1.39934e-05	4.11932
PID_EPOPATHWAY	-0.00968251	0.197885	-6.91053	1.1868e-06	1.39934e-05	4.11391
REACTOME_SIGNALING_BY_NOTCH1	-0.00890371	0.216606	-6.87503	1.27608e-06	1.47866e-05	4.03914
PID_PS1PATHWAY	-0.00887922	0.303192	-6.87473	1.27687e-06	1.47866e-05	4.0385
BIOCARTA_PDGF_PATHWAY	-0.0125045	0.299495	-6.86407	1.30504e-06	1.4979e-05	4.016
REACTOME_CONVERSION_FROM_APC_C_CDC20_TO_APC_C_CDH1_IN_LATE_ANAPHASE	0.0171602	0.230475	6.85788	1.32169e-06	1.50371e-05	4.00293
REACTOME_ROLE_OF_DCC_IN_REGULATING_APOPTOSIS	-0.0244684	0.137396	-6.85211	1.3374e-06	1.50836e-05	3.99075
SA_PROGRAMMED_CELL_DEATH	0.0187952	0.142456	6.84378	1.36042e-06	1.52109e-05	3.97317
BIOCARTA_IL3_PATHWAY	-0.0187205	0.249893	-6.83166	1.39466e-06	1.54605e-05	3.94755
PID_ECADHERIN_STABILIZATION_PATHWAY	-0.00888089	0.355757	-6.82072	1.42632e-06	1.56774e-05	3.92441
ST_GAQ_PATHWAY	-0.0158044	0.169408	-6.7643	1.60185e-06	1.74588e-05	3.80482
PID_HIF1_TFPATHWAY	-0.0112779	0.262102	-6.74093	1.68093e-06	1.80956e-05	3.75518
REACTOME_SYNTHESIS_AND_INTERCONVERSION_OF_NUCLEOTIDE_DI_AND_TRIPHOSPHATES	0.0131177	0.263071	6.73885	1.68818e-06	1.80956e-05	3.75074
REACTOME_SYNTHESIS_OF_SUBSTRATES_IN_N_GLYCAN_BIOSYTHESIS	0.0170893	0.303644	6.7313	1.71468e-06	1.82291e-05	3.7347
ST_T_CELL_SIGNAL_TRANSDUCTION	-0.0107413	0.113382	-6.69915	1.83253e-06	1.93235e-05	3.66624
PID_NECTIN_PATHWAY	-0.0063291	0.362521	-6.69249	1.85797e-06	1.94338e-05	3.65204
BIOCARTA_NGF_PATHWAY	-0.0132441	0.339027	-6.68286	1.89539e-06	1.96666e-05	3.6315
BIOCARTA_PAR1_PATHWAY	-0.008991	0.1838	-6.66132	1.98193e-06	2.04013e-05	3.58553
REACTOME_SIGNALING_BY_GPCR	-0.00737343	-0.0464515	-6.60959	2.20683e-06	2.25375e-05	3.47486
PID_BETACATENIN_NUC_PATHWAY	-0.0147578	0.241141	-6.59917	2.25522e-06	2.28068e-05	3.45254
KEGG_AMYOTROPHIC_LATERAL_SCLEROSIS_ALS	0.0104048	0.149292	6.59638	2.26837e-06	2.28068e-05	3.44655
BIOCARTA_RANKL_PATHWAY	-0.0240279	0.214778	-6.56284	2.43271e-06	2.4271e-05	3.37456
REACTOME_AKT_PHOSPHORYLATES_TARGETS_IN_THE_CYTOSOL	0.0187592	0.320407	6.54436	2.52843e-06	2.50334e-05	3.33485
REACTOME_GROWTH_HORMONE_RECEPTOR_SIGNALING	-0.0135717	0.159347	-6.51588	2.68363e-06	2.63687e-05	3.27356
REACTOME_SIGNALING_BY_FGFR1_MUTANTS	-0.00786662	0.151962	-6.47909	2.89877e-06	2.82684e-05	3.19422
REACTOME_METABOLISM_OF_PROTEINS	0.00625852	0.352104	6.45436	3.05329e-06	2.95531e-05	3.1408
BIOCARTA_LAIR_PATHWAY	-0.0482619	0.0208737	-6.44051	3.14354e-06	3.02013e-05	3.11084
PID_BMPPATHWAY	-0.012846	0.184946	-6.4048	3.389e-06	3.23201e-05	3.03353
REACTOME_POL_SWITCHING	0.0192791	0.11524	6.36854	3.65854e-06	3.4636e-05	2.95485
REACTOME_SIGNALING_BY_TGF_BETA_RECEPTOR_COMPLEX	-0.00608562	0.343251	-6.34126	3.87585e-06	3.64274e-05	2.89554
PID_HES_HEYPATHWAY	-0.0116126	0.185169	-6.32881	3.97937e-06	3.71313e-05	2.86846
BIOCARTA_EPONFKB_PATHWAY	-0.0128297	0.268912	-6.31561	4.09219e-06	3.79112e-05	2.83973
BIOCARTA_IGF1_PATHWAY	-0.0121734	0.387385	-6.29245	4.29826e-06	3.95379e-05	2.78924
KEGG_BLADDER_CANCER	-0.0146181	0.328341	-6.24256	4.77918e-06	4.36521e-05	2.68029
REACTOME_METABOLISM_OF_NUCLEOTIDES	0.011789	0.227389	6.22596	4.95127e-06	4.49077e-05	2.64396
REACTOME_MRNA_SPLICING_MINOR_PATHWAY	0.011934	0.418711	6.22147	4.99882e-06	4.49972e-05	2.63414
PID_AR_TF_PATHWAY	-0.0145833	0.167417	-6.21851	5.03053e-06	4.49972e-05	2.62765
BIOCARTA_EPO_PATHWAY	-0.0155643	0.281167	-6.20436	5.18463e-06	4.60579e-05	2.59666
PID_P38_MKK3_6PATHWAY	-0.0116462	0.204899	-6.16727	5.61215e-06	4.95167e-05	2.51531
BIOCARTA_BAD_PATHWAY	0.0140788	0.22954	6.15203	5.79826e-06	5.0538e-05	2.48182
ST_INTERLEUKIN_4_PATHWAY	-0.00853643	0.24846	-6.14648	5.86757e-06	5.0538e-05	2.46962
BIOCARTA_HER2_PATHWAY	-0.0100046	0.302159	-6.1461	5.87235e-06	5.0538e-05	2.46878
BIOCARTA_CDMAC_PATHWAY	-0.01468	0.289719	-6.14519	5.88376e-06	5.0538e-05	2.46679
REACTOME_REPAIR_SYNTHESIS_FOR_GAP_FILLING_BY_DNA_POL_IN_TC_NER	0.0188026	0.149571	6.10603	6.39905e-06	5.46024e-05	2.38063
BIOCARTA_INSULIN_PATHWAY	-0.0133621	0.338202	-6.10185	6.45676e-06	5.47348e-05	2.37141
REACTOME_EXTENSION_OF_TELOMERES	0.0176693	0.146207	6.09016	6.62096e-06	5.57622e-05	2.34564
REACTOME_LAGGING_STRAND_SYNTHESIS	0.0195685	0.116912	6.07894	6.78258e-06	5.67548e-05	2.3209
KEGG_INOSITOL_PHOSPHATE_METABOLISM	-0.00802559	0.156379	-6.07569	6.83006e-06	5.67858e-05	2.31374
BIOCARTA_TGFB_PATHWAY	-0.0144621	0.291762	-6.06084	7.05182e-06	5.76837e-05	2.28096
REACTOME_SIGNALING_BY_FGFR_MUTANTS	-0.0118426	0.134678	-6.06003	7.06403e-06	5.76837e-05	2.27919
ST_GA12_PATHWAY	-0.0209636	0.133106	-6.05954	7.07148e-06	5.76837e-05	2.27811
REACTOME_SYNTHESIS_OF_PIPS_AT_THE_GOLGI_MEMBRANE	-0.00853486	0.262613	-6.05315	7.16954e-06	5.81181e-05	2.26398
REACTOME_DCC_MEDIATED_ATTRACTIVE_SIGNALING	-0.0123627	0.306817	-6.0494	7.22765e-06	5.82252e-05	2.2557
REACTOME_PLATELET_ADHESION_TO_EXPOSED_COLLAGEN	-0.0131142	0.0878523	-6.01977	7.70424e-06	6.16815e-05	2.1902
REACTOME_SIGNALING_BY_NOTCH	-0.00678947	0.224289	-6.01493	7.7851e-06	6.19465e-05	2.17949
REACTOME_PI_METABOLISM	-0.00746288	0.190053	-5.98024	8.39088e-06	6.63245e-05	2.10266
REACTOME_APC_C_CDC20_MEDIATED_DEGRADATION_OF_CYCLIN_B	0.0188113	0.280585	5.97767	8.43758e-06	6.63245e-05	2.09697
REACTOME_SIGNALING_BY_FGFR1_FUSION_MUTANTS	-0.00876578	0.228959	-5.96792	8.61736e-06	6.73296e-05	2.07535
HALLMARK_MYC_TARGETS_V2	0.0232694	0.326759	5.93196	9.31536e-06	7.21188e-05	1.99552
REACTOME_MRNA_DECAY_BY_3_TO_5_EXORIBONUCLEASE	0.0276352	0.242893	5.93067	9.34153e-06	7.21188e-05	1.99264
PID_LPA4_PATHWAY	-0.0137551	-0.0406831	-5.89896	1.00068e-05	7.67978e-05	1.92215
REACTOME_TRANSCRIPTION_COUPLED_NER_TC_NER	0.0124304	0.220912	5.87074	1.064e-05	8.11773e-05	1.85928
REACTOME_DEADENYLATION_DEPENDENT_MRNA_DECAY	0.0117246	0.286158	5.86317	1.08167e-05	8.20427e-05	1.84241
REACTOME_RNA_POL_II_TRANSCRIPTION_PRE_INITIATION_AND_PROMOTER_OPENING	0.0112978	0.28587	5.83473	1.15078e-05	8.6363e-05	1.77898
BIOCARTA_TFF_PATHWAY	0.011721	0.367674	5.83427	1.15195e-05	8.6363e-05	1.77794
KEGG_DNA_REPLICATION	0.0192915	0.137757	5.8244	1.177e-05	8.77336e-05	1.75591
REACTOME_INHIBITION_OF_THE_PROTEOLYTIC_ACTIVITY_OF_APC_C_REQUIRED_FOR_THE_ONSET_OF_ANAPHASE_BY_MITOTIC_SPINDLE_CHECKPOINT_COMPONENTS	0.0200496	0.242633	5.819	1.19095e-05	8.82667e-05	1.74384
ST_ADRENERGIC	-0.00959323	0.203773	-5.81081	1.21243e-05	8.93479e-05	1.72554
PID_SMAD2_3NUCLEARPATHWAY	-0.00968234	0.221964	-5.79454	1.25625e-05	9.20543e-05	1.68919
ST_GA13_PATHWAY	-0.014241	0.17853	-5.78404	1.28543e-05	9.3663e-05	1.66568
KEGG_TGF_BETA_SIGNALING_PATHWAY	-0.00846706	0.198152	-5.77112	1.32226e-05	9.58082e-05	1.63677
BIOCARTA_PTDINS_PATHWAY	0.00925506	0.362393	5.76345	1.34464e-05	9.65364e-05	1.61959
ST_FAS_SIGNALING_PATHWAY	-0.00793558	0.244721	-5.76258	1.34719e-05	9.65364e-05	1.61765
REACTOME_COMPLEMENT_CASCADE	-0.020516	-0.0373259	-5.754	1.37274e-05	9.77391e-05	1.59842
BIOCARTA_TCR_PATHWAY	-0.0114649	0.234317	-5.7519	1.37905e-05	9.77391e-05	1.59373
REACTOME_APC_CDC20_MEDIATED_DEGRADATION_OF_NEK2A	0.0178952	0.255953	5.73879	1.41922e-05	0.00010004	1.56434
REACTOME_ADENYLATE_CYCLASE_INHIBITORY_PATHWAY	-0.0110817	0.0713244	-5.71795	1.48558e-05	0.000104151	1.51758
ST_G_ALPHA_S_PATHWAY	-0.0108845	0.216998	-5.70898	1.5151e-05	0.00010565	1.49745
REACTOME_ASSOCIATION_OF_LICENSING_FACTORS_WITH_THE_PRE_REPLICATIVE_COMPLEX	0.0228728	0.137248	5.70363	1.53298e-05	0.000106325	1.48545
REACTOME_GLUCONEOGENESIS	0.00923948	0.265946	5.67709	1.625e-05	0.000112107	1.42583
KEGG_PATHWAYS_IN_CANCER	-0.00643318	0.208541	-5.67371	1.63714e-05	0.000112348	1.41821
KEGG_DORSO_VENTRAL_AXIS_FORMATION	-0.0144088	0.176728	-5.66623	1.66427e-05	0.000113608	1.4014
REACTOME_NETRIN1_SIGNALING	-0.0100535	0.194937	-5.65065	1.7223e-05	0.000116954	1.36635
REACTOME_PPARA_ACTIVATES_GENE_EXPRESSION	-0.00523923	0.204459	-5.62844	1.80866e-05	0.000122179	1.31633
REACTOME_PURINE_SALVAGE	0.0129777	0.222091	5.62503	1.82231e-05	0.000122463	1.30864
REACTOME_PURINE_METABOLISM	0.0129467	0.263186	5.5713	2.05172e-05	0.000137169	1.18745
PID_HEDGEHOG_2PATHWAY	-0.0106536	0.068196	-5.55771	2.11434e-05	0.00014063	1.15674
REACTOME_HIV_LIFE_CYCLE	0.00907472	0.296269	5.54426	2.17816e-05	0.000144024	1.12636
REACTOME_LATE_PHASE_OF_HIV_LIFE_CYCLE	0.00880738	0.302049	5.54232	2.18756e-05	0.000144024	1.12196
REACTOME_POST_CHAPERONIN_TUBULIN_FOLDING_PATHWAY	0.0105498	0.341832	5.53699	2.2135e-05	0.000144996	1.10991
REACTOME_BMAL1_CLOCK_NPAS2_ACTIVATES_CIRCADIAN_EXPRESSION	-0.00645718	0.162868	-5.53391	2.22868e-05	0.000145256	1.10293
PID_HIF2PATHWAY	-0.0105457	0.260128	-5.52736	2.26123e-05	0.00014664	1.08812
REACTOME_SIGNALING_BY_RHO_GTPASES	-0.00585611	0.0953201	-5.52277	2.28434e-05	0.00014698	1.07774
ST_WNT_CA2_CYCLIC_GMP_PATHWAY	-0.0131073	-0.00153823	-5.52182	2.28912e-05	0.00014698	1.0756
REACTOME_SLBP_DEPENDENT_PROCESSING_OF_REPLICATION_DEPENDENT_HISTONE_PRE_MRNAS	0.0212985	0.305529	5.51869	2.30506e-05	0.000147274	1.06852
BIOCARTA_IGF1R_PATHWAY	0.0112012	0.324214	5.49165	2.44752e-05	0.00015561	1.00728
REACTOME_CIRCADIAN_REPRESSION_OF_EXPRESSION_BY_REV_ERBA	-0.00787134	0.138657	-5.48273	2.49643e-05	0.000157945	0.987074
PID_RAC1_REG_PATHWAY	-0.0100571	0.0805955	-5.47075	2.56372e-05	0.000161415	0.959921
REACTOME_DNA_STRAND_ELONGATION	0.0210971	0.0969434	5.45217	2.67177e-05	0.000167405	0.91778
BIOCARTA_GH_PATHWAY	-0.00750291	0.190393	-5.44301	2.72676e-05	0.000170029	0.896988
ST_STAT3_PATHWAY	-0.0123914	0.22336	-5.43008	2.80636e-05	0.000174156	0.867622
REACTOME_DNA_REPAIR	0.0109678	0.184644	5.41342	2.91241e-05	0.000179876	0.829775
REACTOME_METABOLISM_OF_NON_CODING_RNA	0.0192469	0.300969	5.39733	3.01873e-05	0.000184725	0.793197
KEGG_BASAL_CELL_CARCINOMA	-0.0132099	0.0477782	-5.39722	3.0194e-05	0.000184725	0.79297
KEGG_NATURAL_KILLER_CELL_MEDIATED_CYTOTOXICITY	-0.00594577	0.107686	-5.39402	3.04106e-05	0.000185176	0.785678
REACTOME_CDC6_ASSOCIATION_WITH_THE_ORC_ORIGIN_COMPLEX	0.0276141	0.0543715	5.37022	3.20681e-05	0.000194357	0.731548
REACTOME_PHOSPHORYLATION_OF_THE_APC_C	0.0179637	0.237324	5.36029	3.27874e-05	0.000197792	0.708928
KEGG_NOTCH_SIGNALING_PATHWAY	-0.0116901	0.265428	-5.35671	3.30502e-05	0.000198454	0.700786
ST_TUMOR_NECROSIS_FACTOR_PATHWAY	-0.0100984	0.177715	-5.34471	3.39485e-05	0.000202909	0.673443
REACTOME_PRE_NOTCH_TRANSCRIPTION_AND_TRANSLATION	-0.00744175	0.183681	-5.33485	3.47047e-05	0.000205283	0.650983
BIOCARTA_IL2_PATHWAY	-0.0141432	0.218875	-5.33422	3.47533e-05	0.000205283	0.649556
REACTOME_METABOLISM_OF_VITAMINS_AND_COFACTORS	0.00794531	0.164353	5.33336	3.48206e-05	0.000205283	0.647584
PID_IL12_2PATHWAY	-0.00790458	0.0690923	-5.26267	4.07915e-05	0.000239396	0.486301
REACTOME_MRNA_CAPPING	0.0099667	0.32306	5.2525	4.17323e-05	0.000243815	0.463073
BIOCARTA_ETC_PATHWAY	0.0123155	0.398983	5.24862	4.20971e-05	0.000244843	0.454208
KEGG_RIG_I_LIKE_RECEPTOR_SIGNALING_PATHWAY	-0.014643	0.12231	-5.23587	4.332e-05	0.000250831	0.425043
KEGG_HEDGEHOG_SIGNALING_PATHWAY	-0.0136064	0.0223899	-5.2291	4.39828e-05	0.000253537	0.40958
REACTOME_DESTABILIZATION_OF_MRNA_BY_KSRP	0.0142384	0.275674	5.22401	4.44888e-05	0.000254599	0.397933
REACTOME_ABCA_TRANSPORTERS_IN_LIPID_HOMEOSTASIS	-0.0136887	-0.0341801	-5.2233	4.45597e-05	0.000254599	0.396311
REACTOME_NUCLEOTIDE_EXCISION_REPAIR	0.0101311	0.233888	5.20933	4.59808e-05	0.000261566	0.364347
REACTOME_ACTIVATION_OF_GENES_BY_ATF4	-0.0157924	0.219476	-5.18448	4.8624e-05	0.000275395	0.307449
REACTOME_TRAFFICKING_OF_AMPA_RECEPTORS	-0.00614882	0.0677369	-5.16743	5.0526e-05	0.000284923	0.268398
KEGG_BASE_EXCISION_REPAIR	0.0116928	0.197379	5.15611	5.18306e-05	0.000291014	0.242457
BIOCARTA_ECM_PATHWAY	-0.00605097	0.399821	-5.14994	5.25567e-05	0.000293819	0.228303
PID_NFKAPPABCANONICALPATHWAY	-0.00967274	0.238842	-5.13704	5.41068e-05	0.000301187	0.198731
BIOCARTA_KERATINOCYTE_PATHWAY	-0.0130864	0.192375	-5.13227	5.46922e-05	0.000303144	0.187785
HALLMARK_DNA_REPAIR	0.00713456	0.27472	5.12973	5.50063e-05	0.000303588	0.181959
REACTOME_REMOVAL_OF_THE_FLAP_INTERMEDIATE_FROM_THE_C_STRAND	0.014647	0.206221	5.12513	5.558e-05	0.000305455	0.171405
HALLMARK_WNT_BETA_CATENIN_SIGNALING	-0.00957327	0.243883	-5.10731	5.78602e-05	0.000316644	0.130514
PID_ERBB_NETWORK_PATHWAY	-0.0122453	0.261707	-5.09697	5.9227e-05	0.000322762	0.106773
REACTOME_NRAGE_SIGNALS_DEATH_THROUGH_JNK	-0.00786125	0.0898905	-5.07999	6.15428e-05	0.000333979	0.0677766
REACTOME_METABOLISM_OF_POLYAMINES	0.0104178	0.283487	5.06267	6.3999e-05	0.000345861	0.0279965
PID_PDGFRAPATHWAY	-0.0111881	0.347649	-5.02561	6.95973e-05	0.000374555	-0.0572172
PID_TNFPATHWAY	-0.00634161	0.221802	-5.01718	7.09388e-05	0.000380197	-0.0766121
REACTOME_RORA_ACTIVATES_CIRCADIAN_EXPRESSION	-0.00787544	0.175698	-5.01058	7.20076e-05	0.000384337	-0.0918011
REACTOME_FORMATION_OF_TRANSCRIPTION_COUPLED_NER_TC_NER_REPAIR_COMPLEX	0.00953187	0.260244	4.97896	7.73591e-05	0.000411208	-0.164603
PID_HDAC_CLASSII_PATHWAY	-0.00761061	0.254538	-4.94594	8.33803e-05	0.000441381	-0.240691
HALLMARK_OXIDATIVE_PHOSPHORYLATION	0.00936187	0.410906	4.94242	8.40486e-05	0.000441381	-0.248794
REACTOME_CYTOSOLIC_SULFONATION_OF_SMALL_MOLECULES	-0.0205936	0.0123686	-4.94238	8.40564e-05	0.000441381	-0.248888
REACTOME_IL_RECEPTOR_SHC_SIGNALING	-0.0072536	0.143857	-4.9283	8.67892e-05	0.000453894	-0.281355
REACTOME_NOTCH1_INTRACELLULAR_DOMAIN_REGULATES_TRANSCRIPTION	-0.00940728	0.205506	-4.92549	8.73458e-05	0.00045497	-0.287842
BIOCARTA_HIF_PATHWAY	-0.00823735	0.375066	-4.91924	8.85956e-05	0.000459634	-0.302256
BIOCARTA_CERAMIDE_PATHWAY	0.0107958	0.303579	4.90675	9.11457e-05	0.00047098	-0.331045
REACTOME_PROCESSIVE_SYNTHESIS_ON_THE_LAGGING_STRAND	0.0142841	0.134842	4.89884	9.28008e-05	0.00047763	-0.349299
REACTOME_TOLL_RECEPTOR_CASCADES	-0.00644671	0.181319	-4.89644	9.33094e-05	0.000478349	-0.354843
BIOCARTA_SPRY_PATHWAY	-0.00697265	0.281987	-4.8837	9.60539e-05	0.00049048	-0.384243
REACTOME_APC_C_CDH1_MEDIATED_DEGRADATION_OF_CDC20_AND_OTHER_APC_C_CDH1_TARGETED_PROTEINS_IN_LATE_MITOSIS_EARLY_G1	0.00927058	0.373839	4.86283	0.000100728	0.000512329	-0.432418
PID_IL2_1PATHWAY	-0.0122023	0.217741	-4.86052	0.000101259	0.00051302	-0.437752
REACTOME_RNA_POL_II_PRE_TRANSCRIPTION_EVENTS	0.00812258	0.298394	4.85698	0.00010208	0.000515166	-0.445937
HALLMARK_MYC_TARGETS_V1	0.00967567	0.453431	4.84047	0.000105993	0.00052831	-0.484067
REACTOME_S_PHASE	0.0111248	0.281509	4.83898	0.000106352	0.00052831	-0.487497
PID_ENDOTHELINPATHWAY	-0.00834867	0.195562	-4.83878	0.000106403	0.00052831	-0.487978
REACTOME_FORMATION_OF_THE_HIV1_EARLY_ELONGATION_COMPLEX	0.00885441	0.317125	4.83711	0.000106807	0.00052831	-0.491823
REACTOME_PURINE_RIBONUCLEOSIDE_MONOPHOSPHATE_BIOSYNTHESIS	0.0212125	0.329539	4.83503	0.000107315	0.00052831	-0.496631
REACTOME_E2F_ENABLED_INHIBITION_OF_PRE_REPLICATION_COMPLEX_FORMATION	0.0339887	0.106832	4.83438	0.000107474	0.00052831	-0.498125
PID_SHP2_PATHWAY	-0.00738258	0.158703	-4.83413	0.000107536	0.00052831	-0.498711
REACTOME_FORMATION_OF_TUBULIN_FOLDING_INTERMEDIATES_BY_CCT_TRIC	0.00471552	0.437229	4.82076	0.000110864	0.000542607	-0.529601
PID_TCRJNKPATHWAY	-0.0119826	0.161294	-4.8184	0.000111464	0.000543491	-0.535065
KEGG_MISMATCH_REPAIR	0.0166126	0.148496	4.81563	0.000112171	0.000544888	-0.54147
REACTOME_SIGNALING_BY_BMP	-0.0108494	0.186713	-4.80648	0.000114536	0.000554303	-0.562612
KEGG_NUCLEOTIDE_EXCISION_REPAIR	0.0108386	0.213805	4.80351	0.000115315	0.000555997	-0.569477
REACTOME_RESOLUTION_OF_AP_SITES_VIA_THE_MULTIPLE_NUCLEOTIDE_PATCH_REPLACEMENT_PATHWAY	0.0111116	0.208827	4.80049	0.000116113	0.000557648	-0.576467
KEGG_AXON_GUIDANCE	-0.00674155	0.180301	-4.79896	0.000116517	0.000557648	-0.579984
REACTOME_CELL_CELL_JUNCTION_ORGANIZATION	-0.00723416	0.0959194	-4.79732	0.000116954	0.000557681	-0.583775
HALLMARK_IL2_STAT5_SIGNALING	-0.00574913	0.16456	-4.75557	0.000128655	0.00061123	-0.680333
REACTOME_RNA_POL_I_RNA_POL_III_AND_MITOCHONDRIAL_TRANSCRIPTION	0.00613718	0.103748	4.74394	0.000132121	0.000625405	-0.707241
PID_ECADHERIN_KERATINOCYTE_PATHWAY	-0.00458162	0.414977	-4.71148	0.000142304	0.000671155	-0.78237
REACTOME_NUCLEOTIDE_BINDING_DOMAIN_LEUCINE_RICH_REPEAT_CONTAINING_RECEPTOR_NLR_SIGNALING_PATHWAYS	-0.00609209	0.162185	-4.70702	0.000143765	0.000675591	-0.792706
REACTOME_SIGNALING_BY_ROBO_RECEPTOR	-0.00489766	0.278734	-4.69913	0.000146383	0.000685409	-0.810959
HALLMARK_ESTROGEN_RESPONSE_EARLY	-0.00793469	0.204981	-4.69066	0.000149251	0.000696328	-0.83059
PID_BCR_5PATHWAY	-0.0097523	0.179529	-4.68891	0.000149849	0.00069661	-0.83463
BIOCARTA_AKAP13_PATHWAY	0.0100583	0.247405	4.67677	0.000154072	0.000713683	-0.862735
REACTOME_G1_S_SPECIFIC_TRANSCRIPTION	0.0231862	0.0558499	4.67182	0.000155832	0.000719268	-0.874221
PID_WNT_NONCANONICAL_PATHWAY	-0.00670652	0.213738	-4.66338	0.000158875	0.000730712	-0.893771
PID_ARF_3PATHWAY	-0.00786007	0.404535	-4.63757	0.000168555	0.000772493	-0.953551
REACTOME_AMINE_COMPOUND_SLC_TRANSPORTERS	-0.0196603	0.0536881	-4.63133	0.000170985	0.000778779	-0.968019
KEGG_PHOSPHATIDYLINOSITOL_SIGNALING_SYSTEM	-0.00619565	0.157456	-4.63087	0.000171164	0.000778779	-0.969072
BIOCARTA_MYOSIN_PATHWAY	-0.0080315	0.15357	-4.62944	0.000171728	0.000778779	-0.972396
HALLMARK_ALLOGRAFT_REJECTION	-0.00491164	0.0924219	-4.62709	0.000172654	0.000780253	-0.977834
REACTOME_APOPTOTIC_CLEAVAGE_OF_CELLULAR_PROTEINS	-0.0115592	0.320508	-4.61366	0.000178056	0.000801872	-1.00896
KEGG_ALZHEIMERS_DISEASE	0.00724239	0.335328	4.60999	0.000179564	0.000805863	-1.01748
REACTOME_E2F_MEDIATED_REGULATION_OF_DNA_REPLICATION	0.0202879	0.125627	4.60834	0.000180243	0.00080612	-1.02129
REACTOME_FORMATION_OF_RNA_POL_II_ELONGATION_COMPLEX_	0.00746637	0.320664	4.57552	0.000194346	0.000866207	-1.09736
HALLMARK_ADIPOGENESIS	0.00460167	0.287774	4.55276	0.000204776	0.000909572	-1.15014
REACTOME_SYNTHESIS_OF_DNA	0.0108285	0.280218	4.54598	0.000207991	0.000920699	-1.16586
REACTOME_NA_CL_DEPENDENT_NEUROTRANSMITTER_TRANSPORTERS	-0.0186208	0.0570815	-4.54235	0.000209735	0.000925259	-1.17428
HALLMARK_UV_RESPONSE_DN	-0.00720759	0.211224	-4.52704	0.000217248	0.000953935	-1.20979
SA_B_CELL_RECEPTOR_COMPLEXES	-0.0156417	0.275754	-4.52612	0.000217706	0.000953935	-1.21192
PID_INSULIN_PATHWAY	-0.0055739	0.264263	-4.51899	0.000221307	0.000966448	-1.22846
REACTOME_GLOBAL_GENOMIC_NER_GG_NER	0.0117297	0.183348	4.50215	0.000230044	0.00100123	-1.26751
REACTOME_ACTIVATION_OF_ATR_IN_RESPONSE_TO_REPLICATION_STRESS	0.022831	0.0823536	4.50063	0.000230851	0.00100138	-1.27104
SIG_CD40PATHWAYMAP	-0.00950713	0.12611	-4.49263	0.000235141	0.00101659	-1.28961
REACTOME_DOWNREGULATION_OF_ERBB2_ERBB3_SIGNALING	-0.00865069	0.311282	-4.49071	0.000236178	0.00101768	-1.29404
REACTOME_MITOTIC_G1_G1_S_PHASES	0.0104776	0.260343	4.4735	0.000245718	0.00105529	-1.33397
REACTOME_PERK_REGULATED_GENE_EXPRESSION	-0.0136561	0.246139	-4.46951	0.000247986	0.00106151	-1.34322
KEGG_ADHERENS_JUNCTION	-0.00632228	0.272614	-4.46459	0.000250811	0.00107007	-1.35464
REACTOME_GLUCOSE_METABOLISM	0.00507848	0.290159	4.45776	0.000254784	0.00108341	-1.37048
BIOCARTA_CARM_ER_PATHWAY	-0.00501791	0.20763	-4.45636	0.000255609	0.00108341	-1.37373
PID_AMB2_NEUTROPHILS_PATHWAY	-0.011566	0.194945	-4.44895	0.000260005	0.00109846	-1.39092
REACTOME_INTERACTIONS_OF_VPR_WITH_HOST_CELLULAR_PROTEINS	0.0123424	0.280895	4.44512	0.000262308	0.00110459	-1.3998
REACTOME_ACTIVATION_OF_IRF3_IRF7_MEDIATED_BY_TBK1_IKK_EPSILON	-0.0116726	0.121496	-4.44062	0.000265045	0.0011125	-1.41026
REACTOME_SMAD2_SMAD3_SMAD4_HETEROTRIMER_REGULATES_TRANSCRIPTION	-0.00525231	0.32867	-4.42069	0.000277497	0.00115806	-1.4565
ST_MYOCYTE_AD_PATHWAY	-0.012483	0.180694	-4.42039	0.000277685	0.00115806	-1.45718
HALLMARK_COAGULATION	-0.00761642	0.189069	-4.41742	0.000279593	0.00116228	-1.46407
REACTOME_IRON_UPTAKE_AND_TRANSPORT	-0.00573395	0.261442	-4.41468	0.000281363	0.00116487	-1.47043
REACTOME_GAP_JUNCTION_DEGRADATION	-0.0055437	0.384576	-4.41262	0.000282699	0.00116487	-1.4752
BIOCARTA_EIF_PATHWAY	0.00835741	0.455521	4.4123	0.00028291	0.00116487	-1.47595
PID_IL2_STAT5PATHWAY	-0.00606398	0.141705	-4.40756	0.000286015	0.00117393	-1.48694
PID_LYMPHANGIOGENESIS_PATHWAY	-0.00707067	0.315666	-4.39968	0.000291259	0.00119168	-1.50523
PID_PTP1BPATHWAY	-0.00672809	0.166537	-4.37196	0.000310475	0.00126388	-1.56953
BIOCARTA_NO1_PATHWAY	0.00717124	0.106796	4.37143	0.000310854	0.00126388	-1.57075
REACTOME_G1_S_TRANSITION	0.0116444	0.273385	4.35812	0.000320547	0.00129922	-1.60164
REACTOME_BASE_EXCISION_REPAIR	0.0101823	0.202313	4.34908	0.000327301	0.00132246	-1.62262
PID_RET_PATHWAY	-0.00908109	0.265771	-4.34659	0.000329188	0.00132537	-1.6284
REACTOME_HIV_INFECTION	0.00656684	0.331687	4.34414	0.000331049	0.00132537	-1.63407
REACTOME_TIGHT_JUNCTION_INTERACTIONS	-0.0119678	0.0266936	-4.34406	0.000331108	0.00132537	-1.63425
REACTOME_MITOCHONDRIAL_FATTY_ACID_BETA_OXIDATION	0.00824523	0.284644	4.34275	0.000332109	0.00132537	-1.63728
REACTOME_RIP_MEDIATED_NFKB_ACTIVATION_VIA_DAI	-0.00886354	0.1508	-4.33767	0.000336031	0.00133691	-1.64909
REACTOME_ASSEMBLY_OF_THE_PRE_REPLICATIVE_COMPLEX	0.0096993	0.337373	4.33066	0.000341507	0.00135314	-1.66534
REACTOME_PREFOLDIN_MEDIATED_TRANSFER_OF_SUBSTRATE_TO_CCT_TRIC	0.00710398	0.4202	4.32978	0.000342197	0.00135314	-1.66737
ST_DIFFERENTIATION_PATHWAY_IN_PC12_CELLS	-0.011166	0.200426	-4.32176	0.000348595	0.00137425	-1.68599
PID_EPHA2_FWDPATHWAY	-0.00823861	0.391508	-4.3162	0.000353095	0.00138777	-1.69888
REACTOME_REGULATION_OF_MITOTIC_CELL_CYCLE	0.0101573	0.346497	4.31258	0.000356053	0.00139517	-1.70727
PID_VEGFR1_2_PATHWAY	-0.00551891	0.285641	-4.31109	0.00035728	0.00139576	-1.71073
REACTOME_INNATE_IMMUNE_SYSTEM	-0.00724888	0.157918	-4.3043	0.000362925	0.00141356	-1.72648
REACTOME_APC_C_CDC20_MEDIATED_DEGRADATION_OF_MITOTIC_PROTEINS	0.0093718	0.377084	4.30105	0.000365658	0.00141993	-1.73402
PID_FANCONI_PATHWAY	0.0132512	0.0619794	4.29921	0.000367216	0.00142173	-1.73829
REACTOME_FANCONI_ANEMIA_PATHWAY	0.0134825	0.0475401	4.29554	0.000370334	0.00142953	-1.74679
REACTOME_ADENYLATE_CYCLASE_ACTIVATING_PATHWAY	-0.0157906	-0.084189	-4.28887	0.000376083	0.00144742	-1.76226
BIOCARTA_RARRXR_PATHWAY	-0.00951408	0.247982	-4.2866	0.00037806	0.00144856	-1.76753
PID_ERBB4_PATHWAY	-0.00674529	0.197232	-4.28596	0.000378612	0.00144856	-1.769
BIOCARTA_ARF_PATHWAY	0.00894085	0.269471	4.27977	0.000384066	0.00146145	-1.78336
KEGG_ADIPOCYTOKINE_SIGNALING_PATHWAY	-0.00626492	0.137855	-4.27958	0.000384236	0.00146145	-1.78381
REACTOME_CYTOSOLIC_TRNA_AMINOACYLATION	0.0107127	0.451528	4.2765	0.000386978	0.00146424	-1.79095
PID_CD8TCRDOWNSTREAMPATHWAY	-0.0109173	0.13045	-4.27622	0.000387229	0.00146424	-1.7916
REACTOME_G1_PHASE	0.00757683	0.306981	4.26159	0.000400526	0.00151012	-1.82551
BIOCARTA_TALL1_PATHWAY	-0.00727572	0.0918347	-4.25089	0.000410553	0.00154344	-1.85033
KEGG_INTESTINAL_IMMUNE_NETWORK_FOR_IGA_PRODUCTION	-0.0137364	-0.170131	-4.2349	0.000425991	0.00159605	-1.88738
PID_ILK_PATHWAY	0.00602376	0.334487	4.23387	0.000427007	0.00159605	-1.88977
PID_IL12_STAT4PATHWAY	-0.0121134	0.112024	-4.22385	0.000437006	0.00162873	-1.91299
HALLMARK_E2F_TARGETS	0.0165823	0.202048	4.21838	0.000442561	0.0016447	-1.92567
BIOCARTA_RANMS_PATHWAY	0.0137992	0.371122	4.21493	0.000446105	0.00165314	-1.93367
REACTOME_CELL_CYCLE_CHECKPOINTS	0.0121888	0.268707	4.21079	0.000450393	0.00166427	-1.94327
REACTOME_DESTABILIZATION_OF_MRNA_BY_BRF1	0.0104209	0.272262	4.20621	0.00045518	0.00167389	-1.95387
PID_TCRCALCIUMPATHWAY	-0.0114363	0.187717	-4.20584	0.000455576	0.00167389	-1.95474
REACTOME_SYNTHESIS_OF_PIPS_AT_THE_PLASMA_MEMBRANE	-0.00719915	0.16206	-4.20234	0.000459277	0.0016809	-1.96286
REACTOME_TCA_CYCLE_AND_RESPIRATORY_ELECTRON_TRANSPORT	0.00889528	0.407013	4.20091	0.000460798	0.0016809	-1.96617
REACTOME_TRNA_AMINOACYLATION	0.0110842	0.361161	4.20036	0.000461374	0.0016809	-1.96743
REACTOME_SEMAPHORIN_INTERACTIONS	-0.00570135	0.256642	-4.19698	0.000464995	0.00168935	-1.97527
PID_CDC42_REG_PATHWAY	-0.00544806	0.16046	-4.19561	0.000466472	0.00168998	-1.97845
REACTOME_NOD1_2_SIGNALING_PATHWAY	-0.00744439	0.148532	-4.1901	0.00047245	0.00170456	-1.99121
REACTOME_APOPTOTIC_CLEAVAGE_OF_CELL_ADHESION_PROTEINS	-0.0277768	0.38736	-4.18948	0.000473123	0.00170456	-1.99264
REACTOME_ACTIVATED_TLR4_SIGNALLING	-0.00697069	0.189834	-4.1807	0.000482816	0.00173466	-2.01297
REACTOME_ACTIVATION_OF_THE_AP1_FAMILY_OF_TRANSCRIPTION_FACTORS	-0.0174223	0.239229	-4.17753	0.000486366	0.00174259	-2.02032
KEGG_MELANOGENESIS	-0.00784303	0.100089	-4.17101	0.000493752	0.00176418	-2.03542
REACTOME_DOWNREGULATION_OF_TGF_BETA_RECEPTOR_SIGNALING	-0.00599637	0.384202	-4.15917	0.000507454	0.00180633	-2.06286
PID_MYC_REPRESSPATHWAY	-0.0110016	0.260973	-4.15842	0.000508335	0.00180633	-2.06459
KEGG_BUTANOATE_METABOLISM	0.0073838	0.13172	4.14845	0.000520178	0.00184336	-2.08767
REACTOME_RECEPTOR_LIGAND_BINDING_INITIATES_THE_SECOND_PROTEOLYTIC_CLEAVAGE_OF_NOTCH_RECEPTOR	-0.0114903	0.394864	-4.14041	0.000529942	0.00187285	-2.1063
PID_HNF3APATHWAY	-0.0067581	0.118476	-4.13364	0.0005383	0.00189721	-2.12197
REACTOME_CIRCADIAN_CLOCK	-0.00395292	0.212293	-4.13234	0.00053992	0.00189777	-2.12498
PID_HDAC_CLASSIII_PATHWAY	-0.00824332	0.201731	-4.13007	0.000542753	0.00190257	-2.13022
KEGG_RNA_DEGRADATION	0.00817969	0.250711	4.12817	0.000545142	0.00190523	-2.13462
KEGG_APOPTOSIS	0.00491785	0.209223	4.12714	0.000546451	0.00190523	-2.13702
REACTOME_SULFUR_AMINO_ACID_METABOLISM	0.0112104	0.235018	4.11696	0.000559461	0.00194537	-2.16058
REACTOME_UNWINDING_OF_DNA	0.0238712	0.0615351	4.11358	0.000563846	0.00195537	-2.16839
REACTOME_TRANSCRIPTION	0.00559007	0.209902	4.09285	0.000591526	0.00204589	-2.21636
REACTOME_PHOSPHOLIPASE_C_MEDIATED_CASCADE	-0.00690236	0.0291723	-4.09004	0.000595383	0.00204994	-2.22286
BIOCARTA_MCM_PATHWAY	0.0196755	0.14677	4.08969	0.000595859	0.00204994	-2.22366
REACTOME_DEVELOPMENTAL_BIOLOGY	-0.00436497	0.172115	-4.07888	0.000610946	0.00209629	-2.24868
KEGG_GLYOXYLATE_AND_DICARBOXYLATE_METABOLISM	0.0147708	0.281012	4.07714	0.000613405	0.00209917	-2.2527
REACTOME_METABOLISM_OF_LIPIDS_AND_LIPOPROTEINS	-0.00384792	0.187685	-4.06696	0.000628019	0.00214353	-2.27625
REACTOME_PROTEIN_FOLDING	0.00612279	0.377762	4.06555	0.00063006	0.00214485	-2.27949
REACTOME_CDT1_ASSOCIATION_WITH_THE_CDC6_ORC_ORIGIN_COMPLEX	0.00829368	0.372317	4.06244	0.000634608	0.00215468	-2.28669
REACTOME_FGFR_LIGAND_BINDING_AND_ACTIVATION	-0.0127173	-0.157122	-4.05904	0.000639621	0.00216603	-2.29455
REACTOME_CELL_DEATH_SIGNALLING_VIA_NRAGE_NRIF_AND_NADE	-0.00508364	0.173421	-4.05063	0.000652172	0.00220278	-2.31398
REACTOME_M_G1_TRANSITION	0.0101688	0.27809	4.03578	0.00067496	0.00227383	-2.34831
PID_A6B1_A6B4_INTEGRIN_PATHWAY	-0.00407023	0.38806	-4.03414	0.000677523	0.00227655	-2.3521
REACTOME_TRAF3_DEPENDENT_IRF_ACTIVATION_PATHWAY	-0.0170197	0.167028	-4.0248	0.000692317	0.00232025	-2.37368
REACTOME_IL_3_5_AND_GM_CSF_SIGNALING	-0.0075964	0.147488	-4.01809	0.000703143	0.00235045	-2.38919
PID_IL27PATHWAY	-0.0105166	0.129818	-4.01606	0.000706446	0.00235267	-2.39387
REACTOME_FACTORS_INVOLVED_IN_MEGAKARYOCYTE_DEVELOPMENT_AND_PLATELET_PRODUCTION	-0.00549354	0.119598	-4.01545	0.000707433	0.00235267	-2.39526
REACTOME_G2_M_CHECKPOINTS	0.0225202	0.0898878	4.01312	0.000711261	0.00235935	-2.40065
[truncated: 906 more rows]

## Sheet: ssGSEA_EGFR_C2_H
	logFC	AveExpr	t	P.Value	adj.P.Val	B
[truncated: 1,297 more rows]

## Sheet: ssGSEA_KRAS_C2_H
	logFC	AveExpr	t	P.Value	adj.P.Val	B
[truncated: 1,297 more rows]

## Sheet: ssGSEA_RAF_C2_H
	logFC	AveExpr	t	P.Value	adj.P.Val	B
[truncated: 1,297 more rows]
