# Supplementary material for: Activity of distinct growth factor receptor network components in breast tumors uncovers two biologically relevant subtypes
Source: Genome Med. 2017 Apr 26;9:40. doi: 10.1186/s13073-017-0429-x (PMC5406893; doi:10.1186/s13073-017-0429-x)
Supplement: Supplementary file 4 — Optimized gene lists for the AKT, IGF1R, BAD, EGFR, HER2, KRAS, and RAF1 signatures. (XLSX 30 kb) [file 13073_2017_429_MOESM4_ESM.xlsx]

## Sheet: Sheet1
Table 1: 20 gene AKT signature
	akt
AKT1	2.7474
CD248	1.6575
IGFBP3	1.2954
SPRR2A	1.4908
CA9	1.4097
BEX1	1.3926
IGFBP5	1.2448
EPGN	1.1474
PPP1R3C	1.1249
GRHL3	1.0201
TNFAIP2	-1.2635
AKAP12	-1.1674
CTGF	-1.217
ICAM1	-1.1856
LIF	-1.1008
CXCL3	-1.0835
DKK1	-1.0505
ITGB3	-0.9466
CXCL2	-0.9728
CXCL5	-0.9426
Table 2: 250 gene BAD signature
	bad
BAD	6.5601
KLF2	0.8969
LCE1F	0.8949
RFC3	0.5821
C8orf84	0.5713
BOLA3	0.5476
DLEU1	0.5896
MRPS12	0.4851
PTGES	0.5395
SLC16A9	0.5051
PIK3R3	0.4161
COTL1	0.4435
LINC00239	0.5874
NOP16	0.4041
OPCML	0.4432
MPV17L2	0.4374
NEK6	0.4488
AIMP2	0.3929
POLR3G	0.4231
SRM	0.4179
SPINK6	0.3865
C19orf48	0.3894
CKS2	0.4438
PRMT3	0.378
SLC25A15	0.4728
PAICS	0.4003
PMM2	0.3792
CYCS	0.4034
C14orf1	0.4002
DCTPP1	0.3862
C20orf27	0.4306
CDC20	0.4135
NETO2	0.4129
GBP6	0.4061
LSM2	0.3769
TFAP4	0.3755
RBBP8	0.4281
ISCA1	0.3776
PRADC1	0.4451
MYL9	0.4149
ORC6	0.4021
PYCRL	0.4417
PLA2G7	0.4177
C11orf82	0.4885
SLC25A10	0.4078
PPIF	0.3474
MRPS2	0.3547
LOC100506895	0.4688
FAM216A	0.5046
LOC100506844	0.5404
TMEM241	0.3439
CYB5B	0.3374
NME4	0.3679
UFSP1	0.5577
RHOB	0.3618
TIPIN	0.4533
LINC00162	0.3494
CHCHD8	0.3804
OSR1	0.6286
EGFLAM	0.3752
CDK4	0.3404
FLJ39051	0.4116
NME1	0.337
NEFL	0.3859
MBLAC2	0.3488
FLJ42351	0.5982
CMC2	0.3457
ZNF593	0.413
LIX1L	0.4465
SORD	0.352
RWDD2B	0.3434
NIP7	0.3268
RRM2	0.3558
ALDH1B1	0.4537
C3orf26	0.3451
ALDH1L2	0.4052
POLR3K	0.357
SSR3	0.3882
PRPS1	0.3721
RASSF6	0.4353
RAD51AP1	0.4325
TOMM5	0.3435
PDK1	0.3348
RPP40	0.4027
RRS1	0.3819
FAM198B	0.3545
C21orf63	0.4307
LOC100128881	0.4215
RRP9	0.3571
CHCHD3	0.3402
FAM86EP	0.4059
MRPL12	0.3548
C11orf83	0.3603
ZDHHC14	0.4387
TMED2	0.3358
SFRP1	0.3757
SELRC1	0.333
GPATCH4	0.3415
CT62	0.4233
CLEC2D	0.3411
PDSS1	0.4162
GAPDH	0.3084
THEM4	0.34
MMACHC	0.3497
MT1G	0.5448
LOC401397	0.3958
MKI67IP	0.3588
NPM1	0.349
TUBA1C	0.3195
SNORD16	0.6246
LYAR	0.3759
POLR3H	0.3211
LYRM4	0.3694
RUVBL1	0.3397
NCL	0.3386
TOMM20	0.2883
VIM	0.4595
TUBA1B	0.323
CCNB1	0.3964
CDT1	0.366
COQ2	0.3396
DCLRE1B	0.3202
PPAT	0.3492
C11orf24	0.3733
PEG10	0.3312
HSPA6	-5.8243
HSPA7	-2.8076
HSPA1A	-2.4556
IL8	-2.3871
DNAJA4	-2.1219
HSPA1B	-2.0748
CCL20	-1.5741
FOXQ1	-1.5098
GDF15	-1.488
CXCL5	-1.4311
CRYAB	-1.4108
IL17C	-1.3045
TNFAIP2	-1.2318
CFB	-1.2321
KRT23	-1.227
CXCL2	-1.1492
SAA2	-1.1292
ATF3	-1.0605
DLC1	-0.9997
FOS	-1.1559
NFKBIZ	-0.9868
MYO5C	-0.9297
PRSS22	-0.9152
ERRFI1	-0.8882
CXCL3	-0.9168
DUSP2	-1.1708
ATHL1	-0.8646
AKAP12	-0.8401
FOSB	-0.8346
LIF	-0.8663
INHBA	-0.8284
GABRE	-0.8566
CDRT1	-0.8513
CXCL6	-0.8438
EGR3	-0.8248
DUSP1	-0.821
HSP90AA1	-0.8045
ZFAND2A	-0.7836
HMOX1	-0.7868
BMF	-0.8954
RRAD	-0.8617
GSDMB	-0.763
BIRC3	-0.7478
GRB7	-0.7733
HSPH1	-0.7268
SLC34A2	-0.7465
LTF	-0.728
FERMT3	-0.7261
SGPP2	-0.9625
GAB2	-0.732
BAG3	-0.7075
KRT80	-0.7012
HSPB8	-0.7052
DNAJB4	-0.6871
LCN2	-0.7174
DEDD2	-0.6949
CXCL1	-0.804
TNFRSF11B	-0.6894
DUSP6	-0.6732
MUM1L1	-0.6726
TIAM2	-0.6649
KLHL24	-0.7114
OLFM4	-0.6646
BCORL1	-0.6469
DFNB31	-0.6395
IFRD1	-0.6401
DAPK1	-0.6973
STARD13	-0.6356
ETS1	-0.637
NFKBID	-0.6401
TLR2	-0.6475
PRDM1	-0.6399
LOC146880	-0.6184
IER5	-0.6137
IER3	-0.5992
DNER	-0.5793
SAA1	-0.5939
PNLDC1	-0.6361
GPRC5A	-0.5718
STON1	-0.8495
ZC3H12A	-0.5738
GSDMC	-0.8151
GM2A	-0.5555
PDZD2	-0.5557
MAFF	-0.5587
GDF6	-0.5888
SBSN	-1.424
SEMA6C	-0.6065
DNAJC6	-0.5413
PPP1R15A	-0.5572
DUSP5	-0.5985
LIMCH1	-0.536
CLDN4	-0.5463
RB1CC1	-0.5416
MGAT4A	-0.5469
NYNRIN	-0.5679
DNAJB1	-0.5218
PLEKHA6	-0.5235
FNIP2	-0.5858
ABCA1	-0.59
PLA2G4C	-0.6518
ULK1	-0.6332
IL7R	-0.56
ENGASE	-0.5653
C17orf103	-0.6124
SLC24A6	-0.497
CNNM3	-0.4932
AGAP11	-0.5155
GLCCI1	-0.7006
CCL2	-0.9873
IL17RB	-0.5387
ABCG1	-0.5651
DDIT3	-0.4963
CACHD1	-0.5015
ABTB2	-0.5134
SATB1	-0.5729
INSR	-0.5135
TMEM2	-0.5472
TNFSF14	-0.5767
GCNT2	-0.5391
ARHGAP19	-0.5219
ZNF217	-0.476
BRD3	-0.4808
CYLD	-0.4641
IL34	-0.5892
Table 3: EGFR 50 gene signature
	egfr
EGR1	1.3029
IFI6	1.1571
MT2A	1.1086
MMP3	0.9713
MT1X	1.0763
EGR3	1.017
DUSP6	0.8449
CCNA1	0.8014
GJB2	0.6894
IFI27	1.1083
S100A9	0.7439
MT1G	0.9608
LINC00525	0.7404
IL7R	0.6698
IFITM1	0.77
IL6R	0.6789
OGFRL1	0.6477
MT1E	0.6204
DLL1	0.5992
SYT12	0.641
LTF	0.6272
WDHD1	0.5698
SOCS3	0.6024
MCM5	0.5621
ODZ2	0.5705
KRT4	-1.2631
KRT81	-1.002
SPINK6	-0.9295
SAMD11	-0.8184
KRT86	-0.9293
WISP2	-0.9278
KRT85	-0.6625
ATOH8	-0.5325
HSPB3	-0.6686
MMP7	-0.7265
ALPP	-0.5831
IFITM10	-0.5614
CD24	-0.6469
PGF	-0.5499
DIO2	-0.6245
ID2	-0.9474
CRYAB	-0.4798
HSPB8	-0.5384
IGSF23	-0.4701
CLDN7	-0.5147
DLX3	-0.8341
MAOA	-0.4434
WNT7B	-0.5679
BCO2	-0.5841
EGFR	0.2134
Table 4: 10 gene HER2 signatures
	her2
ERBB2	5.6861
PNMA2	1.3129
PDGFB	1.2047
EEF1A2	1.1211
MIR3944	1.1046
HSPA6	-2.6806
HSPA7	-2.4742
IFIT1	-1.9148
DNAJA4	-1.6154
CCL2	-1.6447
Table 5: 100 gene IGF1R signature
	igf1r
IGF1R	8.5256
BHLHA15	3.2027
DDIT3	3.1075
CHAC1	3.1355
ZSCAN12P1	2.9065
RND1	2.5943
CRELD2	2.4022
PDIA4	2.4005
C12orf39	2.4076
HSPA5	2.3156
ZNF165	2.3159
ATF3	2.253
HERPUD1	2.2402
STC2	2.2536
PTX3	2.1771
FICD	2.1492
CDC6	2.1517
SLC7A11	2.1128
C17orf28	2.1004
IRF1	2.073
SDF2L1	2.0619
DNAJB9	1.9697
ANXA6	1.9407
KLHDC7B	1.9638
DDR2	1.9096
ERO1LB	1.8904
HYOU1	1.8558
AGR2	1.8696
CNTD2	1.8509
SEL1L	1.8275
HSP90B3P	1.7803
ADM2	1.7967
ASNS	1.7469
HSP90B1	1.7235
DERL3	1.6772
CCL2	1.6533
DNAJC3	1.585
PSAT1	1.5343
MSTO2P	1.546
SH3BGR	1.5177
ALDH1L2	1.4945
TMEM50B	1.5026
NUCB2	1.4873
ICAM1	1.4863
GDF15	1.407
SOCS3	1.3922
PCK2	1.4008
KIAA0226L	1.4123
WARS	1.3734
FBXO16	1.3714
DNAJA4	-1.8831
HSPA6	-1.8923
HSPA1A	-1.7274
HSPA7	-1.3386
ACTBL2	-1.2258
CRYAB	-1.167
HSPA1B	-1.0667
OXTR	-1.0376
CXCL6	-1.0167
HSP90AA1	-0.882
ATHL1	-0.8703
HMOX1	-0.7846
DKK1	-0.7594
LCE1C	-0.7361
CDSN	-0.7058
ALDH1A3	-0.7075
OLFM4	-0.6921
PDK4	-0.6914
CLDN4	-0.6692
HSPB8	-0.6584
HSPB2	-0.78
RAD23A	-0.6424
GM2A	-0.6189
HSPH1	-0.6131
C4orf26	-0.923
HSPA8	-0.6158
DNAJA1	-0.5934
BMP4	-0.5967
BAMBI	-0.5883
SLIT2	-0.5665
HSD17B11	-0.5723
FAM101B	-0.5973
FKBP4	-0.527
BID	-0.5159
GDF6	-0.5749
BCAS4	-0.5486
CACYBP	-0.5302
TTYH2	-0.5876
RASA3	-0.4831
C10orf10	-0.4989
MAP2K3	-0.509
FLNC	-0.5401
FAM25A	-1.1254
BAG3	-0.4784
CCNE1	-0.4813
PCGF3	-0.4526
SRRM3	-0.5272
ADCK3	-0.5577
PLSCR4	-0.4466
ANKRD1	-0.681
Table 6: 200 gene KRAS(G12V) signature
	krasgv
MAL	4.9754
KRAS	4.5676
LCE3D	4.3126
DHRS9	2.7215
LCE3E	2.623
NPTX1	2.3319
IL1RL1	2.2513
PRSS22	2.118
PRR9	2.0261
DCLK1	2.0053
AKAP12	1.9342
S100A7	1.8773
HAS2	1.8196
FAM25A	1.8861
PAPL	1.7231
LOC100131726	1.7169
DIO3	1.7025
KLK6	1.6832
AGPAT9	1.6735
ARC	1.6305
LY6D	1.5842
NKD2	1.5835
PAEP	1.6039
DIRAS3	1.5445
ANPEP	1.4892
SPRR2D	1.5277
CYB5R2	1.4527
LCE1F	1.4371
CEACAM1	1.4298
STC1	1.4087
HYAL1	1.3843
SERPINB1	1.3805
BMP6	1.3539
AQP5	1.3654
SPRR1A	1.3569
FERMT1	1.3385
TAGLN3	1.34
CA6	1.3538
SCNN1D	1.3547
LCE1C	1.3195
TMEM45B	1.3105
CALB2	1.3212
SOX8	1.3228
ANGPTL4	1.2972
ASPRV1	1.3115
SLC5A1	1.2919
CEACAM6	1.2818
TNFRSF11B	1.2649
WNT9A	1.2512
S100P	1.1801
EEF1A2	1.2198
ISG20	1.1874
TRPV3	1.193
PLA2G4E	1.2164
SRMS	1.1949
PADI1	1.1889
SH2D2A	1.1526
GJB4	1.1515
ADAM8	1.1377
FAM83A	1.1231
SULT2B1	1.0677
CXCL3	1.0685
CALB1	1.1049
CNFN	1.0722
EGR3	1.0794
G0S2	1.0451
HBEGF	1.0537
SERPINB2	1.0462
FOS	1.0452
LCE1E	1.0589
ANO1	1.0113
APOBEC3A	1.0073
KCNN4	0.9999
LOC100505839	0.9657
EGR1	0.9412
RHCG	0.9558
ODC1	0.9631
RPSAP52	0.9774
CYP4F22	0.9438
EMP1	0.9324
TGM2	0.9268
PNMA2	0.9217
TMEM121	0.9309
AGR2	0.9141
SCNN1G	0.9221
PAQR5	0.9062
SSTR1	0.9139
LOXL4	0.9105
DUSP6	0.9006
SYTL5	0.9136
S100A1	0.907
ZBED2	0.9017
WNT7B	0.8953
ROBO4	0.9003
NGEF	0.8835
CCNA1	0.8907
IVL	0.8279
SOCS1	0.8932
LIF	0.8757
KRT18	0.8737
HSPA1A	-3.8795
HSPA1B	-3.5699
HSPA7	-3.1361
DNAJA4	-2.6933
CCL26	-2.6199
CRYAB	-2.2305
BAG3	-1.6267
HSPB8	-1.608
HSP90AA1	-1.5994
HSP90AA4P	-1.5663
DNAJB1	-1.3923
ATF3	-1.376
OXTR	-1.344
HSPH1	-1.4223
SH3BGR	-1.2492
DNAJB4	-1.2326
CCL2	-1.2195
ACTBL2	-1.1013
HMOX1	-1.0554
ZFAND2A	-0.9981
IL7R	-0.9941
CHAC1	-1.009
ULBP1	-0.976
DNAJA1	-0.9606
UBB	-0.9525
GLYATL2	-0.9777
UBC	-0.9349
CDRT1	-0.9394
EPSTI1	-0.9392
FAM49A	-0.9062
BST2	-0.9168
LOC100130238	-0.8746
HSPD1	-0.8857
HSPA8	-0.8668
ID4	-0.8648
TNFAIP2	-0.8629
MGC16121	-0.8717
DUSP8	-0.838
MB21D1	-0.8361
DLC1	-0.8165
FILIP1L	-0.8024
SESN2	-0.802
LAMP3	-0.8295
BEX1	-0.7987
CHORDC1	-0.8019
ZNF323	-0.7778
LOC285629	-0.7953
HSPE1	-0.7823
HSP90AA6P	-1.2173
LOC727896	-0.7814
GBP1	-0.7587
CACYBP	-0.75
IFRD1	-0.74
C21orf7	-0.7405
FERMT3	-0.7515
MORC4	-0.7196
TMEM27	-0.7571
METTL7A	-0.7421
ABHD3	-0.7351
GREM1	-0.7107
CFB	-0.6969
CCDC117	-0.6959
LIMCH1	-0.6971
ENGASE	-0.6905
LGR5	-0.6956
DFNB31	-0.6909
LCN10	-0.662
SLC16A14	-0.6468
DIO2	-0.6581
CYFIP2	-0.6379
CLU	-0.6615
ALOXE3	-0.6422
ADM2	-0.6457
IFI44L	-0.899
NECAB2	-0.6291
ASAP3	-0.623
COL1A1	-0.6445
ARHGAP24	-0.6169
SLC34A2	-0.6744
MARVELD3	-0.6019
ABCB1	-0.5975
LHFPL2	-0.5937
RGS2	-0.5889
CSRP2	-0.6076
HERC5	-0.6515
ZNF761	-0.5881
MICB	-0.59
FAM26E	-0.5893
GDF5	-0.6444
ANGPTL7	-0.701
FKBP4	-0.5686
C4orf49	-0.6949
SOD2	-0.5675
SLC2A12	-0.5643
STIP1	-0.5483
MITF	-0.5592
TRIM22	-0.5568
GSR	-0.5492
BBOX1	-0.7477
DDIT3	-0.5528
Table 7: 350 gene RAF1
	raf
RAF1	5.1969
DHRS9	4.1381
CA6	3.2698
SPRR2D	2.7656
PRSS22	2.6918
S100A7	2.5605
STC1	2.5416
IL1RL1	2.325
PAEP	2.2711
BMP6	2.139
LCE3D	2.1453
HAS2	2.0261
CEACAM1	1.9208
FGFBP2	1.9763
AGPAT9	1.8984
SPP1	1.8288
DIO3	1.8271
DIRAS3	1.8047
ISG20	1.7276
TNFRSF11B	1.7121
LOC100131726	1.7473
DCLK1	1.7176
SERPINB1	1.6934
CRTAM	1.6765
AQP5	1.5792
ATP12A	1.546
LY6D	1.4731
FERMT1	1.5217
ASPRV1	1.4982
SRMS	1.4685
CEACAM6	1.4732
CYB5R2	1.4555
FAM83A	1.4508
SLC5A1	1.458
SERPINB2	1.402
TMEM45B	1.386
KLK6	1.3533
CALB2	1.2946
SYTL5	1.2913
CRHR1	1.2629
GJB4	1.2583
CCL24	1.2506
LY6H	1.2245
SERPINB3	1.14
LCE1F	1.253
SSTR1	1.2163
KIAA1199	1.1993
ENDOU	1.2052
NTSR1	1.1871
SCNN1D	1.1886
PNMA2	1.1858
EEF1A2	1.1566
CXCL17	1.1705
EMP1	1.125
TMPRSS4	1.1265
CXCR1	1.1203
RLBP1	1.1205
WFDC3	1.1281
LCE1E	1.0982
TMCC3	1.0856
SPRR3	1.0703
SMOX	1.0508
WNT9A	1.031
ADAM8	1.0199
SHC4	1.0221
HMGA2	0.9973
GUCY1B3	1.0077
CEACAM3	1.0232
HPSE	1.0085
RPSAP52	1.0154
NCF2	1.0029
SNTB1	1.0064
TAGLN3	0.9943
PI3	0.9665
NAV3	0.987
SOCS1	0.9857
PADI1	0.976
PKIB	0.9771
CD55	0.9614
GPR110	0.9643
NOX5	0.9615
NGEF	0.9607
LBH	0.9554
FGF1	0.9555
GAL	0.943
S100A4	0.9336
PLAU	0.9324
PAPL	0.9484
SNX9	0.936
EDNRA	0.922
BPGM	0.9158
SHF	0.8968
PLLP	0.9206
IL23A	0.9198
FIBCD1	0.9354
PPBP	0.9109
B3GNT3	0.9117
C15orf62	0.8967
TMEM163	0.9333
RORB	0.9265
ANPEP	0.8871
CHST6	0.9115
KCNJ15	0.8955
GLRX	0.894
MALL	0.8792
RASSF8	0.8855
APOA1	0.8936
CCNA1	0.8732
PITPNC1	0.8725
IRAK2	0.8902
SLC26A9	0.8785
TMEM158	0.8748
CLEC2B	0.8868
RTKN2	0.8753
ITGA2	0.861
ANO1	0.8243
ETV5	0.8375
CLDN10	0.8611
KCNN4	0.8503
PLAUR	0.845
SDR16C5	0.8511
GABRA2	0.8453
PGF	0.8386
TGFA	0.8313
LOC100505839	0.842
PMP22	0.832
RAPH1	0.821
RASA3	0.8222
LRRC8C	0.8193
FAM176A	0.8174
ATG16L1	0.7968
MCTP1	0.7893
AKAP12	0.7953
GDNF	0.7848
CHRNA9	0.8215
PI15	0.7923
HBEGF	0.7716
B3GNT2	0.7635
MAP1B	0.8626
ELK3	0.7709
PTPN22	0.7752
PTAFR	0.7598
SPRY4	0.757
SH2D2A	0.7657
STRA6	0.7596
BMP2	0.7554
KRT18	0.7522
CARD11	0.7502
ETV1	0.7505
ITGB7	0.7571
WNT7A	0.7471
TTC9	0.7604
SLCO4A1	0.7473
ODC1	0.7142
CSGALNACT2	0.7358
SLC9A2	0.7393
LY6K	0.7672
SREK1IP1	0.7349
GRB7	0.7468
ROBO4	0.7325
ARHGAP25	0.7368
ZPLD1	0.7309
FAM100B	0.7241
DAB2	0.7259
PAQR5	0.799
METTL7B	0.7162
LRAT	0.6945
SPRY2	0.6874
SLC1A1	0.6934
LYPD5	0.703
SLC10A6	0.7176
C14orf49	0.692
PRDM8	0.7116
RAC2	0.6824
PTPRE	0.6769
HSPA6	-4.6164
HSPA7	-2.7224
DNAJA4	-1.6897
HSPA1A	-1.6377
HSPA1B	-1.5673
TNFAIP2	-1.4907
ACTBL2	-1.4082
CCL2	-1.4177
STEAP4	-1.3365
ATF3	-1.2822
MGC16121	-1.3131
CRYAB	-1.2914
RASD2	-1.2697
CD248	-1.3729
PIK3C2B	-1.2554
SLC34A2	-1.2206
FILIP1L	-1.2057
EPHA4	-1.205
ELF3	-1.2139
FAM46B	-1.3149
EPGN	-1.2129
HSPB8	-1.1746
USP2	-1.1623
SLC47A2	-1.1735
CXCR7	-1.1514
ETV7	-1.1448
CCL28	-1.1796
WNT4	-1.5588
CFB	-1.1101
C10orf81	-1.0963
IGFBP5	-1.0965
LOC285629	-1.0669
ANGPTL7	-1.094
GPR1	-1.0508
EPSTI1	-1.0642
EDN1	-1.032
EVPLL	-1.0891
SAA2	-1.0501
EPHA3	-1.0033
LIMCH1	-1.0004
CA2	-1.0388
BBOX1	-1.1913
USH1G	-1.0443
SERPINB13	-0.9904
GRAMD2	-0.9765
CXCL12	-0.9996
RARB	-0.953
PAQR7	-0.9605
CYP1B1	-0.9691
DAPK1	-0.937
GABRE	-0.9547
APCDD1	-0.9478
ATHL1	-0.9529
CXCL2	-0.9116
SLC27A2	-0.9218
KIT	-0.9074
ZDHHC8P1	-0.8793
KANK4	-0.8568
OXTR	-0.8897
KMO	-0.852
KCNJ5	-0.8354
NEFM	-0.8483
AMOT	-0.8381
FERMT3	-0.825
IFI44L	-0.9916
TRIM22	-0.8087
RECK	-0.7943
SYNM	-0.7877
C10orf67	-0.7944
FBXO32	-0.79
NOTCH1	-0.798
SEMA5B	-0.7764
DNAJC6	-0.7725
PROM1	-0.7671
CD180	-0.7806
MTUS1	-0.7496
SLC30A10	-0.7534
DNAJB4	-0.7584
SYBU	-0.7441
MYO18B	-0.9189
PLD6	-0.7497
SPINK1	-0.7852
ADM	-0.7824
PCDH19	-0.7218
GBP6	-0.7421
TRIM6	-0.725
FBXW10	-0.7239
ST6GALNAC5	-0.7573
EFNA5	-0.7317
TMCC2	-0.7483
SYTL2	-0.7181
MTSS1L	-0.708
FOSL2	-0.7178
METTL7A	-0.7237
TNS3	-0.7078
ENGASE	-0.7113
RASD1	-0.9046
SOSTDC1	-0.7119
ZNF488	-0.7149
FSTL4	-0.692
CDRT1	-0.9213
ASAP3	-0.6875
SLC2A12	-0.6581
EGFL6	-0.7187
INPPL1	-0.6756
FIGN	-0.653
TCF4	-0.6422
HS6ST1	-0.6415
PDZK1IP1	-0.9137
PARP9	-0.73
LRRN1	-0.7005
CORO6	-0.7068
SAA1	-0.6278
ZNF711	-0.616
CSRP2	-0.6788
DACT1	-0.6324
NAV2	-0.6135
ARRDC4	-0.6118
GDF6	-0.6092
CCRN4L	-0.6045
SSBP2	-0.6063
NEFL	-0.6063
LZTS1	-0.59
SESN2	-0.6027
FBXW7	-0.6001
LGR5	-0.6172
ESR1	-0.5988
TLR1	-0.7351
ABHD4	-0.6427
SMO	-0.5829
FAM198B	-0.5902
SCD5	-0.5695
MAP3K14	-0.5756
PPP1R3C	-0.8402
NAP1L2	-0.5845
PLK2	-0.5738
COBLL1	-0.5607
KLHDC7B	-1.0207
DLC1	-0.5579
BST2	-0.7377
SOX6	-0.5642
TRIM16L	-0.6248
SOWAHB	-0.6204
BBC3	-0.6531
VAV3	-0.7467
GDF15	-0.7696
TNNI2	-0.8364
ZNF323	-0.5506
TP73	-0.6538
BMP5	-0.6122
CITED2	-0.5718
TRAFD1	-0.5378
FDXR	-0.5595
PNLDC1	-0.6401
TSPYL2	-0.544
NTN1	-0.6705
PCYOX1L	-0.5919
SOD2	-0.5423
LRRC56	-0.5278
CTH	-0.5933
LXN	-0.5629
PER3	-0.528
HSPD1	-0.571
RAB30	-0.544
CES3	-0.5157
ZNF608	-0.5337
SNHG4	-0.6634
DNAJA1	-0.5082
VGLL3	-0.7182
GLYATL2	-0.7704
OTUD1	-0.9896
ACSL1	-0.5482
LOC283547	-0.5299
PER1	-0.5084
EGLN3	-0.5413
