# Supplementary material for: Activity of distinct growth factor receptor network components in breast tumors uncovers two biologically relevant subtypes
Source: Genome Med. 2017 Apr 26;9:40. doi: 10.1186/s13073-017-0429-x (PMC5406893; doi:10.1186/s13073-017-0429-x)
Supplement: Supplementary file 5 — Scaled ASSIGN pathway activity predictions, phenotype, and k-means cluster calls for TCGA and ICBP samples. (XLSX 152 kb) [file 13073_2017_429_MOESM5_ESM.xlsx]

## Sheet: ICBP
Sample	AKT	BAD	EGFR	HER2	IGF1R	KRASGV	RAF1	phenotype	kmeans.cluster
184A1	-0.413107	1.09471	1.71337	-1.04587	-0.701673	1.08066	0.875202	Growth Phenotype	Growth/BAD high
184B5	0.330467	-0.745002	0.870189	-0.813005	-0.780314	1.01377	-0.0435483	Growth Phenotype	Growth/BAD high
21MT1	-1.55377	0.192531	1.50727	0.590429	-1.43869	1.82813	1.43733	Growth Phenotype	Growth/BAD low
21MT2	-1.55015	0.306759	1.59537	0.513316	-0.949099	1.7721	1.44181	Growth Phenotype	Growth/BAD low
21NT	-1.49431	0.206107	1.53936	0.679648	-1.00587	1.54937	1.33004	Growth Phenotype	Growth/BAD low
21PT	-1.61554	0.349942	1.50487	0.60692	-1.36963	1.61258	1.4151	Growth Phenotype	Growth/BAD low
600MPE	0.220712	-0.745817	-0.912404	-0.129123	0.847169	-0.652266	-0.567313	Survival Phenotype	Survival/HER2 low
AU565	0.83868	-1.4704	-0.0806028	1.70803	-0.276804	-0.109953	-0.581256	Survival Phenotype	Survival/HER2 high
BT474	1.0341	-0.349143	-1.15664	1.19125	1.16568	-1.07155	-1.11878	Survival Phenotype	Survival/HER2 high
BT483	0.876362	-0.839821	-1.05751	0.206234	0.927916	-0.810372	-1.06229	Survival Phenotype	Survival/HER2 low
BT549	-0.4328	2.0155	0.330288	-1.18412	-0.660848	-0.68726	0.29524	Growth Phenotype	Growth/BAD high
CAMA1	1.00886	0.635054	-1.16805	-0.383247	0.937125	-1.27309	-1.14497	Survival Phenotype	Survival/HER2 low
EFM192A	0.938608	-1.24078	-0.40797	1.57529	-0.813765	-0.434993	-0.914272	Survival Phenotype	Survival/HER2 high
EFM192B	0.956686	-0.603346	-0.233353	1.01225	-0.994113	-0.277541	-0.769396	Survival Phenotype	Survival/HER2 high
EFM192C	0.98832	-1.64817	-1.31826	1.1175	-1.08042	-0.712815	-1.06346	Survival Phenotype	Survival/HER2 high
HCC1143	0.0525577	0.818201	-0.0194952	-0.99467	-0.485023	0.439376	0.770219	Growth Phenotype	Growth/BAD high
HCC1395	0.315744	1.41806	-0.338297	-1.34751	0.333215	-0.616925	0.419673	Growth Phenotype	Growth/BAD high
HCC1419	0.889358	-1.13373	-1.07276	1.6128	0.769216	-1.07219	-1.07161	Survival Phenotype	Survival/HER2 high
HCC1428	0.847446	-0.628907	-0.569229	-0.503814	0.331283	-0.891683	-1.13328	Survival Phenotype	Survival/HER2 low
HCC1569	-0.6383	0.52967	0.32208	0.65373	1.77724	-0.109446	0.0261818	Survival Phenotype	Growth/BAD high
HCC1599	0.383179	-0.582724	-0.133974	-0.253557	-0.783735	-0.458563	-0.615296	Survival Phenotype	Survival/HER2 low
HCC1806	-0.521709	1.2922	0.262512	-1.17212	0.0642661	0.941745	1.38456	Growth Phenotype	Growth/BAD high
HCC1937	-0.0503368	0.544178	0.160802	-0.892746	-0.905815	1.01874	0.57027	Growth Phenotype	Growth/BAD high
HCC1954	-0.260986	1.04534	0.524526	1.38623	-0.233544	0.0369686	0.340077	Growth Phenotype	Growth/BAD high
HCC202	0.060425	-1.05116	-1.18347	1.24485	0.113427	0.760955	0.0876457	Survival Phenotype	Survival/HER2 high
HCC2218	0.884275	-1.51237	-1.50257	1.36498	0.550139	-0.538846	-0.909675	Survival Phenotype	Survival/HER2 high
HCC3153	-0.573489	1.31209	0.367482	-0.346081	0.26119	-0.296024	0.15161	Growth Phenotype	Growth/BAD high
HCC38	-1.03014	2.00284	0.376119	-1.00332	0.233377	-0.485858	0.548787	Growth Phenotype	Growth/BAD high
HCC70	-0.583618	0.284436	0.033712	-0.770451	0.298182	-0.171164	-0.0279283	Growth Phenotype	Growth/BAD high
HS578T	-0.500699	1.03827	0.868312	-1.18111	-1.21889	0.213805	1.15989	Growth Phenotype	Growth/BAD high
JIMT1	0.173136	1.65249	0.138478	0.17144	-0.170917	-0.0558119	0.473348	Growth Phenotype	Growth/BAD high
LY2	0.908572	-0.654175	-0.999829	-0.405146	-0.816693	-0.419334	-0.89105	Survival Phenotype	Survival/HER2 low
MB157	-2.56234	0.0403139	1.50735	-0.773654	-0.888795	1.39362	1.53204	Growth Phenotype	Growth/BAD low
MCF10A	-1.11424	1.20319	1.66499	-1.08168	-0.819334	1.59441	1.47441	Growth Phenotype	Growth/BAD low
MCF10F	-2.5228	-0.0566584	1.23324	-0.990096	-0.931935	3.42932	2.64304	Growth Phenotype	Growth/BAD low
MCF12A	-1.59301	0.507972	1.82014	-0.966122	-1.72143	0.962819	1.16117	Growth Phenotype	Growth/BAD low
MCF7	0.920019	-0.0196629	-1.1049	-0.581187	0.621085	-0.830455	-0.943054	Survival Phenotype	Survival/HER2 low
MDAMB134VI	0.90022	-0.470482	-0.911353	-0.642721	1.21116	-1.26382	-1.02441	Survival Phenotype	Survival/HER2 low
MDAMB175	0.648864	-1.1767	-1.55439	-0.129741	2.75458	-0.743097	-0.832095	Survival Phenotype	Survival/HER2 low
MDAMB231	-0.586371	1.78097	0.76375	-1.15565	-0.780157	0.15804	1.45909	Growth Phenotype	Growth/BAD high
MDAMB361	0.932449	-0.514682	-0.823576	0.520922	2.31659	-1.14666	-1.13716	Survival Phenotype	Survival/HER2 low
MX1	-0.519835	-0.0207544	0.338702	-0.767014	0.123653	-0.0382454	0.185055	Growth Phenotype	Growth/BAD high
SKBR3	0.702405	0.0268709	-0.973594	1.23282	0.783751	-0.783533	-0.732522	Survival Phenotype	Survival/HER2 high
SUM1315	-1.76398	0.343362	0.71523	-1.09186	0.167343	-0.146624	0.90737	Growth Phenotype	Growth/BAD low
SUM149PT	-1.15232	0.920469	0.902882	-0.95265	-1.00799	1.03764	1.20942	Growth Phenotype	Growth/BAD high
SUM225CWN	0.781819	-1.6995	-0.090025	1.94108	1.38328	-0.179554	-0.313421	Survival Phenotype	Survival/HER2 high
SUM229PE	-0.109227	0.173865	1.26794	-0.646893	-1.26918	1.14194	0.688103	Growth Phenotype	Growth/BAD high
SUM52PE	0.882919	0.274422	0.852342	-0.898982	0.441445	-0.181303	-0.526662	Survival Phenotype	Growth/BAD high
T47D	0.815099	0.0229382	-1.02958	-0.272838	0.893993	-0.774351	-1.02234	Survival Phenotype	Survival/HER2 low
T47D Kbluc	0.448557	0.466612	-0.740001	-0.65998	0.566761	-0.690228	-0.829235	Survival Phenotype	Survival/HER2 low
UACC812	0.937541	-1.43194	-0.847882	1.4234	0.360863	-0.393319	-0.955288	Survival Phenotype	Survival/HER2 high
UACC893	0.812858	-1.30598	-0.283255	1.74668	-0.587172	-0.715797	-0.751999	Survival Phenotype	Survival/HER2 high
ZR751	0.927903	-0.778094	-0.955757	0.00669314	1.52888	-0.991316	-1.02278	Survival Phenotype	Survival/HER2 low
ZR7530	0.839751	-1.57606	-0.0774903	1.51364	1.17832	-1.06356	-1.09542	Survival Phenotype	Survival/HER2 high
ZR75B	0.885183	-0.243279	-1.63508	0.0168346	-0.249296	-0.898457	-0.886171	Survival Phenotype	Survival/HER2 low

## Sheet: TCGA
Sample	AKT	BAD	EGFR	HER2	IGF1R	KRASGV	RAF1	phenotype	kmeans.cluster
TCGA-3C-AAAU-01A-11R-A41B-07	0.328934	0.166321	-1.52359	0.439349	0.84298	-0.924341	-1.18516	Survival Phenotype	Survival/HER2 high
TCGA-3C-AALI-01A-11R-A41B-07	0.887137	0.574013	-0.4951	1.35876	0.0556829	-0.546711	-0.325692	Survival Phenotype	Survival/HER2 high
TCGA-3C-AALJ-01A-31R-A41B-07	0.963197	0.720908	-0.561076	0.271321	0.225413	-0.18632	-0.305891	Survival Phenotype	Survival/HER2 low
TCGA-3C-AALK-01A-11R-A41B-07	-0.102646	-0.425702	0.989878	0.487689	0.39588	-0.107645	-0.102403	Survival Phenotype	Growth/BAD low
TCGA-4H-AAAK-01A-12R-A41B-07	0.243188	-0.185736	0.1722	0.707462	0.207571	-0.205535	0.247873	Survival Phenotype	Survival/HER2 high
TCGA-5L-AAT0-01A-12R-A41B-07	0.0933851	-0.701223	0.24942	-0.467859	0.179748	-0.0792245	0.163685	Survival Phenotype	Growth/BAD low
TCGA-5L-AAT1-01A-12R-A41B-07	0.0613987	-0.638247	-0.0143167	-1.3	-0.0500757	-0.0573719	0.367579	Growth Phenotype	Survival/HER2 low
TCGA-5T-A9QA-01A-11R-A41B-07	1.22859	0.922801	-1.73065	1.31592	1.16995	-1.08112	-1.9572	Survival Phenotype	Survival/HER2 high
TCGA-A1-A0SB-01A-11R-A144-07	-1.28978	-0.589719	1.15668	1.65105	-1.72926	1.2631	0.179951	Growth Phenotype	Growth/BAD low
TCGA-A1-A0SD-01A-11R-A115-07	-0.26972	-1.03585	1.07099	0.00944421	0.740211	0.000798956	0.729138	Growth Phenotype	Growth/BAD low
TCGA-A1-A0SE-01A-11R-A084-07	0.200777	-0.226672	0.923059	1.5082	0.423662	-0.364515	-0.0800388	Survival Phenotype	Survival/HER2 high
TCGA-A1-A0SF-01A-11R-A144-07	1.11224	0.0452099	0.453346	1.66646	0.472365	-0.219007	-0.290673	Survival Phenotype	Survival/HER2 high
TCGA-A1-A0SG-01A-11R-A144-07	0.767726	-0.644374	-0.294475	1.53172	0.655028	-0.923925	-0.366673	Survival Phenotype	Survival/HER2 high
TCGA-A1-A0SH-01A-11R-A084-07	0.672521	-1.35001	0.40015	1.30654	0.122619	-0.266593	0.508156	Survival Phenotype	Survival/HER2 high
TCGA-A1-A0SI-01A-11R-A144-07	-0.303435	-0.249773	0.549728	-0.905425	-0.230339	0.02405	0.723453	Growth Phenotype	Growth/BAD low
TCGA-A1-A0SJ-01A-11R-A084-07	0.898381	-0.125026	0.718947	1.60096	0.725383	-0.431581	0.0319929	Survival Phenotype	Survival/HER2 high
TCGA-A1-A0SK-01A-12R-A084-07	0.272655	1.90786	-1.20409	0.930216	-1.27194	0.615469	-0.11592	Growth Phenotype	Survival/HER2 high
TCGA-A1-A0SM-01A-11R-A084-07	0.104042	-0.903545	0.562289	1.19042	0.710761	-0.23224	0.188551	Survival Phenotype	Survival/HER2 high
TCGA-A1-A0SN-01A-11R-A144-07	0.511165	0.122426	0.190394	1.18071	0.591553	-0.121284	0.114364	Survival Phenotype	Survival/HER2 high
TCGA-A1-A0SO-01A-22R-A084-07	0.756405	2.25277	-1.07093	1.42299	-1.1195	0.554244	-0.820374	Survival Phenotype	Survival/HER2 high
TCGA-A1-A0SP-01A-11R-A084-07	-1.58755	2.0064	0.411919	-0.296279	-1.9604	1.90215	0.964766	Growth Phenotype	Growth/BAD high
TCGA-A1-A0SQ-01A-21R-A144-07	1.07809	-0.632525	-1.04428	0.587634	1.26834	-0.762522	-0.997873	Survival Phenotype	Survival/HER2 high
TCGA-A2-A04N-01A-11R-A115-07	0.480797	-0.596556	-0.171954	1.13246	0.606219	-0.847871	-0.157362	Survival Phenotype	Survival/HER2 high
TCGA-A2-A04P-01A-31R-A034-07	-1.75406	1.34926	0.0268141	-0.714193	-1.92657	1.77643	-0.23609	Growth Phenotype	Growth/BAD high
TCGA-A2-A04Q-01A-21R-A034-07	-1.54367	0.972066	1.16719	-0.800979	-1.68427	1.06133	1.05767	Growth Phenotype	Growth/BAD high
TCGA-A2-A04R-01A-41R-A109-07	0.81508	0.143398	-1.07086	1.64963	1.12373	-1.21972	-1.26686	Survival Phenotype	Survival/HER2 high
TCGA-A2-A04T-01A-21R-A034-07	0.561078	1.89949	-0.121182	0.070832	-1.97583	1.2712	0.503606	Growth Phenotype	Survival/HER2 low
TCGA-A2-A04U-01A-11R-A115-07	0.798578	2.12801	-1.26153	0.699487	-2.02637	1.40739	-0.756405	Growth Phenotype	Survival/HER2 high
TCGA-A2-A04V-01A-21R-A034-07	0.4816	-0.288216	-1.07095	0.137389	0.493281	-1.06401	-0.74434	Survival Phenotype	Survival/HER2 low
TCGA-A2-A04W-01A-31R-A115-07	0.16229	0.180227	0.534226	1.51376	-0.569406	0.624208	-0.0927796	Survival Phenotype	Survival/HER2 high
TCGA-A2-A04X-01A-21R-A034-07	1.10581	0.237614	-1.18565	-1.07788	0.400232	-0.569202	-0.686393	Survival Phenotype	Survival/HER2 low
TCGA-A2-A04Y-01A-21R-A034-07	0.0889765	0.208215	-0.189831	-1.31202	0.650586	-0.189322	-0.410311	Growth Phenotype	Survival/HER2 low
TCGA-A2-A0CK-01A-11R-A22K-07	-0.256267	-0.393992	0.617134	-1.16184	0.114684	-0.0264733	-0.391779	Growth Phenotype	Growth/BAD low
TCGA-A2-A0CL-01A-11R-A115-07	-0.43991	0.137789	1.68205	-1.32135	-0.490862	0.887204	1.74076	Growth Phenotype	Growth/BAD low
TCGA-A2-A0CM-01A-31R-A034-07	-1.30722	2.13733	0.432847	-2.06752	-1.95391	2.02759	1.42948	Growth Phenotype	Growth/BAD high
TCGA-A2-A0CO-01A-13R-A22K-07	-2.06829	-1.71808	1.88253	-1.56536	-0.137972	1.50698	1.58863	Growth Phenotype	Growth/BAD low
TCGA-A2-A0CP-01A-11R-A034-07	-0.175684	-0.788572	0.559323	-0.476632	-0.309477	-0.183185	-0.197604	Growth Phenotype	Growth/BAD low
TCGA-A2-A0CQ-01A-21R-A034-07	0.0762195	-0.726543	-0.607798	-1.02951	0.705942	-0.546939	-1.16905	Survival Phenotype	Survival/HER2 low
TCGA-A2-A0CR-01A-11R-A22K-07	-0.3729	-0.678339	0.63418	-1.59896	-0.649694	0.987554	0.143296	Growth Phenotype	Growth/BAD low
TCGA-A2-A0CS-01A-11R-A115-07	0.638385	-0.588062	-1.19715	0.542226	0.959802	-0.938615	-0.937458	Survival Phenotype	Survival/HER2 high
TCGA-A2-A0CT-01A-31R-A056-07	0.657672	0.371846	-0.654844	1.76541	1.18755	-0.307376	-0.837347	Survival Phenotype	Survival/HER2 high
TCGA-A2-A0CU-01A-12R-A034-07	0.633859	-0.678166	0.0986151	1.28748	0.987469	-0.75717	-0.467645	Survival Phenotype	Survival/HER2 high
TCGA-A2-A0CV-01A-31R-A115-07	-1.04697	-1.43086	1.1002	-0.516773	0.0194201	0.314785	0.438214	Growth Phenotype	Growth/BAD low
TCGA-A2-A0CW-01A-21R-A115-07	1.2482	1.41635	-0.620662	-0.990858	0.683387	-0.968531	-1.427	Survival Phenotype	Survival/HER2 low
TCGA-A2-A0CX-01A-21R-A00Z-07	0.695017	0.824669	-0.0199959	1.477	-0.539527	0.00612313	0.0326513	Survival Phenotype	Survival/HER2 high
TCGA-A2-A0CY-01A-12R-A034-07	0.569955	0.486583	-1.00128	0.126136	-0.235312	0.238483	-1.04731	Survival Phenotype	Survival/HER2 low
TCGA-A2-A0CZ-01A-11R-A034-07	-1.02738	-1.25734	1.39166	0.751922	-0.202983	0.527129	0.861289	Growth Phenotype	Growth/BAD low
TCGA-A2-A0D0-01A-11R-A00Z-07	-2.13698	2.28375	0.806318	-0.0847661	-2.04126	1.65845	-0.543145	Growth Phenotype	Growth/BAD high
TCGA-A2-A0D1-01A-11R-A034-07	1.29318	0.345767	-0.815752	1.76222	-0.500654	-1.13752	-1.12841	Survival Phenotype	Survival/HER2 high
TCGA-A2-A0D2-01A-21R-A034-07	-2.02462	2.09668	0.656597	0.455007	-1.99499	1.55337	0.92623	Growth Phenotype	Growth/BAD high
TCGA-A2-A0D3-01A-11R-A115-07	-0.0993664	-0.871785	-0.388179	1.11911	0.320457	-0.732648	-1.12597	Survival Phenotype	Survival/HER2 high
TCGA-A2-A0D4-01A-11R-A00Z-07	1.26239	0.685919	-1.10278	1.50952	1.19873	-1.1582	-1.37872	Survival Phenotype	Survival/HER2 high
TCGA-A2-A0EM-01A-11R-A034-07	1.01373	-0.63955	-0.857189	1.10234	0.84193	-0.732697	-0.346912	Survival Phenotype	Survival/HER2 high
TCGA-A2-A0EN-01A-13R-A084-07	0.0660161	-1.13627	1.26944	-1.99629	-0.0881376	0.199083	1.17086	Growth Phenotype	Growth/BAD low
TCGA-A2-A0EO-01A-11R-A034-07	-0.397413	-1.06686	1.00876	1.38897	0.366843	0.00808176	0.360992	Survival Phenotype	Growth/BAD low
TCGA-A2-A0EP-01A-52R-A22U-07	-2.19939	-1.07238	1.83749	-1.87654	-1.06269	1.33806	1.85314	Growth Phenotype	Growth/BAD low
TCGA-A2-A0EQ-01A-11R-A034-07	0.41235	1.00383	0.713538	0.970844	0.073475	-0.244264	0.225296	Survival Phenotype	Survival/HER2 high
TCGA-A2-A0ER-01A-21R-A034-07	0.778941	-0.901751	-0.684042	1.13689	1.32749	-1.25036	-1.10232	Survival Phenotype	Survival/HER2 high
TCGA-A2-A0ES-01A-11R-A115-07	-1.49485	-1.73549	1.93322	-0.015141	0.186422	0.537328	1.21148	Growth Phenotype	Growth/BAD low
TCGA-A2-A0ET-01A-31R-A034-07	1.28141	-0.406917	-1.45786	-0.121522	1.31426	-1.24934	-1.20409	Survival Phenotype	Survival/HER2 low
TCGA-A2-A0EU-01A-22R-A056-07	-0.258007	0.173374	-0.0401543	0.389831	1.14793	0.177312	-0.214453	Survival Phenotype	Survival/HER2 low
TCGA-A2-A0EV-01A-11R-A034-07	0.371243	-0.450406	0.0401831	-0.309896	0.83862	-0.601135	0.034373	Survival Phenotype	Survival/HER2 low
TCGA-A2-A0EW-01A-21R-A115-07	-1.2002	-1.61135	1.88603	0.0775542	0.158796	0.621136	1.25301	Growth Phenotype	Growth/BAD low
TCGA-A2-A0EX-01A-21R-A034-07	0.692245	-0.722097	-0.124392	1.70552	0.146484	-0.699946	-0.329935	Survival Phenotype	Survival/HER2 high
TCGA-A2-A0EY-01A-11R-A034-07	0.55474	-0.20616	-0.344593	1.02456	-0.0163267	-0.390234	-0.250955	Survival Phenotype	Survival/HER2 high
TCGA-A2-A0ST-01A-12R-A084-07	-2.13055	0.509488	1.27417	-1.20319	-1.69819	1.96312	1.66212	Growth Phenotype	Growth/BAD high
TCGA-A2-A0SU-01A-11R-A084-07	0.34692	-0.626701	0.243116	1.46323	0.712025	-0.56182	-0.22023	Survival Phenotype	Survival/HER2 high
TCGA-A2-A0SV-01A-11R-A084-07	0.128174	1.17957	0.137022	-0.716373	0.0728261	-0.589873	-0.179291	Growth Phenotype	Survival/HER2 low
TCGA-A2-A0SW-01A-11R-A084-07	0.495081	1.04953	-0.535752	-1.16414	0.302244	-0.499652	0.219848	Growth Phenotype	Survival/HER2 low
TCGA-A2-A0SX-01A-12R-A084-07	-1.29235	0.393205	1.18738	-1.11243	-1.99518	1.65616	1.75898	Growth Phenotype	Growth/BAD high
TCGA-A2-A0SY-01A-31R-A084-07	0.143056	-0.839112	0.685881	0.96934	0.378059	-0.067201	0.134693	Survival Phenotype	Growth/BAD low
TCGA-A2-A0T0-01A-22R-A084-07	-1.78038	2.12756	-0.616578	-1.79001	-1.98172	1.43867	0.123004	Growth Phenotype	Growth/BAD high
TCGA-A2-A0T1-01A-21R-A084-07	-0.0277593	0.125473	0.349397	-0.25717	-0.949141	0.370992	0.885757	Growth Phenotype	Survival/HER2 low
TCGA-A2-A0T2-01A-11R-A084-07	0.467077	0.881827	-0.59821	-1.48963	-1.33331	2.01302	-0.234811	Growth Phenotype	Survival/HER2 low
TCGA-A2-A0T3-01A-21R-A115-07	-0.263689	0.814523	0.546065	0.26247	0.415951	-0.727532	-0.549688	Survival Phenotype	Growth/BAD high
TCGA-A2-A0T4-01A-31R-A084-07	0.18602	-0.304821	0.687683	-0.294077	0.169761	-0.0232128	0.504622	Growth Phenotype	Growth/BAD low
TCGA-A2-A0T5-01A-21R-A084-07	-0.318593	-0.0431181	1.01441	0.347816	-0.276241	-0.048295	-0.213829	Growth Phenotype	Growth/BAD low
TCGA-A2-A0T6-01A-11R-A084-07	-1.29855	-1.59974	1.42152	-0.369954	0.349082	0.225899	1.45757	Growth Phenotype	Growth/BAD low
TCGA-A2-A0T7-01A-21R-A084-07	-1.47527	-0.479038	1.55084	-0.113831	-0.229574	0.367186	0.909956	Growth Phenotype	Growth/BAD low
TCGA-A2-A0YC-01A-11R-A109-07	0.5646	-0.879431	-0.72945	-0.0230386	0.832995	-0.79577	-0.169226	Survival Phenotype	Survival/HER2 low
TCGA-A2-A0YD-01A-11R-A109-07	-1.2225	-1.49684	1.53432	-0.722537	0.0653869	0.440687	1.52869	Growth Phenotype	Growth/BAD low
TCGA-A2-A0YE-01A-11R-A109-07	-0.0844035	1.16111	0.813957	0.905252	-1.70856	1.43576	0.253938	Growth Phenotype	Survival/HER2 high
TCGA-A2-A0YF-01A-21R-A109-07	0.842242	-0.714612	-1.11133	0.106554	1.2775	-0.843944	-0.217032	Survival Phenotype	Survival/HER2 high
TCGA-A2-A0YG-01A-21R-A109-07	0.857414	0.716236	-0.720777	1.60441	0.497805	-1.11412	-0.799041	Survival Phenotype	Survival/HER2 high
TCGA-A2-A0YH-01A-11R-A109-07	0.95055	0.219347	-0.490264	-1.16945	0.420477	-0.62471	0.275585	Survival Phenotype	Survival/HER2 low
TCGA-A2-A0YI-01A-31R-A10J-07	0.402983	-1.45476	0.721497	-1.24042	0.710387	-0.237938	0.908069	Growth Phenotype	Growth/BAD low
TCGA-A2-A0YJ-01A-11R-A109-07	0.150277	1.53515	0.370048	-0.229365	-1.93864	2.21845	0.256207	Growth Phenotype	Growth/BAD high
TCGA-A2-A0YK-01A-22R-A109-07	-1.82262	-1.41094	1.86851	-0.788056	-0.24932	1.46061	1.8404	Growth Phenotype	Growth/BAD low
TCGA-A2-A0YL-01A-21R-A109-07	-1.67569	-0.686233	1.72119	1.12865	-0.219692	0.430771	1.01851	Growth Phenotype	Growth/BAD low
TCGA-A2-A0YM-01A-11R-A109-07	-2.14269	1.71444	0.999401	-0.769616	-1.89289	2.21189	1.36973	Growth Phenotype	Growth/BAD high
TCGA-A2-A0YT-01A-11R-A109-07	0.685128	0.723275	-0.29099	-0.0489149	0.486104	-0.847914	-0.42369	Survival Phenotype	Survival/HER2 low
TCGA-A2-A1FV-01A-11R-A13Q-07	-0.134179	-0.832179	0.0977032	1.41091	0.804779	-0.792536	-0.315483	Survival Phenotype	Survival/HER2 high
TCGA-A2-A1FW-01A-11R-A13Q-07	0.887286	-0.383125	-0.573096	0.676856	1.04295	-1.18521	-0.965924	Survival Phenotype	Survival/HER2 high
TCGA-A2-A1FX-01A-11R-A13Q-07	0.748198	0.515834	-0.604009	-0.813787	0.94207	-1.05062	-0.203176	Survival Phenotype	Survival/HER2 low
TCGA-A2-A1FZ-01A-51R-A14D-07	0.127114	-0.976677	0.561882	-0.491673	0.170546	0.103717	0.858664	Growth Phenotype	Growth/BAD low
TCGA-A2-A1G0-01A-11R-A13Q-07	-0.654817	-1.35246	1.36775	0.712506	0.673282	-0.0172496	0.488521	Survival Phenotype	Growth/BAD low
TCGA-A2-A1G1-01A-21R-A13Q-07	-0.908381	1.07038	0.68289	1.08057	-1.98954	2.28653	1.62151	Growth Phenotype	Growth/BAD high
TCGA-A2-A1G4-01A-11R-A13Q-07	1.22761	-0.361658	-0.58567	1.41913	0.928963	-1.05032	-0.701355	Survival Phenotype	Survival/HER2 high
TCGA-A2-A1G6-01A-11R-A13Q-07	-1.06446	-1.66561	1.66037	0.420034	-0.398081	0.759894	1.18364	Growth Phenotype	Growth/BAD low
TCGA-A2-A259-01A-11R-A16F-07	-1.20928	-0.435219	1.4112	-1.42971	0.22189	0.201436	1.22767	Growth Phenotype	Growth/BAD low
TCGA-A2-A25A-01A-12R-A16F-07	-2.00459	-0.913701	1.79999	-0.902427	-0.018476	0.864676	1.68925	Growth Phenotype	Growth/BAD low
TCGA-A2-A25B-01A-11R-A169-07	0.464471	0.901419	-0.834992	-0.537785	0.663842	-0.940826	-0.0600848	Survival Phenotype	Survival/HER2 low
TCGA-A2-A25C-01A-11R-A169-07	0.850725	-0.459879	0.00298876	0.56064	1.06193	-0.498795	0.32101	Survival Phenotype	Survival/HER2 high
TCGA-A2-A25D-01A-12R-A16F-07	0.0317659	0.397089	-0.0403281	-0.048867	0.172687	-0.293229	-0.305793	Survival Phenotype	Survival/HER2 low
TCGA-A2-A25E-01A-11R-A169-07	-0.338306	0.443338	-0.237172	1.18258	0.778741	-0.905986	-0.465167	Survival Phenotype	Survival/HER2 high
TCGA-A2-A25F-01A-11R-A169-07	-0.965649	0.535248	1.74143	-1.72472	-1.94732	1.47216	1.88558	Growth Phenotype	Growth/BAD high
TCGA-A2-A3KC-01A-11R-A213-07	-0.202596	-0.862452	1.11425	0.397145	0.277524	0.12072	0.803145	Growth Phenotype	Growth/BAD low
TCGA-A2-A3KD-01A-12R-A213-07	-1.63261	-1.21878	0.950159	0.657097	1.16506	-0.0577826	-0.175915	Survival Phenotype	Growth/BAD low
TCGA-A2-A3XS-01A-11R-A22U-07	0.219924	1.08229	0.301102	-0.590183	-1.82024	2.06613	0.655789	Growth Phenotype	Survival/HER2 low
TCGA-A2-A3XT-01A-11R-A22U-07	-1.81773	1.96367	-0.0647978	-1.86605	-1.85615	1.61774	0.47221	Growth Phenotype	Growth/BAD high
TCGA-A2-A3XU-01A-12R-A22U-07	-1.19477	2.28284	-1.69254	0.491442	-2.04589	0.558775	-1.89187	Growth Phenotype	Growth/BAD high
TCGA-A2-A3XV-01A-21R-A239-07	1.40748	0.653203	-1.68062	1.73169	-0.704503	-1.11542	-2.00717	Survival Phenotype	Survival/HER2 high
TCGA-A2-A3XW-01A-11R-A239-07	0.440966	-0.667756	1.30013	-0.671045	-0.965759	2.3386	-0.135323	Growth Phenotype	Growth/BAD low
TCGA-A2-A3XX-01A-21R-A239-07	0.231388	1.5414	-0.0380847	-0.328971	-1.61162	1.96698	0.263925	Growth Phenotype	Survival/HER2 low
TCGA-A2-A3XY-01A-11R-A239-07	-1.81428	1.01663	1.63366	-1.15212	-1.99196	2.17587	1.57488	Growth Phenotype	Growth/BAD high
TCGA-A2-A3XZ-01A-42R-A239-07	-1.30755	0.561785	1.14377	0.0777339	-0.576721	0.899656	0.256555	Growth Phenotype	Growth/BAD high
TCGA-A2-A3Y0-01A-11R-A239-07	-2.00094	2.25707	0.391517	-1.36275	-2.02837	2.32367	-0.0548764	Growth Phenotype	Growth/BAD high
TCGA-A2-A4RW-01A-21R-A266-07	0.572053	-0.282811	0.535327	-0.352868	0.0335565	-0.124066	0.6154	Growth Phenotype	Survival/HER2 low
TCGA-A2-A4RX-01A-11R-A266-07	-1.4886	-0.104197	1.74577	-1.21263	-1.90695	2.25358	1.86972	Growth Phenotype	Growth/BAD low
TCGA-A2-A4RY-01A-31R-A266-07	-1.22323	-1.32281	1.78484	-0.738084	-0.385026	1.22454	1.35494	Growth Phenotype	Growth/BAD low
TCGA-A2-A4S0-01A-21R-A266-07	1.32398	-1.37855	-1.3262	0.798391	1.33287	-1.24002	-1.40525	Survival Phenotype	Survival/HER2 high
TCGA-A2-A4S1-01A-21R-A266-07	0.140579	-0.280986	-0.160492	-1.95922	-1.99855	0.337121	0.890309	Growth Phenotype	Survival/HER2 low
TCGA-A2-A4S2-01A-12R-A266-07	-0.314947	-0.857865	0.390557	-1.05344	0.410945	0.309221	0.284138	Growth Phenotype	Growth/BAD low
TCGA-A2-A4S3-01A-21R-A266-07	0.757358	1.47468	-0.987581	0.816361	0.346509	-0.771367	-0.734929	Survival Phenotype	Survival/HER2 high
TCGA-A7-A0CD-01A-11R-A00Z-07	1.16428	-0.221859	-1.35015	1.25661	0.854425	-1.2224	-1.195	Survival Phenotype	Survival/HER2 high
TCGA-A7-A0CE-01A-11R-A00Z-07	-0.961289	1.59737	0.609471	0.898526	-1.58166	1.37213	0.228778	Growth Phenotype	Growth/BAD high
TCGA-A7-A0CG-01A-12R-A056-07	-0.135458	-1.21453	1.25557	0.247107	0.13962	0.244436	0.95988	Growth Phenotype	Growth/BAD low
TCGA-A7-A0CH-01A-21R-A00Z-07	0.171214	-1.07623	-0.443069	0.830057	1.06497	-0.424847	-0.38111	Survival Phenotype	Survival/HER2 high
TCGA-A7-A0CJ-01A-21R-A00Z-07	0.905967	1.36759	-0.749782	-1.26475	0.669577	-0.824894	-1.33763	Survival Phenotype	Survival/HER2 low
TCGA-A7-A0D9-01A-31R-A056-07	1.05971	-0.520502	-0.614106	1.51025	0.55559	0.0238188	-0.213598	Survival Phenotype	Survival/HER2 high
TCGA-A7-A0DA-01A-31R-A115-07	-1.03741	0.757558	-0.00785254	-0.709916	-1.82985	2.17863	0.972018	Growth Phenotype	Growth/BAD high
TCGA-A7-A0DB-01A-11R-A00Z-07	0.747045	-0.747098	-0.893984	0.610886	0.497201	-0.454556	-0.45923	Survival Phenotype	Survival/HER2 high
TCGA-A7-A0DB-01A-11R-A277-07	0.439931	-2.01978	-1.18578	0.489814	0.483366	-0.290019	-0.0709737	Survival Phenotype	Survival/HER2 high
TCGA-A7-A0DB-01C-02R-A277-07	0.807555	-2.11767	-1.05858	-1.0742	0.865227	-0.230617	0.8397	Survival Phenotype	Survival/HER2 low
TCGA-A7-A0DC-01A-11R-A00Z-07	1.53722	-2.13116	-1.75971	1.92541	0.960298	-1.36126	-2.01473	Survival Phenotype	Survival/HER2 high
TCGA-A7-A0DC-01B-04R-A22O-07	-0.096214	-2.09445	0.0581326	0.319531	0.8254	-0.282406	0.288496	Survival Phenotype	Growth/BAD low
TCGA-A7-A13D-01A-13R-A12P-07	-0.449156	0.989679	-0.717622	0.790616	-1.94194	1.56989	0.281433	Growth Phenotype	Survival/HER2 high
TCGA-A7-A13D-01A-13R-A277-07	-0.52823	-0.0538968	-0.77364	0.633747	-1.81619	1.52635	0.663475	Growth Phenotype	Survival/HER2 high
TCGA-A7-A13D-01B-04R-A277-07	-1.37411	-0.513295	0.243591	-0.63665	-1.76011	2.28836	1.83879	Growth Phenotype	Growth/BAD low
TCGA-A7-A13E-01A-11R-A12P-07	-1.17266	1.21111	-1.15243	-1.09146	-1.78823	1.43561	0.228088	Growth Phenotype	Growth/BAD high
TCGA-A7-A13E-01A-11R-A277-07	-0.976289	-0.0378525	-1.43384	-1.00584	-1.62321	1.34164	0.186379	Growth Phenotype	Survival/HER2 low
TCGA-A7-A13E-01B-06R-A277-07	-2.20994	-1.82325	0.774582	-0.906225	-1.50239	2.02328	1.8883	Growth Phenotype	Growth/BAD low
TCGA-A7-A13F-01A-11R-A12P-07	1.15701	0.561211	-0.592225	1.39524	0.42524	-0.870905	-0.534782	Survival Phenotype	Survival/HER2 high
TCGA-A7-A13G-01A-11R-A13Q-07	1.26312	-2.12945	-1.69041	0.924482	1.16986	-1.08379	-1.79344	Survival Phenotype	Survival/HER2 high
TCGA-A7-A13G-01B-04R-A22O-07	-0.144314	-2.11583	0.0361997	-1.27875	0.66899	0.274565	0.682908	Survival Phenotype	Growth/BAD low
TCGA-A7-A13H-01A-11R-A22K-07	-0.940202	-1.24396	1.12098	-1.13571	0.00577694	0.499561	0.749811	Growth Phenotype	Growth/BAD low
TCGA-A7-A26E-01A-11R-A169-07	0.7064	-1.30053	0.361995	0.29732	0.806453	-0.916873	0.147331	Survival Phenotype	Growth/BAD low
TCGA-A7-A26E-01A-11R-A277-07	1.23762	-2.02618	-1.21063	-0.0351211	0.578687	-0.993304	-0.782345	Survival Phenotype	Survival/HER2 high
TCGA-A7-A26E-01B-06R-A277-07	0.207116	-2.12049	0.490991	-1.66843	0.686594	0.0587842	1.06833	Growth Phenotype	Growth/BAD low
TCGA-A7-A26F-01A-21R-A169-07	-1.55578	-1.65092	0.765882	-0.473564	-1.31791	1.5853	0.943918	Growth Phenotype	Growth/BAD low
TCGA-A7-A26F-01B-04R-A22O-07	-2.25353	-1.34455	1.8444	-1.68545	-1.49725	2.30807	1.88571	Growth Phenotype	Growth/BAD low
TCGA-A7-A26G-01A-21R-A169-07	-0.07598	-0.00799583	1.01418	0.10433	-1.1877	1.842	1.86828	Growth Phenotype	Growth/BAD low
TCGA-A7-A26H-01A-11R-A169-07	0.027381	-1.00701	0.530998	0.537997	0.693886	-0.445547	0.280002	Survival Phenotype	Growth/BAD low
TCGA-A7-A26I-01A-11R-A169-07	0.866416	-0.732958	-1.57764	-1.27451	-1.49013	0.732604	-0.0810217	Growth Phenotype	Survival/HER2 low
TCGA-A7-A26I-01B-06R-A22O-07	-0.570788	-0.746268	0.14775	-1.75575	-1.78202	2.11838	1.80948	Growth Phenotype	Growth/BAD low
TCGA-A7-A26J-01A-11R-A169-07	0.357892	-0.391261	0.072735	0.0451973	0.732717	-0.826708	0.270305	Survival Phenotype	Survival/HER2 low
TCGA-A7-A26J-01A-11R-A277-07	0.835372	-1.06095	-1.33484	0.500504	0.542185	-0.763403	-0.772539	Survival Phenotype	Survival/HER2 high
TCGA-A7-A26J-01B-02R-A277-07	-0.221683	-2.07105	0.832802	-1.33339	0.658535	0.116006	1.47307	Growth Phenotype	Growth/BAD low
TCGA-A7-A2KD-01A-31R-A21T-07	0.555754	0.0280123	0.771459	0.852618	0.488077	-0.199492	0.269857	Survival Phenotype	Survival/HER2 high
TCGA-A7-A3IY-01A-21R-A21T-07	-1.94937	-0.30697	0.81803	-1.43095	0.391941	0.867551	0.755244	Growth Phenotype	Growth/BAD low
TCGA-A7-A3IZ-01A-11R-A213-07	1.24792	-0.637689	-1.56082	0.153092	1.41046	-1.32863	-1.02577	Survival Phenotype	Survival/HER2 high
TCGA-A7-A3J0-01A-11R-A213-07	-0.248009	-0.621467	-0.880361	0.599583	1.01554	-0.77454	-1.19371	Survival Phenotype	Survival/HER2 high
TCGA-A7-A3J1-01A-11R-A213-07	-0.292277	-1.17901	1.28528	-0.822295	0.188825	0.103439	0.702704	Growth Phenotype	Growth/BAD low
TCGA-A7-A3RF-01A-11R-A22K-07	0.926416	-0.51085	-1.49058	0.673696	1.15494	-1.18941	-1.84001	Survival Phenotype	Survival/HER2 high
TCGA-A7-A425-01A-11R-A24H-07	-0.937199	-0.467052	0.944162	-1.69931	-0.152383	0.400505	-0.261096	Growth Phenotype	Growth/BAD low
TCGA-A7-A426-01A-22R-A24H-07	-1.19635	-0.917515	1.18769	-0.452323	0.0332768	0.603369	0.471334	Growth Phenotype	Growth/BAD low
TCGA-A7-A4SA-01A-11R-A266-07	-0.623721	-0.21871	0.944481	-0.968617	0.181406	0.270154	0.554256	Growth Phenotype	Growth/BAD low
TCGA-A7-A4SB-01A-21R-A266-07	-0.348643	-0.469216	0.540976	0.635195	0.783893	-0.649856	-0.702413	Survival Phenotype	Growth/BAD low
TCGA-A7-A4SC-01A-12R-A266-07	-1.48863	-1.49262	1.42788	-1.02188	0.293263	0.201769	0.46056	Growth Phenotype	Growth/BAD low
TCGA-A7-A4SD-01A-11R-A266-07	-1.9675	1.19902	1.15396	-1.67934	-1.95773	2.02625	1.05407	Growth Phenotype	Growth/BAD high
TCGA-A7-A4SE-01A-11R-A266-07	-2.14181	1.01134	1.62204	-0.967757	-1.99028	1.66871	1.06835	Growth Phenotype	Growth/BAD high
TCGA-A7-A4SF-01A-11R-A266-07	1.34745	1.18553	-1.20043	1.28922	0.85928	-1.20771	-1.67004	Survival Phenotype	Survival/HER2 high
TCGA-A7-A56D-01A-11R-A27Q-07	1.01499	-0.0994025	-1.45814	0.167936	-0.58372	-0.274211	-1.79331	Survival Phenotype	Survival/HER2 high
TCGA-A7-A5ZV-01A-11R-A28M-07	-0.0653323	1.43702	-0.167685	-0.602375	-1.86289	1.42879	0.0911751	Growth Phenotype	Growth/BAD high
TCGA-A7-A5ZW-01A-12R-A29R-07	-0.454262	-0.698516	0.58511	1.00446	-0.0440545	0.127384	0.670614	Growth Phenotype	Growth/BAD low
TCGA-A7-A5ZX-01A-12R-A29R-07	-0.480402	-1.20141	1.18602	1.07191	0.0894774	0.214289	0.2041	Survival Phenotype	Growth/BAD low
TCGA-A7-A6VV-01A-22R-A33J-07	-1.4869	0.986902	0.962884	-0.731054	-1.98188	1.17583	1.25251	Growth Phenotype	Growth/BAD high
TCGA-A7-A6VW-01A-21R-A33J-07	-2.21311	2.07282	0.228124	-1.38759	-1.97259	2.12499	-0.314304	Growth Phenotype	Growth/BAD high
TCGA-A7-A6VX-01A-12R-A33J-07	0.448963	-0.117456	-0.601872	0.198704	0.291194	-0.756609	-0.524415	Survival Phenotype	Survival/HER2 low
TCGA-A7-A6VY-01A-12R-A33J-07	-1.97566	1.97438	1.15155	-1.85736	-1.67839	2.22477	1.13375	Growth Phenotype	Growth/BAD high
TCGA-A8-A06N-01A-11R-A00Z-07	1.46924	-0.449576	-1.74139	0.901269	1.49736	-1.38693	-1.94541	Survival Phenotype	Survival/HER2 high
TCGA-A8-A06O-01A-11R-A00Z-07	0.588193	0.688232	-0.804168	-0.159134	0.177528	-1.05518	-0.742968	Survival Phenotype	Survival/HER2 low
TCGA-A8-A06P-01A-11R-A00Z-07	0.70079	-0.804859	-0.668825	0.770516	0.734294	-0.656517	0.260524	Survival Phenotype	Survival/HER2 high
TCGA-A8-A06Q-01A-11R-A034-07	1.41446	1.12536	-1.72378	1.36047	0.850618	-1.21134	-1.93819	Survival Phenotype	Survival/HER2 high
TCGA-A8-A06R-01A-11R-A00Z-07	0.401802	0.616397	-0.788433	-1.44213	0.550736	-0.263478	0.25744	Growth Phenotype	Survival/HER2 low
TCGA-A8-A06T-01A-11R-A00Z-07	0.739857	0.0871252	-1.25831	0.716861	1.14268	-1.21635	-1.15661	Survival Phenotype	Survival/HER2 high
TCGA-A8-A06U-01A-11R-A00Z-07	0.744026	0.717336	-1.02082	0.370498	0.95565	-0.838884	-0.748597	Survival Phenotype	Survival/HER2 high
TCGA-A8-A06X-01A-21R-A00Z-07	0.797672	0.931867	-0.881169	-1.40228	0.105355	-0.916347	-0.658769	Survival Phenotype	Survival/HER2 low
TCGA-A8-A06Y-01A-21R-A00Z-07	0.770194	-0.289375	-1.53532	1.31729	1.14474	-0.976606	-1.37876	Survival Phenotype	Survival/HER2 high
TCGA-A8-A06Z-01A-11R-A00Z-07	1.49144	0.284654	-1.75496	1.36777	1.3453	-1.32028	-1.89246	Survival Phenotype	Survival/HER2 high
TCGA-A8-A075-01A-11R-A084-07	0.326863	0.657501	-0.0233169	-0.561199	0.542083	-0.255462	0.215611	Growth Phenotype	Survival/HER2 low
TCGA-A8-A076-01A-21R-A00Z-07	0.995288	0.498432	-0.598091	0.708415	0.981399	-0.913818	-0.0760023	Survival Phenotype	Survival/HER2 high
TCGA-A8-A079-01A-21R-A00Z-07	1.32618	0.962792	-1.5075	0.933941	0.875278	-1.3102	-1.5407	Survival Phenotype	Survival/HER2 high
TCGA-A8-A07B-01A-11R-A00Z-07	-0.300057	0.483324	-0.916399	1.18579	0.339149	-0.397812	-0.369632	Survival Phenotype	Survival/HER2 high
TCGA-A8-A07C-01A-11R-A034-07	-0.49148	1.72057	-0.330765	0.544954	-1.5219	0.895599	0.798878	Growth Phenotype	Growth/BAD high
TCGA-A8-A07E-01A-11R-A034-07	0.00198312	-0.0567855	0.980644	-1.24003	-0.105747	0.435818	1.15481	Growth Phenotype	Growth/BAD low
TCGA-A8-A07F-01A-11R-A00Z-07	0.484059	-0.222738	-0.266879	0.638916	0.874635	-0.890292	0.146128	Survival Phenotype	Survival/HER2 high
TCGA-A8-A07G-01A-11R-A034-07	0.657657	-0.847889	-0.106988	0.582813	0.409663	-0.505876	0.236885	Survival Phenotype	Survival/HER2 high
TCGA-A8-A07I-01A-11R-A00Z-07	0.48694	-0.055626	0.757039	0.455099	0.704444	-0.764445	0.271394	Survival Phenotype	Survival/HER2 high
TCGA-A8-A07J-01A-11R-A00Z-07	0.813835	-1.16591	-0.590156	0.621879	0.0605844	-0.397354	0.809373	Survival Phenotype	Survival/HER2 high
TCGA-A8-A07L-01A-11R-A00Z-07	1.2666	1.37886	-1.03999	0.642804	0.473533	-1.14618	-0.687806	Survival Phenotype	Survival/HER2 high
TCGA-A8-A07O-01A-11R-A00Z-07	-1.42787	2.27812	0.128178	0.132087	-1.85277	0.963914	0.465842	Growth Phenotype	Growth/BAD high
TCGA-A8-A07P-01A-11R-A00Z-07	1.36445	-0.137002	-1.48717	1.51857	1.21411	-1.27397	-1.13775	Survival Phenotype	Survival/HER2 high
TCGA-A8-A07R-01A-21R-A034-07	0.685041	2.15309	-0.33188	0.319828	-1.70931	0.931864	-0.174481	Growth Phenotype	Survival/HER2 low
TCGA-A8-A07S-01A-11R-A034-07	0.378594	-0.607626	-1.10847	0.0916538	0.83226	-0.848987	-0.792465	Survival Phenotype	Survival/HER2 low
TCGA-A8-A07U-01A-11R-A034-07	-0.91068	0.920047	1.01811	-1.16495	-1.85334	1.45228	1.3537	Growth Phenotype	Growth/BAD high
TCGA-A8-A07W-01A-11R-A00Z-07	0.88552	0.593313	-0.64822	1.1166	0.977442	-0.950118	-0.0450173	Survival Phenotype	Survival/HER2 high
TCGA-A8-A07Z-01A-11R-A00Z-07	1.2164	0.0301871	-1.31336	1.12327	1.24569	-1.05073	-1.4226	Survival Phenotype	Survival/HER2 high
TCGA-A8-A081-01A-11R-A00Z-07	0.884488	0.511005	-0.689194	0.989464	1.1286	-0.528776	-0.605962	Survival Phenotype	Survival/HER2 high
TCGA-A8-A082-01A-11R-A00Z-07	1.20072	-0.0853974	-0.550316	0.69498	1.06083	-0.99502	0.108176	Survival Phenotype	Survival/HER2 high
TCGA-A8-A083-01A-21R-A00Z-07	0.98621	-1.10732	-1.35448	-0.16091	1.31248	-1.27781	-1.72252	Survival Phenotype	Survival/HER2 low
TCGA-A8-A084-01A-21R-A00Z-07	1.0236	-0.357457	-0.527586	-1.20804	0.732456	-0.881302	-0.621186	Survival Phenotype	Survival/HER2 low
TCGA-A8-A085-01A-11R-A00Z-07	1.3825	0.67659	-1.60359	1.76333	0.823967	-1.26323	-1.03423	Survival Phenotype	Survival/HER2 high
TCGA-A8-A086-01A-11R-A00Z-07	1.03365	0.0805792	-0.903347	1.01024	0.584299	-0.973543	-0.233093	Survival Phenotype	Survival/HER2 high
TCGA-A8-A08A-01A-11R-A32Y-07	1.1439	-0.457739	-1.25188	0.826719	1.02706	-1.01157	-0.96591	Survival Phenotype	Survival/HER2 high
TCGA-A8-A08B-01A-11R-A00Z-07	-0.80432	0.590899	-0.351743	1.32737	0.268886	0.249697	-1.03648	Survival Phenotype	Survival/HER2 high
TCGA-A8-A08C-01A-11R-A00Z-07	0.466723	-0.692474	-1.67604	1.20096	0.4873	-1.07822	-1.32919	Survival Phenotype	Survival/HER2 high
TCGA-A8-A08F-01A-11R-A00Z-07	-0.0281038	1.13518	0.0705701	-1.15327	0.858263	-0.686956	0.222122	Growth Phenotype	Growth/BAD high
TCGA-A8-A08G-01A-11R-A00Z-07	0.960227	-0.00953306	-1.05118	-1.25025	1.31799	-1.01682	-0.51199	Survival Phenotype	Survival/HER2 low
TCGA-A8-A08H-01A-21R-A00Z-07	-1.71148	0.00501391	1.33002	-1.58184	-1.30948	0.971265	1.85078	Growth Phenotype	Growth/BAD high
TCGA-A8-A08I-01A-11R-A00Z-07	-0.0589137	0.366504	-0.210295	-0.653556	1.11054	-0.598089	0.365562	Survival Phenotype	Survival/HER2 low
TCGA-A8-A08J-01A-11R-A00Z-07	1.16054	0.141169	-0.969982	1.3599	0.669109	-0.838071	-0.298144	Survival Phenotype	Survival/HER2 high
TCGA-A8-A08L-01A-11R-A00Z-07	0.719685	0.698659	0.0752614	1.11221	-0.127962	-0.0805442	-0.126553	Survival Phenotype	Survival/HER2 high
TCGA-A8-A08O-01A-21R-A056-07	0.520108	-0.221352	0.453878	1.27879	0.639408	-0.800526	-0.106628	Survival Phenotype	Survival/HER2 high
TCGA-A8-A08P-01A-11R-A00Z-07	-0.715567	0.712678	-0.0161748	-1.22284	0.42836	-0.243944	0.557285	Growth Phenotype	Growth/BAD high
TCGA-A8-A08R-01A-11R-A034-07	-1.01906	1.46921	0.450261	-0.111014	-1.52022	1.83397	1.69858	Growth Phenotype	Growth/BAD high
TCGA-A8-A08S-01A-11R-A034-07	0.887884	-0.0492526	-1.07686	0.490799	0.990378	-0.957016	-0.603749	Survival Phenotype	Survival/HER2 high
TCGA-A8-A08T-01A-21R-A00Z-07	0.261337	-0.528364	-0.753403	-0.403868	0.556114	-0.264412	-0.113059	Survival Phenotype	Survival/HER2 low
TCGA-A8-A08X-01A-21R-A00Z-07	0.0108327	0.737119	-0.234564	-0.286715	-1.23846	0.402882	0.799129	Growth Phenotype	Survival/HER2 low
TCGA-A8-A08Z-01A-21R-A00Z-07	-0.794588	-0.627678	0.333281	-1.45638	-0.168027	-0.123275	1.1559	Growth Phenotype	Growth/BAD low
TCGA-A8-A090-01A-11R-A00Z-07	-0.137116	-0.0389971	-0.348326	-0.119611	1.01262	-0.725805	0.0663815	Survival Phenotype	Survival/HER2 low
TCGA-A8-A091-01A-11R-A00Z-07	1.18543	-1.38762	-1.17356	1.26911	1.08893	-1.2135	-0.368101	Survival Phenotype	Survival/HER2 high
TCGA-A8-A092-01A-11R-A00Z-07	1.22645	1.33822	-1.42712	0.432731	0.608158	-1.22229	-0.948905	Survival Phenotype	Survival/HER2 high
TCGA-A8-A093-01A-11R-A00Z-07	1.21207	-0.586515	-1.37282	0.798653	0.617589	-1.16133	-1.11581	Survival Phenotype	Survival/HER2 high
TCGA-A8-A094-01A-11R-A00Z-07	-0.254091	0.435797	-0.121676	-0.841804	-0.0096081	0.03177	0.395083	Growth Phenotype	Survival/HER2 low
TCGA-A8-A095-01A-11R-A00Z-07	-0.220525	0.26086	-0.112604	0.883088	0.409107	-0.319647	-0.0694555	Survival Phenotype	Survival/HER2 high
TCGA-A8-A096-01A-11R-A00Z-07	-0.369697	-0.777262	0.303799	-1.4211	0.686438	-0.332442	0.747787	Growth Phenotype	Growth/BAD low
TCGA-A8-A097-01A-11R-A034-07	0.0774112	-0.12632	0.53836	-0.051141	0.555396	-0.191404	0.670917	Growth Phenotype	Growth/BAD low
TCGA-A8-A099-01A-11R-A00Z-07	1.28672	-1.07075	-1.06766	1.04397	1.28665	-1.11836	-0.797717	Survival Phenotype	Survival/HER2 high
TCGA-A8-A09A-01A-11R-A00Z-07	0.672933	-0.265177	0.514088	0.825135	0.701279	-0.566122	0.416013	Survival Phenotype	Survival/HER2 high
TCGA-A8-A09B-01A-11R-A00Z-07	0.776316	-0.61313	0.0200721	-0.202122	0.762303	-0.651753	-0.456034	Survival Phenotype	Survival/HER2 low
TCGA-A8-A09C-01A-11R-A00Z-07	0.949401	0.430434	-1.25601	0.0961318	0.588663	-1.15433	-1.1433	Survival Phenotype	Survival/HER2 low
TCGA-A8-A09D-01A-11R-A00Z-07	1.09709	0.348607	-0.247786	-0.0526362	-0.0110592	-0.50508	0.740751	Survival Phenotype	Survival/HER2 low
TCGA-A8-A09E-01A-11R-A00Z-07	0.978081	0.405435	-1.14702	0.184428	0.763825	-1.21341	-1.80526	Survival Phenotype	Survival/HER2 low
TCGA-A8-A09G-01A-21R-A00Z-07	0.623984	-0.0281075	-1.3505	1.24732	0.821714	-0.675073	-0.503291	Survival Phenotype	Survival/HER2 high
TCGA-A8-A09I-01A-22R-A034-07	0.337352	1.00976	-0.443698	-0.212814	0.445941	-0.675529	-0.307082	Survival Phenotype	Survival/HER2 low
TCGA-A8-A09K-01A-11R-A00Z-07	0.719078	-0.191466	-1.50202	0.378415	1.2891	-1.34055	-1.5698	Survival Phenotype	Survival/HER2 high
TCGA-A8-A09M-01A-11R-A00Z-07	1.10754	0.302031	-1.56945	-0.0742587	1.06347	-1.15611	-0.970346	Survival Phenotype	Survival/HER2 low
TCGA-A8-A09N-01A-11R-A00Z-07	0.887957	0.557108	-1.16433	-0.0373209	1.33515	-1.25993	-0.934702	Survival Phenotype	Survival/HER2 low
TCGA-A8-A09Q-01A-11R-A00Z-07	0.91763	0.323648	-1.23452	0.265696	0.59199	-1.14833	-0.306772	Survival Phenotype	Survival/HER2 high
TCGA-A8-A09R-01A-11R-A00Z-07	0.584428	-0.646228	-0.821213	-1.11168	1.02964	-0.843673	0.287229	Survival Phenotype	Survival/HER2 low
TCGA-A8-A09T-01A-11R-A00Z-07	-0.051241	0.0231422	-0.952591	1.16264	1.02001	-0.820537	-0.223675	Survival Phenotype	Survival/HER2 high
TCGA-A8-A09V-01A-11R-A034-07	0.796952	-1.30364	-0.430338	0.211554	1.07742	-0.741043	-0.0293248	Survival Phenotype	Survival/HER2 high
TCGA-A8-A09W-01A-11R-A00Z-07	1.32041	0.995496	-1.32121	1.36715	0.798386	-1.14769	-0.288619	Survival Phenotype	Survival/HER2 high
TCGA-A8-A09X-01A-11R-A00Z-07	0.814066	1.39155	-0.961327	-0.0615853	-0.404212	-0.318559	0.119448	Survival Phenotype	Survival/HER2 low
TCGA-A8-A09Z-01A-11R-A00Z-07	0.956391	-1.00628	-0.615281	-1.44376	0.956309	-1.11113	-0.757085	Survival Phenotype	Survival/HER2 low
TCGA-A8-A0A1-01A-11R-A00Z-07	0.400873	-0.822393	0.24848	-1.08401	0.485591	-0.216337	0.766973	Growth Phenotype	Survival/HER2 low
TCGA-A8-A0A2-01A-11R-A034-07	0.809356	-1.05665	-0.986425	-0.32434	1.24641	-1.0528	-0.272204	Survival Phenotype	Survival/HER2 low
TCGA-A8-A0A4-01A-11R-A00Z-07	0.526949	-0.438498	0.0877773	0.740074	0.963296	-0.400447	-0.219333	Survival Phenotype	Survival/HER2 high
TCGA-A8-A0A6-01A-12R-A056-07	0.209588	-1.27672	0.202174	-0.584772	0.494706	-0.0510942	0.422859	Survival Phenotype	Growth/BAD low
TCGA-A8-A0A7-01A-11R-A00Z-07	0.644052	0.0217359	-0.0153112	0.599691	-0.36268	0.00774457	0.815231	Survival Phenotype	Survival/HER2 high
TCGA-A8-A0A9-01A-11R-A00Z-07	0.348421	-0.0754287	-0.173013	-0.635158	0.953541	-0.879865	-0.349136	Survival Phenotype	Survival/HER2 low
TCGA-A8-A0AB-01A-11R-A034-07	0.638133	-0.0338577	-0.591497	1.52721	0.631558	-1.09263	-0.996925	Survival Phenotype	Survival/HER2 high
TCGA-A8-A0AD-01A-11R-A056-07	1.08336	-0.500782	-1.18418	0.245738	1.0084	-0.605638	0.230668	Survival Phenotype	Survival/HER2 high
TCGA-AC-A23C-01A-12R-A169-07	0.490735	-0.483229	0.150027	-0.302548	0.359352	-0.333727	0.43641	Survival Phenotype	Survival/HER2 low
TCGA-AC-A23E-01A-11R-A157-07	0.45826	-0.858561	-0.0931944	-0.0294889	0.412749	-0.505912	0.729258	Survival Phenotype	Survival/HER2 low
TCGA-AC-A23G-01A-11R-A213-07	-1.4493	-1.18828	1.71627	0.209147	-0.444736	1.10577	1.55367	Growth Phenotype	Growth/BAD low
TCGA-AC-A23H-01A-11R-A157-07	0.91736	0.192662	-0.177284	1.81084	0.38892	-0.643675	-0.489075	Survival Phenotype	Survival/HER2 high
TCGA-AC-A2B8-01A-11R-A17B-07	-0.852471	-1.28064	1.38454	-0.626003	0.0196598	0.0760147	1.21538	Growth Phenotype	Growth/BAD low
TCGA-AC-A2BK-01A-11R-A21T-07	-1.08709	2.00681	-0.0599825	1.01203	-1.33948	0.811323	0.466204	Growth Phenotype	Growth/BAD high
TCGA-AC-A2BM-01A-11R-A21T-07	0.976913	-0.0128003	-0.90391	-1.02881	1.16905	-1.11763	-0.527715	Survival Phenotype	Survival/HER2 low
TCGA-AC-A2FB-01A-11R-A17B-07	-0.840793	-1.18444	1.77679	0.922783	0.083418	0.521216	1.33374	Growth Phenotype	Growth/BAD low
TCGA-AC-A2FE-01A-11R-A19W-07	-0.881595	-0.763536	1.33641	-1.0598	0.108931	0.337009	0.751506	Growth Phenotype	Growth/BAD low
TCGA-AC-A2FF-01A-11R-A17B-07	-0.664946	-0.941436	1.27726	0.19027	-0.0553706	0.655105	1.46499	Growth Phenotype	Growth/BAD low
TCGA-AC-A2FG-01A-11R-A17B-07	-0.186352	-1.49678	0.869656	0.0810882	0.274698	0.299799	0.0370314	Survival Phenotype	Growth/BAD low
TCGA-AC-A2FK-01A-12R-A180-07	-2.00977	-1.94074	1.79316	-0.234228	-0.598115	1.27361	1.67311	Growth Phenotype	Growth/BAD low
TCGA-AC-A2FM-01A-11R-A19W-07	0.790724	-0.378913	-0.977598	1.31668	1.40081	-1.25485	-1.48785	Survival Phenotype	Survival/HER2 high
TCGA-AC-A2FO-01A-11R-A180-07	-0.228463	-1.27617	1.63561	-0.436916	0.493354	-0.0314726	1.07192	Growth Phenotype	Growth/BAD low
TCGA-AC-A2QH-01A-11R-A18M-07	0.134235	-1.06095	-0.804327	0.37057	-1.91607	-0.249341	0.177296	Survival Phenotype	Survival/HER2 high
TCGA-AC-A2QH-01B-04R-A22O-07	-0.801496	0.186605	0.373044	-0.226992	-1.97601	0.329032	1.08008	Growth Phenotype	Growth/BAD low
TCGA-AC-A2QI-01A-12R-A19W-07	0.751621	-0.918671	0.628195	-1.15141	0.31088	-0.26188	0.654971	Growth Phenotype	Growth/BAD low
TCGA-AC-A2QJ-01A-12R-A19W-07	-1.4027	0.470117	-0.419889	-1.58083	-2.04534	2.21527	-0.307108	Growth Phenotype	Growth/BAD high
TCGA-AC-A3BB-01A-21R-A19W-07	-0.248517	-0.857275	0.942779	-1.06532	-0.155349	0.272263	0.688421	Growth Phenotype	Growth/BAD low
TCGA-AC-A3EH-01A-22R-A22K-07	0.730905	-0.5395	-0.0180905	1.73913	0.493795	-0.942502	-0.921336	Survival Phenotype	Survival/HER2 high
TCGA-AC-A3HN-01A-11R-A213-07	-0.702525	-1.03082	1.27279	-0.991378	0.156363	0.238636	1.04509	Growth Phenotype	Growth/BAD low
TCGA-AC-A3OD-01A-11R-A21T-07	0.835807	-2.12352	-1.12955	0.227748	-0.0906318	-0.353387	-0.489515	Survival Phenotype	Survival/HER2 high
TCGA-AC-A3OD-01B-06R-A22O-07	0.236555	-1.95653	0.515885	-1.22659	-0.0693353	0.38796	1.50002	Growth Phenotype	Growth/BAD low
TCGA-AC-A3QP-01A-11R-A22U-07	-0.382921	-0.414016	0.23	-0.687942	-0.664841	0.209213	-0.358294	Growth Phenotype	Growth/BAD low
TCGA-AC-A3QQ-01A-11R-A22K-07	0.65548	-2.10204	-0.324488	1.5727	0.868369	-0.839013	-0.662587	Survival Phenotype	Survival/HER2 high
TCGA-AC-A3QQ-01B-06R-A22O-07	-1.00191	-2.09015	1.35391	0.908445	0.654874	0.413417	1.30499	Growth Phenotype	Growth/BAD low
TCGA-AC-A3TM-01A-11R-A22K-07	0.382733	0.311639	-0.576425	0.983634	-0.198983	-0.112004	-1.71219	Survival Phenotype	Survival/HER2 high
TCGA-AC-A3TN-01A-11R-A22K-07	0.590283	-0.818205	-1.26414	0.07699	0.48263	-0.920551	-1.84341	Survival Phenotype	Survival/HER2 low
TCGA-AC-A3W5-01A-11R-A22K-07	-0.830636	-0.232164	1.04695	0.354155	-0.637815	0.671635	1.10505	Growth Phenotype	Growth/BAD low
TCGA-AC-A3W6-01A-12R-A22K-07	0.0612979	-0.565065	0.490396	-1.50517	-0.12261	0.103153	0.675694	Growth Phenotype	Growth/BAD low
TCGA-AC-A3W7-01A-11R-A22K-07	-0.247162	-1.22628	1.06774	-1.18566	0.475604	0.302794	0.137432	Growth Phenotype	Growth/BAD low
TCGA-AC-A3YI-01A-21R-A239-07	-2.25472	-0.627561	1.84518	-1.39282	-0.890906	1.29948	1.54973	Growth Phenotype	Growth/BAD low
TCGA-AC-A3YJ-01A-11R-A22U-07	1.36341	-0.308779	-1.56256	-1.28109	1.0139	-0.749781	-1.53861	Survival Phenotype	Survival/HER2 low
TCGA-AC-A4ZE-01A-11R-A41B-07	0.679174	-0.583219	-0.112595	-0.743013	0.390452	-0.843855	-0.651403	Survival Phenotype	Survival/HER2 low
TCGA-AC-A5EH-01A-11R-A28M-07	0.216714	0.442135	-0.296477	-0.255775	-0.170206	-0.162714	0.240769	Growth Phenotype	Survival/HER2 low
TCGA-AC-A5XS-01A-11R-A29R-07	-0.0120551	-0.0376933	0.780932	-1.45068	0.173955	0.221038	-0.255947	Growth Phenotype	Growth/BAD low
TCGA-AC-A5XU-01A-11R-A28M-07	0.996491	0.426655	-0.654408	0.119736	0.505112	-0.967525	-0.669763	Survival Phenotype	Survival/HER2 low
TCGA-AC-A62V-01A-11R-A31O-07	1.24031	0.932358	-1.63863	1.47908	0.318923	-1.13243	-1.85748	Survival Phenotype	Survival/HER2 high
TCGA-AC-A62X-01A-11R-A29R-07	-0.849084	1.6704	-0.716251	0.413582	-1.89615	1.63189	-0.845491	Growth Phenotype	Growth/BAD high
TCGA-AC-A62Y-01A-11R-A29R-07	-0.572284	-0.652447	0.347924	-1.8634	0.676483	-0.0129317	-0.381575	Growth Phenotype	Growth/BAD low
TCGA-AC-A6IV-01A-12R-A33J-07	-0.461862	-0.913272	0.721115	-1.88417	-0.0410376	0.453539	1.52945	Growth Phenotype	Growth/BAD low
TCGA-AC-A6IW-01A-12R-A33J-07	-0.422779	1.98499	-0.668093	-1.60874	-2.00282	1.5239	0.405421	Growth Phenotype	Growth/BAD high
TCGA-AC-A6IX-01A-12R-A32P-07	0.14176	-0.862222	1.04139	-1.127	0.165224	0.238049	0.76992	Growth Phenotype	Growth/BAD low
TCGA-AC-A6IX-06A-11R-A32P-07	0.1371	-1.23339	-0.0293917	-1.42952	-0.118899	0.436491	0.604751	Growth Phenotype	Survival/HER2 low
TCGA-AC-A6NO-01A-12R-A33J-07	-0.292056	0.126555	-0.663244	0.255074	0.3195	-0.367012	-0.971848	Survival Phenotype	Survival/HER2 low
TCGA-AC-A7VB-01A-11R-A352-07	1.26765	1.14873	-1.61722	1.54569	0.969897	-1.23147	-1.92904	Survival Phenotype	Survival/HER2 high
TCGA-AC-A7VC-01A-11R-A352-07	0.0591914	0.907006	0.156083	0.70651	-1.80459	-3.21334e-05	0.563916	Growth Phenotype	Survival/HER2 high
TCGA-AC-A8OP-01A-11R-A36F-07	-0.933041	-0.893737	0.488993	-1.0325	0.823551	-0.17834	-0.0312728	Growth Phenotype	Growth/BAD low
TCGA-AC-A8OQ-01A-11R-A41B-07	-1.00295	1.08241	1.24124	-1.28139	-2.00393	2.30281	1.54319	Growth Phenotype	Growth/BAD high
TCGA-AC-A8OR-01A-21R-A41B-07	0.452777	-0.489185	-1.39924	-0.0763185	0.672469	-0.645419	-0.984696	Survival Phenotype	Survival/HER2 low
TCGA-AC-A8OS-01A-12R-A41B-07	-0.403103	-1.7908	1.0406	-1.28731	0.279726	0.171819	0.604839	Growth Phenotype	Growth/BAD low
TCGA-AN-A03X-01A-21R-A00Z-07	0.360988	-0.894572	-0.299877	1.25888	0.609265	-0.730388	0.0189837	Survival Phenotype	Survival/HER2 high
TCGA-AN-A03Y-01A-21R-A00Z-07	0.992214	0.753102	-1.55243	-0.505999	0.896983	-1.14958	-1.41006	Survival Phenotype	Survival/HER2 low
TCGA-AN-A041-01A-11R-A034-07	0.867462	-0.973925	-1.15532	1.21258	0.622464	-1.1391	-0.234492	Survival Phenotype	Survival/HER2 high
TCGA-AN-A046-01A-21R-A034-07	0.958546	-0.566385	-0.419749	0.350502	0.586079	-0.466925	-0.541239	Survival Phenotype	Survival/HER2 high
TCGA-AN-A049-01A-21R-A00Z-07	0.631331	-0.0747985	-0.573631	0.616332	0.751094	-0.666097	-0.372704	Survival Phenotype	Survival/HER2 high
TCGA-AN-A04A-01A-21R-A034-07	0.291112	-0.326391	0.56176	1.41129	0.215542	-0.271412	0.227205	Survival Phenotype	Survival/HER2 high
TCGA-AN-A04C-01A-21R-A034-07	1.05587	1.22324	-0.744675	1.40948	-0.912009	-0.495227	-0.979983	Survival Phenotype	Survival/HER2 high
TCGA-AN-A04D-01A-21R-A034-07	0.77968	2.10464	-0.888757	1.48121	-1.46115	0.842871	-0.87979	Growth Phenotype	Survival/HER2 high
TCGA-AN-A0AJ-01A-11R-A00Z-07	0.659394	1.63601	-1.14455	-0.906638	0.418569	-0.890375	-0.578211	Survival Phenotype	Survival/HER2 low
TCGA-AN-A0AK-01A-21R-A00Z-07	1.37271	1.55356	-1.60403	1.60853	0.946485	-1.24805	-1.71376	Survival Phenotype	Survival/HER2 high
TCGA-AN-A0AL-01A-11R-A00Z-07	-1.14013	0.894046	1.22457	-0.754832	-0.82647	1.6439	1.37736	Growth Phenotype	Growth/BAD high
TCGA-AN-A0AM-01A-11R-A034-07	-0.305887	1.24535	0.212369	-1.42437	0.303369	0.397386	-0.384919	Growth Phenotype	Growth/BAD high
TCGA-AN-A0AR-01A-11R-A00Z-07	0.864076	2.12083	-1.43532	-0.0300268	-1.87744	0.999754	-1.17593	Growth Phenotype	Survival/HER2 low
TCGA-AN-A0AS-01A-11R-A00Z-07	-0.692732	-0.521109	-0.381795	-0.994881	0.0721117	-0.272591	0.105838	Growth Phenotype	Survival/HER2 low
TCGA-AN-A0AT-01A-11R-A034-07	-2.05373	2.27531	0.754403	-0.780581	-1.94683	2.15316	0.466647	Growth Phenotype	Growth/BAD high
TCGA-AN-A0FD-01A-11R-A034-07	1.03041	0.0970727	-1.18367	-1.79795	0.283467	-0.910159	-0.659438	Survival Phenotype	Survival/HER2 low
TCGA-AN-A0FF-01A-11R-A034-07	0.328141	-0.34483	-0.367144	-0.576661	0.99908	-0.720703	-0.1853	Survival Phenotype	Survival/HER2 low
TCGA-AN-A0FJ-01A-11R-A00Z-07	-0.052923	1.68169	-0.373803	1.12739	-1.53522	1.22907	0.780086	Growth Phenotype	Survival/HER2 high
TCGA-AN-A0FK-01A-11R-A034-07	1.27281	-0.398516	-1.60254	1.19743	1.0937	-1.21392	-1.42776	Survival Phenotype	Survival/HER2 high
TCGA-AN-A0FL-01A-11R-A034-07	1.33025	0.281334	-1.52474	1.12988	-1.17262	0.683617	-0.913849	Survival Phenotype	Survival/HER2 high
TCGA-AN-A0FN-01A-11R-A034-07	-0.420118	-1.32415	1.20989	-0.898135	-0.250731	0.441789	1.79897	Growth Phenotype	Growth/BAD low
TCGA-AN-A0FS-01A-11R-A034-07	0.0837479	-1.27516	1.02123	0.403179	0.559565	-0.332448	0.24961	Survival Phenotype	Growth/BAD low
TCGA-AN-A0FT-01A-11R-A034-07	0.946876	-0.291441	-0.781809	1.58298	-0.41229	-0.832597	-0.891905	Survival Phenotype	Survival/HER2 high
TCGA-AN-A0FV-01A-11R-A00Z-07	1.26966	0.175763	-0.58553	1.8129	0.0120517	-0.468675	-0.0366336	Survival Phenotype	Survival/HER2 high
TCGA-AN-A0FW-01A-11R-A034-07	1.27926	0.265507	-1.53307	1.32452	0.70799	-1.23337	-1.25637	Survival Phenotype	Survival/HER2 high
TCGA-AN-A0FX-01A-11R-A034-07	0.213688	0.618058	0.484127	-0.2434	-1.69522	1.85985	1.27573	Growth Phenotype	Survival/HER2 low
TCGA-AN-A0FY-01A-11R-A034-07	0.550128	1.0576	-0.44713	0.729287	0.0403766	-0.845523	-0.4227	Survival Phenotype	Survival/HER2 high
TCGA-AN-A0FZ-01A-11R-A034-07	1.15503	-0.0492712	-1.49985	1.33116	1.07917	-1.16984	-0.903556	Survival Phenotype	Survival/HER2 high
TCGA-AN-A0G0-01A-11R-A034-07	-1.47659	1.0933	-0.372566	-1.10615	-0.724825	1.34878	0.461676	Growth Phenotype	Growth/BAD high
TCGA-AN-A0XL-01A-11R-A10J-07	-0.320536	-0.907677	1.40645	-0.00442015	0.574878	-0.215419	0.690227	Growth Phenotype	Growth/BAD low
TCGA-AN-A0XN-01A-21R-A109-07	-0.872405	-0.485507	0.517686	-0.325297	-0.754983	0.0960072	1.56451	Growth Phenotype	Growth/BAD low
TCGA-AN-A0XO-01A-11R-A109-07	0.572122	-0.408723	-0.281259	0.757018	0.180712	-0.489854	-0.683075	Survival Phenotype	Survival/HER2 high
TCGA-AN-A0XP-01A-11R-A109-07	0.932532	-1.34763	-1.17756	-0.830503	1.04437	-1.04363	-0.86096	Survival Phenotype	Survival/HER2 low
TCGA-AN-A0XR-01A-11R-A109-07	0.894562	0.184064	-1.46344	0.632817	1.27226	-1.07729	-1.41586	Survival Phenotype	Survival/HER2 high
TCGA-AN-A0XS-01A-22R-A109-07	0.39967	-0.705066	0.643079	0.48418	0.482563	-0.421108	0.396887	Survival Phenotype	Growth/BAD low
TCGA-AN-A0XT-01A-11R-A109-07	0.677793	-0.876374	-0.46745	0.0347573	0.582049	-0.762032	-0.317341	Survival Phenotype	Survival/HER2 low
TCGA-AN-A0XU-01A-11R-A109-07	-0.896761	1.85145	0.88974	-1.55937	-1.41598	1.61711	0.955673	Growth Phenotype	Growth/BAD high
TCGA-AN-A0XV-01A-11R-A109-07	-0.15215	-0.277978	0.527497	-0.329879	0.368912	-0.391756	0.47828	Growth Phenotype	Growth/BAD low
TCGA-AN-A0XW-01A-11R-A109-07	0.18104	0.11484	0.693672	-0.815182	-0.0374165	-0.183169	0.842238	Growth Phenotype	Survival/HER2 low
TCGA-AO-A03L-01A-41R-A056-07	0.871523	0.572071	0.138313	0.166337	0.689089	-0.648544	-0.278915	Survival Phenotype	Survival/HER2 low
TCGA-AO-A03M-01B-11R-A10J-07	0.503061	0.632406	0.406879	1.18917	0.115501	-0.44969	0.0191346	Survival Phenotype	Survival/HER2 high
TCGA-AO-A03N-01B-11R-A10J-07	1.2676	0.648613	-1.31444	1.57923	0.335071	-0.736974	-0.720974	Survival Phenotype	Survival/HER2 high
TCGA-AO-A03O-01A-11R-A00Z-07	0.720294	0.781915	-1.08699	0.0904044	0.0109588	-1.00579	-1.10862	Survival Phenotype	Survival/HER2 low
TCGA-AO-A03P-01A-11R-A00Z-07	1.06206	0.699135	-1.60063	1.21467	1.06435	-1.17524	-1.45082	Survival Phenotype	Survival/HER2 high
TCGA-AO-A03R-01A-21R-A034-07	0.3283	1.10268	0.336442	-0.708999	-0.414571	-0.30012	-0.710069	Growth Phenotype	Survival/HER2 low
TCGA-AO-A03T-01A-21R-A034-07	0.498187	0.31796	-0.0410539	0.823219	0.455854	-0.182195	-1.03758	Survival Phenotype	Survival/HER2 high
TCGA-AO-A03U-01B-21R-A10J-07	-1.48182	-1.93073	0.982271	-1.25517	-0.860888	1.78558	1.80636	Growth Phenotype	Growth/BAD low
TCGA-AO-A03V-01A-11R-A115-07	0.510496	-0.469884	-0.224103	1.54357	0.528932	-0.736985	-0.62309	Survival Phenotype	Survival/HER2 high
TCGA-AO-A0J2-01A-11R-A034-07	-0.215934	1.44718	0.173197	0.231466	-0.449911	-0.34326	-0.911859	Growth Phenotype	Growth/BAD high
TCGA-AO-A0J3-01A-11R-A034-07	1.47876	0.624523	-1.72908	0.22106	1.35527	-1.34698	-1.90385	Survival Phenotype	Survival/HER2 high
TCGA-AO-A0J4-01A-11R-A034-07	-1.56481	1.12957	0.699145	-1.51291	-1.87139	2.27323	1.7771	Growth Phenotype	Growth/BAD high
TCGA-AO-A0J5-01A-11R-A034-07	0.765419	-1.15377	0.111332	0.924582	0.441374	-0.682576	0.362878	Survival Phenotype	Survival/HER2 high
TCGA-AO-A0J6-01A-11R-A034-07	-1.26212	1.79879	0.0401316	-1.60788	-1.87639	2.1093	0.608318	Growth Phenotype	Growth/BAD high
TCGA-AO-A0J7-01A-11R-A034-07	0.981795	0.60453	-1.12001	1.65013	0.886999	-1.27506	-1.79431	Survival Phenotype	Survival/HER2 high
TCGA-AO-A0J8-01A-21R-A034-07	0.700171	-0.784672	-0.101987	1.11078	0.684872	-0.598295	-0.277434	Survival Phenotype	Survival/HER2 high
TCGA-AO-A0J9-01A-11R-A034-07	0.270657	-0.29969	0.0195365	-1.1512	-0.886929	0.173955	0.293359	Growth Phenotype	Survival/HER2 low
TCGA-AO-A0JA-01A-11R-A056-07	0.836587	-0.66909	0.307642	1.28232	0.688424	-0.607182	0.367998	Survival Phenotype	Survival/HER2 high
TCGA-AO-A0JB-01A-11R-A32Y-07	-0.466263	0.555079	-0.316125	-0.0137706	-0.731784	0.194208	-1.24746	Growth Phenotype	Survival/HER2 low
TCGA-AO-A0JC-01A-11R-A056-07	-1.52577	-0.520424	1.16816	-1.15186	-0.819696	1.65313	1.8355	Growth Phenotype	Growth/BAD low
TCGA-AO-A0JD-01A-11R-A056-07	0.533856	1.87736	-0.69885	1.09657	0.739291	-0.00368864	-0.97676	Survival Phenotype	Survival/HER2 high
TCGA-AO-A0JE-01A-11R-A056-07	0.11195	0.333827	0.153943	0.265052	-0.27715	0.751885	0.932412	Growth Phenotype	Survival/HER2 low
TCGA-AO-A0JF-01A-11R-A056-07	0.433973	-1.20425	0.936849	-0.256763	0.155145	0.561594	1.27627	Growth Phenotype	Growth/BAD low
TCGA-AO-A0JG-01A-31R-A084-07	0.307585	-1.53556	0.541444	0.278261	0.678838	-0.409915	0.504684	Survival Phenotype	Growth/BAD low
TCGA-AO-A0JI-01A-21R-A056-07	1.13736	-0.539482	-1.41403	1.24268	1.23733	-1.14659	-1.27014	Survival Phenotype	Survival/HER2 high
TCGA-AO-A0JJ-01A-11R-A056-07	0.164485	-0.753428	1.13579	-0.718789	0.332885	0.395794	0.992111	Growth Phenotype	Growth/BAD low
TCGA-AO-A0JL-01A-11R-A056-07	0.405892	1.066	-1.03676	-0.545488	-1.78815	1.1272	-0.320606	Growth Phenotype	Survival/HER2 low
TCGA-AO-A0JM-01A-21R-A056-07	-0.0771419	0.356997	-0.748682	1.22458	0.78222	-0.765438	-0.338254	Survival Phenotype	Survival/HER2 high
TCGA-AO-A124-01A-11R-A10J-07	-1.93455	1.69073	-0.225757	0.446964	-1.77254	1.62981	-0.115001	Growth Phenotype	Growth/BAD high
TCGA-AO-A125-01A-11R-A10J-07	0.510642	-1.11714	-1.03004	-0.00822997	1.18722	-0.847516	-1.95737	Survival Phenotype	Survival/HER2 low
TCGA-AO-A126-01A-11R-A10J-07	1.08916	-0.367205	-1.07869	0.34624	0.132877	-0.682571	-0.617211	Survival Phenotype	Survival/HER2 high
TCGA-AO-A128-01A-11R-A10J-07	-1.48138	0.796172	0.760375	-1.5791	-1.218	0.751603	1.39711	Growth Phenotype	Growth/BAD high
TCGA-AO-A129-01A-21R-A10J-07	-1.61537	1.98609	0.895297	-1.02134	-1.98977	2.09993	0.865401	Growth Phenotype	Growth/BAD high
TCGA-AO-A12A-01A-21R-A115-07	-0.610355	-0.894227	1.0928	-1.01642	0.0310836	0.297151	0.55756	Growth Phenotype	Growth/BAD low
TCGA-AO-A12B-01A-11R-A10J-07	1.31944	-1.02186	-1.67356	0.177132	1.20507	-1.21902	-1.90243	Survival Phenotype	Survival/HER2 high
TCGA-AO-A12C-01A-11R-A10J-07	0.704152	-1.25323	-0.246252	1.72529	0.328036	-0.852708	-0.0728893	Survival Phenotype	Survival/HER2 high
TCGA-AO-A12D-01A-11R-A115-07	-0.0942787	-1.1226	0.339777	1.2124	-0.483188	0.267154	0.521758	Survival Phenotype	Survival/HER2 high
TCGA-AO-A12E-01A-11R-A10J-07	-0.772342	-0.371462	1.27649	-0.0608718	0.621116	0.0573116	0.236678	Growth Phenotype	Growth/BAD low
TCGA-AO-A12F-01A-11R-A115-07	-0.3524	1.79308	1.14298	-0.671967	-1.99044	1.48195	0.553834	Growth Phenotype	Growth/BAD high
TCGA-AO-A12G-01A-11R-A10J-07	0.855326	0.209653	-0.986117	1.6173	0.241051	-0.870549	-0.605188	Survival Phenotype	Survival/HER2 high
TCGA-AO-A12H-01A-11R-A115-07	1.405	-0.767745	-1.32368	0.694143	1.00431	-1.29147	-1.43623	Survival Phenotype	Survival/HER2 high
TCGA-AO-A1KO-01A-31R-A13Q-07	-1.99634	-2.07151	1.03534	1.63205	-0.546885	1.18957	0.353773	Growth Phenotype	Growth/BAD low
TCGA-AO-A1KP-01A-11R-A13Q-07	1.1675	-0.314933	-1.27112	1.13094	1.10278	-1.20795	-1.28258	Survival Phenotype	Survival/HER2 high
TCGA-AO-A1KQ-01A-11R-A13Q-07	0.658798	1.37162	-0.813026	-0.72462	0.855621	-0.986614	-1.23095	Survival Phenotype	Survival/HER2 low
TCGA-AO-A1KR-01A-12R-A144-07	-0.161799	2.24547	-0.232495	-0.530811	-1.92444	1.26523	-1.50057	Growth Phenotype	Growth/BAD high
TCGA-AO-A1KS-01A-11R-A13Q-07	0.594205	0.17993	-0.18598	1.46648	1.05866	-0.983373	-0.212964	Survival Phenotype	Survival/HER2 high
TCGA-AO-A1KT-01A-11R-A13Q-07	-0.668173	0.349797	0.0585061	-0.922872	0.586858	-0.45664	0.089417	Growth Phenotype	Growth/BAD high
TCGA-AQ-A04H-01B-11R-A10J-07	0.000877276	0.249869	-0.751927	1.79741	1.23393	-1.13585	-0.491743	Survival Phenotype	Survival/HER2 high
TCGA-AQ-A04J-01A-02R-A034-07	-1.65476	0.798767	1.71296	0.103747	-1.80557	2.14504	1.81036	Growth Phenotype	Growth/BAD high
TCGA-AQ-A04L-01B-21R-A10J-07	0.422123	-0.185741	-0.55031	0.967264	-0.579599	-0.806806	-0.618874	Survival Phenotype	Survival/HER2 high
TCGA-AQ-A0Y5-01A-11R-A14M-07	0.425121	-0.937914	0.120881	0.656955	0.321079	-0.659558	0.492974	Survival Phenotype	Survival/HER2 high
TCGA-AQ-A1H2-01A-11R-A13Q-07	1.21523	-0.78999	-1.62704	-0.289747	1.29461	-1.22205	-1.43571	Survival Phenotype	Survival/HER2 low
TCGA-AQ-A1H3-01A-31R-A13Q-07	-1.03256	-1.02699	1.21932	0.775853	0.286828	0.0393479	0.791867	Growth Phenotype	Growth/BAD low
TCGA-AQ-A54N-01A-11R-A266-07	-0.335973	1.28621	-1.56864	-0.954186	-2.00051	1.36277	-1.73571	Growth Phenotype	Survival/HER2 low
TCGA-AQ-A54O-01A-11R-A266-07	0.865723	0.135226	-1.61257	-0.76421	0.62269	-0.800327	-1.81294	Survival Phenotype	Survival/HER2 low
TCGA-AQ-A7U7-01A-22R-A352-07	-0.730951	-1.10416	1.51125	-1.77449	0.0115429	0.555545	1.62312	Growth Phenotype	Growth/BAD low
TCGA-AR-A0TP-01A-11R-A084-07	-0.592549	0.857932	-0.328279	-1.56325	-1.55632	1.39632	0.760034	Growth Phenotype	Growth/BAD high
TCGA-AR-A0TQ-01A-11R-A084-07	0.328924	0.547473	0.520839	1.29644	0.912088	-0.687746	-0.145639	Survival Phenotype	Survival/HER2 high
TCGA-AR-A0TR-01A-11R-A084-07	1.43321	-0.516379	-1.62666	-1.478	1.45893	-1.29496	-1.96767	Survival Phenotype	Survival/HER2 low
TCGA-AR-A0TS-01A-11R-A115-07	-0.457187	0.641875	0.293291	-0.518804	-1.85462	1.68529	1.83926	Growth Phenotype	Growth/BAD high
TCGA-AR-A0TT-01A-31R-A084-07	0.0762098	0.149036	0.292523	-1.27684	0.0590718	0.190958	1.17205	Growth Phenotype	Survival/HER2 low
TCGA-AR-A0TU-01A-31R-A109-07	-0.995127	2.34198	-1.44699	-0.908158	-1.81588	1.30073	-0.378549	Growth Phenotype	Growth/BAD high
TCGA-AR-A0TV-01A-21R-A084-07	0.944745	0.727825	-0.896226	-0.157757	0.835788	-1.1142	-1.18645	Survival Phenotype	Survival/HER2 low
TCGA-AR-A0TW-01A-11R-A084-07	1.02259	0.497468	-0.842956	0.195858	0.769209	-1.21788	-0.944325	Survival Phenotype	Survival/HER2 low
TCGA-AR-A0TX-01A-11R-A084-07	0.118876	-0.147403	0.89306	0.800188	-0.432766	-0.286539	0.774069	Growth Phenotype	Growth/BAD low
TCGA-AR-A0TY-01A-12R-A115-07	1.0538	1.09593	-0.90536	1.86202	1.24818	-0.91378	-1.05336	Survival Phenotype	Survival/HER2 high
TCGA-AR-A0TZ-01A-12R-A084-07	0.713531	-0.167602	-0.230037	-0.0555211	1.27891	-1.1424	-0.47605	Survival Phenotype	Survival/HER2 low
TCGA-AR-A0U0-01A-11R-A109-07	-0.81479	1.90765	0.607577	-1.22612	-1.55198	1.59882	0.865934	Growth Phenotype	Growth/BAD high
TCGA-AR-A0U2-01A-11R-A109-07	1.26838	1.19475	-1.13982	1.59599	1.17139	-0.799115	-0.349981	Survival Phenotype	Survival/HER2 high
TCGA-AR-A0U3-01A-11R-A109-07	1.12412	0.306288	-0.488246	0.772963	1.22531	-1.05729	-0.492835	Survival Phenotype	Survival/HER2 high
TCGA-AR-A0U4-01A-11R-A109-07	-2.27469	1.41686	1.08484	-1.78671	-1.97373	1.58824	1.75569	Growth Phenotype	Growth/BAD high
TCGA-AR-A1AH-01A-11R-A12D-07	-2.18129	2.16234	0.492979	-0.700719	-1.92066	1.23668	-0.158711	Growth Phenotype	Growth/BAD high
TCGA-AR-A1AI-01A-11R-A12P-07	-1.2122	1.65076	0.410919	-0.432558	-1.90421	1.3106	0.713803	Growth Phenotype	Growth/BAD high
TCGA-AR-A1AJ-01A-21R-A12P-07	-2.20865	0.963432	1.29333	-1.5848	-2.00989	1.83148	1.81667	Growth Phenotype	Growth/BAD high
TCGA-AR-A1AK-01A-21R-A12P-07	-1.60861	-0.498617	1.71449	-1.31091	0.427586	0.453363	1.04405	Growth Phenotype	Growth/BAD low
TCGA-AR-A1AL-01A-21R-A12P-07	-1.3373	-1.33468	1.79074	-0.301056	0.113192	0.51967	1.40201	Growth Phenotype	Growth/BAD low
TCGA-AR-A1AM-01A-41R-A22K-07	-0.417325	-1.13042	0.939264	-1.07785	0.164479	0.240633	0.332921	Growth Phenotype	Growth/BAD low
TCGA-AR-A1AN-01A-11R-A12P-07	-1.52908	-0.641064	0.166693	-0.172433	0.121208	-0.237645	0.306594	Growth Phenotype	Growth/BAD low
TCGA-AR-A1AO-01A-11R-A12P-07	-2.06196	-0.0670945	1.77043	-1.63483	-1.19937	1.73323	1.84906	Growth Phenotype	Growth/BAD low
TCGA-AR-A1AP-01A-11R-A12P-07	-0.507614	-0.712065	0.722465	0.4082	0.0806868	-0.142367	0.17816	Growth Phenotype	Growth/BAD low
TCGA-AR-A1AQ-01A-11R-A12P-07	-1.35298	1.8005	0.298441	-0.490562	-1.70709	1.92439	0.831841	Growth Phenotype	Growth/BAD high
TCGA-AR-A1AR-01A-31R-A137-07	-2.23255	1.10514	1.03158	-1.63015	-1.98054	0.744235	1.38088	Growth Phenotype	Growth/BAD high
TCGA-AR-A1AS-01A-11R-A12P-07	0.744074	0.221793	-0.0111831	1.11112	0.43188	-0.502841	-0.804616	Survival Phenotype	Survival/HER2 high
TCGA-AR-A1AT-01A-11R-A12P-07	-0.372048	-0.298613	0.312912	1.28597	-0.324176	-0.0661021	-0.0421732	Survival Phenotype	Survival/HER2 high
TCGA-AR-A1AU-01A-11R-A12P-07	-1.67579	-0.833163	1.66992	1.03047	0.268475	0.0475563	0.360243	Growth Phenotype	Growth/BAD low
TCGA-AR-A1AV-01A-21R-A12P-07	0.665065	-0.754814	-0.622259	1.42609	1.28645	-1.14735	-0.409772	Survival Phenotype	Survival/HER2 high
TCGA-AR-A1AW-01A-21R-A12P-07	-0.102905	-0.224542	0.49702	-1.43869	-0.0496621	0.0288785	1.47968	Growth Phenotype	Growth/BAD low
TCGA-AR-A1AX-01A-11R-A12P-07	-0.101504	-0.189465	1.26017	0.396767	0.0670909	0.308912	1.20741	Growth Phenotype	Growth/BAD low
TCGA-AR-A1AY-01A-21R-A12P-07	-1.23233	2.12409	0.611189	-1.17358	-1.72049	1.6102	0.826258	Growth Phenotype	Growth/BAD high
TCGA-AR-A24H-01A-11R-A169-07	0.684321	0.945142	-0.0505331	0.271602	0.915708	-0.952519	-0.67311	Survival Phenotype	Survival/HER2 low
TCGA-AR-A24K-01A-11R-A169-07	0.565574	0.184672	-1.30051	1.2879	0.740795	-1.23081	-1.5378	Survival Phenotype	Survival/HER2 high
TCGA-AR-A24L-01A-11R-A169-07	1.05875	-0.410142	-0.034399	1.25831	0.946411	-0.890146	0.716492	Survival Phenotype	Survival/HER2 high
TCGA-AR-A24M-01A-11R-A169-07	0.698311	-1.19288	0.367774	0.754719	0.833539	-0.596374	0.499514	Survival Phenotype	Survival/HER2 high
TCGA-AR-A24N-01A-11R-A169-07	0.0587387	-0.458932	-0.405495	1.25065	0.96906	-1.00978	-0.587797	Survival Phenotype	Survival/HER2 high
TCGA-AR-A24O-01A-11R-A169-07	-1.13459	-1.17669	1.60025	-0.104289	0.0736349	0.73036	1.60224	Growth Phenotype	Growth/BAD low
TCGA-AR-A24P-01A-11R-A169-07	-0.994628	-0.537753	1.10243	0.177999	0.353821	-0.0149536	0.685989	Growth Phenotype	Growth/BAD low
TCGA-AR-A24Q-01A-12R-A169-07	0.600219	1.06424	0.741524	0.864783	-1.04593	0.750245	1.30001	Growth Phenotype	Survival/HER2 high
TCGA-AR-A24R-01A-11R-A169-07	0.982973	0.130153	-0.311849	-0.623458	1.27031	-0.904749	-0.539616	Survival Phenotype	Survival/HER2 low
TCGA-AR-A24S-01A-11R-A169-07	-0.574228	0.267999	0.179172	-0.932678	-0.279849	-0.12119	1.11267	Growth Phenotype	Growth/BAD high
TCGA-AR-A24T-01A-11R-A169-07	0.414611	-1.19307	0.790622	0.628618	0.597543	-0.443901	1.00183	Survival Phenotype	Growth/BAD low
TCGA-AR-A24U-01A-11R-A169-07	-0.951166	-0.10413	1.32461	-0.150141	-0.383539	0.56599	1.55356	Growth Phenotype	Growth/BAD low
TCGA-AR-A24V-01A-21R-A169-07	0.0893237	-0.714942	0.0668468	-0.475769	0.500739	-0.441435	0.783104	Survival Phenotype	Survival/HER2 low
TCGA-AR-A24W-01A-11R-A169-07	-2.03109	-1.62337	1.79736	-1.51292	0.209595	0.983107	1.10998	Growth Phenotype	Growth/BAD low
TCGA-AR-A24X-01A-11R-A169-07	-0.0915743	-0.482034	0.857759	0.842341	0.222011	-0.539417	-0.0613999	Survival Phenotype	Growth/BAD low
TCGA-AR-A24Z-01A-11R-A169-07	1.21797	-0.0286354	-1.13448	-0.0824202	1.01472	-1.14773	-0.591855	Survival Phenotype	Survival/HER2 low
TCGA-AR-A250-01A-31R-A169-07	0.590075	0.294179	-0.155662	0.884206	0.810219	-0.751931	0.62404	Survival Phenotype	Survival/HER2 high
TCGA-AR-A251-01A-12R-A169-07	-1.94122	1.23936	1.13126	-1.93312	-1.13705	2.00107	1.72868	Growth Phenotype	Growth/BAD high
TCGA-AR-A252-01A-11R-A169-07	-0.610764	-0.812851	0.912327	0.204178	0.663579	0.524779	1.6832	Growth Phenotype	Growth/BAD low
TCGA-AR-A254-01A-21R-A169-07	-0.824657	0.327591	0.889004	0.546976	-0.490484	-0.00618415	0.709901	Growth Phenotype	Growth/BAD low
TCGA-AR-A255-01A-11R-A169-07	-0.108642	-0.210083	0.126116	0.315562	0.471326	-0.312374	0.700296	Survival Phenotype	Survival/HER2 low
TCGA-AR-A256-01A-11R-A169-07	-1.8322	2.123	0.634108	0.100618	-1.98354	2.2826	1.15716	Growth Phenotype	Growth/BAD high
TCGA-AR-A2LE-01A-11R-A180-07	0.789923	-1.24368	-0.362115	1.19817	0.634783	-0.671341	-0.428385	Survival Phenotype	Survival/HER2 high
TCGA-AR-A2LH-01A-31R-A18M-07	-1.76132	-0.313905	1.50183	-1.77857	-1.30217	1.20102	1.43009	Growth Phenotype	Growth/BAD low
TCGA-AR-A2LJ-01A-12R-A19W-07	-0.603303	-0.436825	-0.0247602	0.192043	-0.48537	0.164813	-0.525244	Growth Phenotype	Growth/BAD low
TCGA-AR-A2LK-01A-11R-A180-07	0.407536	0.4112	-1.21298	-0.818385	1.00568	-1.26547	-0.471126	Survival Phenotype	Survival/HER2 low
TCGA-AR-A2LL-01A-11R-A180-07	0.0641462	0.126652	-1.04647	0.278572	0.766944	-1.12916	-0.840687	Survival Phenotype	Survival/HER2 low
TCGA-AR-A2LM-01A-11R-A180-07	-0.123684	-1.66968	1.15988	-0.0709519	0.310556	0.00588084	0.916903	Growth Phenotype	Growth/BAD low
TCGA-AR-A2LN-01A-21R-A18M-07	-1.7492	-2.08293	1.88012	-1.33673	-0.0109282	0.841944	1.5065	Growth Phenotype	Growth/BAD low
TCGA-AR-A2LO-01A-31R-A18M-07	-0.938947	-0.34449	1.69075	0.374276	-0.282872	0.686993	1.08015	Growth Phenotype	Growth/BAD low
TCGA-AR-A2LQ-01A-22R-A18M-07	-1.04533	-1.70446	1.817	0.699731	-0.604262	0.724519	1.52507	Growth Phenotype	Growth/BAD low
TCGA-AR-A2LR-01A-12R-A18M-07	-0.348478	1.12573	1.35913	-0.989755	-1.84995	1.72275	1.75833	Growth Phenotype	Growth/BAD high
TCGA-AR-A5QM-01A-11R-A27Q-07	-0.997846	-0.839358	1.39267	-1.38889	0.467468	0.293404	0.502554	Growth Phenotype	Growth/BAD low
TCGA-AR-A5QN-01A-12R-A28M-07	-0.184592	-0.932914	1.33993	-0.498089	0.387729	-0.180532	0.0397484	Growth Phenotype	Growth/BAD low
TCGA-AR-A5QP-01A-11R-A28M-07	-1.53297	-0.200409	1.28469	-0.274634	0.0346228	0.42634	0.0229694	Growth Phenotype	Growth/BAD low
TCGA-AR-A5QQ-01A-11R-A28M-07	-2.12305	1.92957	1.85829	-1.39606	-2.0101	2.36159	1.86407	Growth Phenotype	Growth/BAD high
TCGA-B6-A0I1-01A-11R-A21T-07	1.01031	2.11058	-1.17621	-0.0232943	-1.73598	1.70351	-1.2769	Growth Phenotype	Survival/HER2 low
TCGA-B6-A0I2-01A-11R-A034-07	-1.46753	1.74947	-0.481248	-1.62845	-1.94837	0.629365	-0.527158	Growth Phenotype	Growth/BAD high
TCGA-B6-A0I5-01A-11R-A034-07	-0.487543	0.116883	-0.602671	0.139899	-0.383089	-0.213768	-1.40772	Survival Phenotype	Survival/HER2 low
TCGA-B6-A0I6-01A-11R-A034-07	-0.546778	1.23538	0.688453	0.15795	-1.88867	0.759491	0.697769	Growth Phenotype	Growth/BAD high
TCGA-B6-A0I8-01A-11R-A034-07	1.30345	-0.997136	-1.56997	1.9253	1.05993	-1.21914	-1.11011	Survival Phenotype	Survival/HER2 high
TCGA-B6-A0I9-01A-11R-A034-07	0.668221	0.380053	-0.428057	0.781705	0.382984	-1.16479	-0.990426	Survival Phenotype	Survival/HER2 high
TCGA-B6-A0IA-01A-11R-A034-07	0.865638	0.0895228	-1.66186	-1.68681	0.674322	-0.95339	-1.98857	Survival Phenotype	Survival/HER2 low
TCGA-B6-A0IB-01A-11R-A034-07	1.34775	0.302339	-1.5082	1.3345	0.700156	-1.12728	-1.93379	Survival Phenotype	Survival/HER2 high
TCGA-B6-A0IC-01A-11R-A034-07	1.04558	-0.465736	-1.42487	-0.0326847	1.39275	-1.35148	-1.92729	Survival Phenotype	Survival/HER2 low
TCGA-B6-A0IE-01A-11R-A034-07	1.36435	1.18393	-1.14883	1.00385	-0.131433	-1.06636	-1.85053	Survival Phenotype	Survival/HER2 high
TCGA-B6-A0IG-01A-11R-A034-07	0.783883	0.237168	-0.135673	1.63726	1.04968	-0.677485	-1.5154	Survival Phenotype	Survival/HER2 high
TCGA-B6-A0IH-01A-11R-A115-07	-0.0928755	-1.57817	0.896159	-0.682701	-0.350938	0.308586	1.10264	Growth Phenotype	Growth/BAD low
TCGA-B6-A0IJ-01A-11R-A034-07	-1.53994	1.98764	0.414243	-1.56346	-1.96977	0.676098	0.409773	Growth Phenotype	Growth/BAD high
TCGA-B6-A0IK-01A-12R-A056-07	0.286791	0.853739	0.224111	1.26453	-0.12791	0.26734	-0.205701	Survival Phenotype	Survival/HER2 high
TCGA-B6-A0IM-01A-11R-A034-07	0.773996	-0.700076	-0.705377	0.358156	0.820426	-1.08356	-0.220774	Survival Phenotype	Survival/HER2 high
TCGA-B6-A0IN-01A-11R-A034-07	0.206337	0.00789286	-0.0389043	1.11872	0.206026	-0.0699329	-0.0278056	Survival Phenotype	Survival/HER2 high
TCGA-B6-A0IO-01A-11R-A034-07	0.875104	0.11145	-1.20105	-1.62792	0.876601	-0.858806	-1.52561	Survival Phenotype	Survival/HER2 low
TCGA-B6-A0IP-01A-11R-A034-07	0.478899	-0.485313	-0.035859	-0.170417	0.663826	-0.436253	-0.630319	Survival Phenotype	Survival/HER2 low
TCGA-B6-A0IQ-01A-11R-A034-07	-1.90122	2.19945	-0.286364	-0.428689	-1.93813	1.26692	-0.551657	Growth Phenotype	Growth/BAD high
TCGA-B6-A0RE-01A-11R-A056-07	-1.93916	1.95526	0.397796	-0.539285	-1.96528	2.32072	0.659666	Growth Phenotype	Growth/BAD high
TCGA-B6-A0RG-01A-11R-A056-07	0.860605	-0.172358	-0.44522	0.837728	0.922286	-0.367215	-1.10958	Survival Phenotype	Survival/HER2 high
TCGA-B6-A0RH-01A-21R-A115-07	0.826183	0.330839	-1.16414	1.3805	-0.114818	-0.155397	-1.12882	Survival Phenotype	Survival/HER2 high
TCGA-B6-A0RI-01A-11R-A056-07	-0.0558097	-0.218286	0.302779	-1.16651	0.725402	0.0410923	0.120222	Growth Phenotype	Survival/HER2 low
TCGA-B6-A0RL-01A-11R-A084-07	1.51344	0.986543	-1.20899	0.238842	1.36734	-1.35935	-2.01025	Survival Phenotype	Survival/HER2 high
TCGA-B6-A0RM-01A-11R-A084-07	1.30601	-0.189223	-1.34405	0.617616	0.386291	-1.262	-1.51198	Survival Phenotype	Survival/HER2 high
TCGA-B6-A0RN-01A-12R-A084-07	0.918058	-0.929127	-0.764842	1.61188	0.668163	-0.91855	-0.863911	Survival Phenotype	Survival/HER2 high
TCGA-B6-A0RO-01A-22R-A084-07	1.24338	-0.338774	-0.978782	1.54693	1.26086	-1.01069	-1.69435	Survival Phenotype	Survival/HER2 high
TCGA-B6-A0RP-01A-21R-A084-07	0.176399	-1.39165	0.482193	-1.1289	0.69209	-0.708171	0.0244078	Survival Phenotype	Growth/BAD low
TCGA-B6-A0RQ-01A-11R-A115-07	-0.0117286	-1.15793	1.39592	1.38059	-0.107623	0.600437	0.182795	Survival Phenotype	Growth/BAD low
TCGA-B6-A0RS-01A-11R-A084-07	-2.04484	0.450259	0.471894	0.0578225	-0.927089	0.558465	0.109212	Growth Phenotype	Growth/BAD high
TCGA-B6-A0RT-01A-21R-A084-07	-0.637776	1.15344	1.03209	-0.869733	-1.83492	1.86662	1.80595	Growth Phenotype	Growth/BAD high
TCGA-B6-A0RU-01A-11R-A084-07	-0.921057	1.61422	1.01537	0.841449	-1.65896	1.02893	0.874974	Growth Phenotype	Growth/BAD high
TCGA-B6-A0RV-01A-11R-A084-07	-0.896491	-0.35429	0.880606	0.680137	0.742688	-0.184378	-0.207195	Survival Phenotype	Growth/BAD low
TCGA-B6-A0WS-01A-11R-A115-07	0.625453	-0.317725	0.459237	-0.260374	-0.0499988	-0.237587	0.364875	Survival Phenotype	Survival/HER2 low
TCGA-B6-A0WT-01A-11R-A109-07	0.36704	-0.363682	0.161235	0.495528	0.777603	-0.64648	0.193327	Survival Phenotype	Survival/HER2 high
TCGA-B6-A0WV-01A-11R-A109-07	0.958253	0.623149	-1.11214	1.57222	0.914992	-1.1012	-1.5708	Survival Phenotype	Survival/HER2 high
TCGA-B6-A0WW-01A-11R-A109-07	1.16002	-0.301238	-1.36366	0.757225	0.906465	-1.27849	-0.924772	Survival Phenotype	Survival/HER2 high
TCGA-B6-A0WX-01A-11R-A109-07	0.294308	0.639673	0.478146	-0.744885	-1.80726	1.51073	0.844042	Growth Phenotype	Survival/HER2 low
TCGA-B6-A0WY-01A-11R-A109-07	0.667342	0.125507	0.810828	1.08937	-0.181355	0.0241857	0.330565	Survival Phenotype	Survival/HER2 high
TCGA-B6-A0WZ-01A-11R-A109-07	1.17544	-0.397305	-1.35392	1.372	0.992344	-0.86647	-1.44085	Survival Phenotype	Survival/HER2 high
TCGA-B6-A0X0-01A-21R-A115-07	0.352441	-0.107193	-0.328746	0.810337	0.107891	-0.594483	-1.53203	Survival Phenotype	Survival/HER2 high
TCGA-B6-A0X1-01A-11R-A109-07	-1.25097	2.14112	1.23925	-1.00118	-1.82989	1.13809	0.762067	Growth Phenotype	Growth/BAD high
TCGA-B6-A0X4-01A-11R-A109-07	0.737635	-1.04131	-1.52844	0.942594	1.22003	-1.11282	-1.92425	Survival Phenotype	Survival/HER2 high
TCGA-B6-A0X5-01A-21R-A109-07	1.21316	1.03339	-1.164	0.86333	0.850754	-0.960127	-1.09475	Survival Phenotype	Survival/HER2 high
TCGA-B6-A0X7-01A-11R-A10J-07	0.40579	-0.761604	-0.476633	0.694703	0.429167	-0.381681	-0.292435	Survival Phenotype	Survival/HER2 high
TCGA-B6-A1KC-01B-11R-A157-07	1.27845	-0.00276765	-1.68237	1.29582	0.925485	-1.31143	-0.868211	Survival Phenotype	Survival/HER2 high
TCGA-B6-A1KF-01A-11R-A13Q-07	0.481166	1.48425	-0.829176	0.869054	-1.85256	0.93222	-0.211478	Growth Phenotype	Survival/HER2 high
TCGA-B6-A1KI-01A-11R-A14M-07	0.969552	-1.52639	-1.35356	-0.348073	0.558952	-0.706359	-0.497881	Survival Phenotype	Survival/HER2 low
TCGA-B6-A1KN-01A-11R-A13Q-07	0.548829	0.246207	0.0336499	1.39694	0.397685	0.0131487	-0.181083	Survival Phenotype	Survival/HER2 high
TCGA-B6-A2IU-01A-32R-A18M-07	0.928869	-0.499695	-0.487537	-0.284188	0.957346	-0.869962	-1.15102	Survival Phenotype	Survival/HER2 low
TCGA-B6-A3ZX-01A-11R-A239-07	-0.371805	0.732036	0.499751	-0.84887	-1.77551	2.11603	1.76206	Growth Phenotype	Growth/BAD high
TCGA-B6-A400-01A-11R-A239-07	-1.9768	1.61092	0.663048	-0.760989	-2.01614	2.20376	1.35703	Growth Phenotype	Growth/BAD high
TCGA-B6-A401-01A-11R-A239-07	-1.86634	-0.234824	0.875104	-1.29346	-0.446636	0.742768	0.14658	Growth Phenotype	Growth/BAD low
TCGA-B6-A402-01A-11R-A239-07	-1.11271	1.87043	-1.43379	-1.4215	-1.85203	1.81244	-0.331521	Growth Phenotype	Growth/BAD high
TCGA-B6-A408-01A-12R-A24H-07	0.350122	-0.341896	-0.327262	-1.40499	0.823775	-0.114821	-0.0975668	Survival Phenotype	Survival/HER2 low
TCGA-B6-A409-01A-11R-A24H-07	-0.226154	1.91026	-0.515345	-1.98801	-1.99018	1.6953	-0.221898	Growth Phenotype	Growth/BAD high
TCGA-B6-A40B-01A-11R-A239-07	-0.943172	-0.297426	0.80527	-0.422797	0.475647	0.382125	-0.346439	Growth Phenotype	Growth/BAD low
TCGA-B6-A40C-01A-11R-A239-07	0.0424997	0.393616	-0.744781	-1.22794	-0.115465	-0.365509	-0.101811	Growth Phenotype	Survival/HER2 low
TCGA-BH-A0AU-01A-11R-A12P-07	0.588529	-0.0247494	-0.22298	1.0854	0.923157	-0.749026	-0.155688	Survival Phenotype	Survival/HER2 high
TCGA-BH-A0AV-01A-31R-A115-07	-1.01713	0.425182	1.36884	-0.0692393	-1.88342	1.2472	1.78507	Growth Phenotype	Growth/BAD low
TCGA-BH-A0AW-01A-11R-A056-07	0.685386	0.598532	-0.123704	1.65279	-0.209013	0.48624	0.379712	Survival Phenotype	Survival/HER2 high
TCGA-BH-A0AY-01A-21R-A00Z-07	0.284345	0.104777	-0.265398	-0.718437	-0.0662903	-0.470514	0.32355	Growth Phenotype	Survival/HER2 low
TCGA-BH-A0AZ-01A-21R-A12P-07	0.714317	-1.18626	0.72127	0.668987	-0.0437662	-0.0594006	0.96287	Survival Phenotype	Growth/BAD low
TCGA-BH-A0B0-01A-21R-A115-07	0.650957	-0.807768	0.178389	-1.32354	-0.241692	0.352778	0.511823	Growth Phenotype	Survival/HER2 low
TCGA-BH-A0B1-01A-12R-A056-07	0.40121	-0.14722	-0.0480133	-0.0274932	0.954828	-0.0570996	-0.133486	Survival Phenotype	Survival/HER2 low
TCGA-BH-A0B2-01A-11R-A10J-07	0.0239163	-0.570784	0.477153	0.426126	-0.376272	0.130568	0.739723	Growth Phenotype	Growth/BAD low
TCGA-BH-A0B3-01A-11R-A056-07	-0.570039	1.56659	0.651053	-1.88676	-1.76261	1.81794	0.733465	Growth Phenotype	Growth/BAD high
TCGA-BH-A0B4-01A-11R-A00Z-07	0.768674	0.347394	-0.0688937	1.13061	0.24618	-0.922359	0.0662507	Survival Phenotype	Survival/HER2 high
TCGA-BH-A0B5-01A-11R-A12P-07	-0.603618	-0.125828	0.85007	1.27736	0.469615	-0.154642	0.601764	Survival Phenotype	Growth/BAD low
TCGA-BH-A0B6-01A-11R-A19W-07	0.779204	-0.671832	-0.0725311	-0.136214	0.107192	-0.0705035	0.155689	Survival Phenotype	Survival/HER2 low
TCGA-BH-A0B7-01A-12R-A115-07	0.135513	-0.489271	1.73054	-0.0106609	-0.629742	0.702198	1.4924	Growth Phenotype	Growth/BAD low
TCGA-BH-A0B8-01A-21R-A056-07	0.912782	0.0775004	-0.931604	0.2275	0.882044	-0.269054	-0.650153	Survival Phenotype	Survival/HER2 high
TCGA-BH-A0B9-01A-11R-A056-07	-0.062097	2.03284	-0.0238974	-1.48555	-1.87724	0.852589	-0.260606	Growth Phenotype	Growth/BAD high
TCGA-BH-A0BA-01A-11R-A056-07	0.252319	-0.836474	0.822072	-0.210831	0.800526	-0.0714459	0.376405	Survival Phenotype	Growth/BAD low
TCGA-BH-A0BC-01A-22R-A084-07	0.664653	0.22991	0.0715851	0.652548	-0.155852	-0.193594	0.469434	Survival Phenotype	Survival/HER2 high
TCGA-BH-A0BD-01A-11R-A034-07	-0.209583	0.0130554	0.771029	-1.23228	-0.143057	0.0973152	0.38698	Growth Phenotype	Growth/BAD low
TCGA-BH-A0BF-01A-21R-A12P-07	-0.0984399	-0.18802	0.826029	-1.40185	-0.468186	0.134997	1.21472	Growth Phenotype	Growth/BAD low
TCGA-BH-A0BG-01A-11R-A115-07	-0.250585	0.813135	-0.11662	-0.523155	-1.78135	1.33642	0.798678	Growth Phenotype	Survival/HER2 low
TCGA-BH-A0BJ-01A-11R-A056-07	0.371161	-0.646063	0.247218	-0.971941	0.393187	-0.26165	0.28697	Survival Phenotype	Survival/HER2 low
TCGA-BH-A0BL-01A-11R-A115-07	-1.07608	0.504682	1.7557	-1.16203	-1.77671	2.05596	1.84479	Growth Phenotype	Growth/BAD high
TCGA-BH-A0BM-01A-11R-A056-07	-1.15763	-1.47955	1.09495	0.438973	0.112601	0.586372	-0.192619	Growth Phenotype	Growth/BAD low
TCGA-BH-A0BO-01A-23R-A12D-07	-2.27738	-1.58386	1.95938	-1.34514	-0.307335	1.35047	1.84658	Growth Phenotype	Growth/BAD low
TCGA-BH-A0BP-01A-11R-A115-07	-0.689699	-0.775664	0.933302	-1.09682	-0.412946	0.47804	0.771681	Growth Phenotype	Growth/BAD low
TCGA-BH-A0BQ-01A-21R-A115-07	-1.83157	-0.913829	1.55687	0.658703	-0.133003	0.496588	0.483443	Growth Phenotype	Growth/BAD low
TCGA-BH-A0BR-01A-21R-A115-07	-0.452066	-0.272599	1.18885	-0.208112	-0.466733	-0.00476205	0.97501	Growth Phenotype	Growth/BAD low
TCGA-BH-A0BS-01A-11R-A12P-07	1.21826	-0.955688	-1.33967	1.54218	1.15358	-1.18111	-1.15437	Survival Phenotype	Survival/HER2 high
TCGA-BH-A0BT-01A-11R-A12P-07	0.459481	0.288173	-0.89165	0.433777	0.526346	-0.70318	-1.22995	Survival Phenotype	Survival/HER2 high
TCGA-BH-A0BV-01A-11R-A00Z-07	0.902965	-0.749201	-0.237693	-0.292017	1.20073	-0.856573	-0.0631896	Survival Phenotype	Survival/HER2 low
TCGA-BH-A0BW-01A-11R-A115-07	-1.93055	0.29881	0.433148	-1.55215	-1.69947	1.90167	1.8459	Growth Phenotype	Growth/BAD high
TCGA-BH-A0BZ-01A-31R-A12P-07	0.759041	0.562131	-0.118376	0.119723	0.508197	-0.46333	0.325421	Survival Phenotype	Survival/HER2 low
TCGA-BH-A0C0-01A-21R-A056-07	0.0156507	0.885802	-0.58862	-0.567875	-0.177308	0.513216	0.210294	Growth Phenotype	Survival/HER2 low
TCGA-BH-A0C1-01B-11R-A12D-07	-0.0568699	-0.421979	1.20023	1.19326	0.275192	-0.4115	0.42107	Survival Phenotype	Growth/BAD low
TCGA-BH-A0C3-01A-21R-A12P-07	-0.568479	-0.403515	0.439265	0.417629	0.0774555	0.0931434	1.1433	Growth Phenotype	Growth/BAD low
TCGA-BH-A0C7-01B-11R-A115-07	0.156378	0.241389	0.582442	-0.628285	0.603992	-0.546872	-0.155376	Survival Phenotype	Survival/HER2 low
TCGA-BH-A0DD-01A-31R-A12P-07	0.607155	0.931542	-0.74597	0.639195	0.599501	-1.16671	-0.803936	Survival Phenotype	Survival/HER2 high
TCGA-BH-A0DE-01A-11R-A115-07	-1.33179	-0.920385	1.26456	-1.02926	0.316148	0.479049	1.26578	Growth Phenotype	Growth/BAD low
TCGA-BH-A0DG-01A-21R-A12P-07	-0.457205	-0.407975	0.322752	-0.359201	0.310876	0.253476	0.744757	Growth Phenotype	Growth/BAD low
TCGA-BH-A0DH-01A-11R-A084-07	1.07681	-0.644924	-1.4322	0.209205	1.3545	-0.868085	-1.03055	Survival Phenotype	Survival/HER2 high
TCGA-BH-A0DI-01A-21R-A12P-07	-0.00935337	-0.943958	1.09806	0.359832	-0.554421	0.2159	1.13619	Growth Phenotype	Growth/BAD low
TCGA-BH-A0DK-01A-21R-A056-07	-0.0135076	-0.286863	1.43674	-1.79767	0.118505	1.04673	1.1728	Growth Phenotype	Growth/BAD low
TCGA-BH-A0DL-01A-11R-A115-07	-1.98565	0.762594	1.08297	-1.4558	-1.88585	2.34691	1.18116	Growth Phenotype	Growth/BAD high
TCGA-BH-A0DO-01B-11R-A12D-07	-0.268365	-1.62154	1.11347	0.0652616	0.468777	0.143545	0.00675658	Survival Phenotype	Growth/BAD low
TCGA-BH-A0DP-01A-21R-A056-07	-0.745603	-1.02773	0.92856	0.197714	0.0661983	0.100473	0.552552	Growth Phenotype	Growth/BAD low
TCGA-BH-A0DQ-01A-11R-A084-07	0.339752	-0.418237	0.207783	0.205828	0.533	-0.366464	0.624995	Survival Phenotype	Survival/HER2 low
TCGA-BH-A0DS-01A-11R-A056-07	0.117203	-0.922959	-0.585593	-0.118003	0.341075	-0.535861	-0.0970319	Survival Phenotype	Survival/HER2 low
TCGA-BH-A0DT-01A-21R-A12D-07	-1.4344	-1.04262	1.51565	0.582759	0.0731323	0.179862	0.626797	Growth Phenotype	Growth/BAD low
TCGA-BH-A0DV-01A-21R-A12P-07	-0.508135	-1.87869	1.69262	0.176211	-0.137073	0.408025	1.52868	Growth Phenotype	Growth/BAD low
TCGA-BH-A0DX-01A-11R-A115-07	-0.42324	-0.226166	0.816303	0.163824	-0.156337	-0.0338128	0.857155	Growth Phenotype	Growth/BAD low
TCGA-BH-A0DZ-01A-11R-A00Z-07	-0.395169	0.129677	0.348937	1.02188	-0.0880192	-0.357605	0.133696	Survival Phenotype	Survival/HER2 high
TCGA-BH-A0E0-01A-11R-A056-07	1.34694	1.1342	-0.835466	-0.110164	-1.45531	1.28598	-0.92736	Growth Phenotype	Survival/HER2 low
TCGA-BH-A0E1-01A-11R-A056-07	0.654776	-0.303939	-0.641296	1.06906	0.928075	-0.387827	-0.772265	Survival Phenotype	Survival/HER2 high
TCGA-BH-A0E2-01A-11R-A056-07	-0.0369532	0.367838	0.160018	-0.201347	0.496811	0.0631613	0.0857663	Growth Phenotype	Survival/HER2 low
TCGA-BH-A0E6-01A-11R-A034-07	0.42393	1.94259	-1.10688	0.28599	-1.73564	2.12405	-0.171115	Growth Phenotype	Survival/HER2 low
TCGA-BH-A0E7-01A-11R-A034-07	1.24383	-0.834172	-1.4765	1.58501	1.24625	-1.25078	-0.607108	Survival Phenotype	Survival/HER2 high
TCGA-BH-A0E9-01B-11R-A115-07	-0.168144	-1.16027	1.72582	-0.405754	0.147143	0.31393	0.784887	Growth Phenotype	Growth/BAD low
TCGA-BH-A0EA-01A-11R-A115-07	-1.26977	-1.79539	1.47622	-0.0964866	-0.0359984	0.661723	0.98614	Growth Phenotype	Growth/BAD low
TCGA-BH-A0EB-01A-11R-A034-07	0.759598	-0.845553	-0.521436	-1.11522	0.893339	-0.491958	0.330052	Survival Phenotype	Survival/HER2 low
TCGA-BH-A0EE-01A-11R-A034-07	-1.03696	1.13722	-1.36928	1.12047	-0.276153	-0.0909834	-1.27329	Survival Phenotype	Survival/HER2 high
TCGA-BH-A0EI-01A-11R-A115-07	1.1057	-0.994108	-0.1338	0.548853	0.935534	-0.901519	0.577262	Survival Phenotype	Survival/HER2 high
TCGA-BH-A0GY-01A-11R-A056-07	-0.35962	0.69515	0.383201	-0.22153	-0.328542	0.966271	0.553974	Growth Phenotype	Growth/BAD high
TCGA-BH-A0GZ-01A-11R-A056-07	0.767315	0.187757	-0.950404	0.718254	0.7213	-0.0639192	-0.379683	Survival Phenotype	Survival/HER2 high
TCGA-BH-A0H0-01A-11R-A056-07	1.2331	0.661927	-1.49124	0.606711	1.05428	-1.24836	-1.60917	Survival Phenotype	Survival/HER2 high
TCGA-BH-A0H3-01A-11R-A12P-07	-0.954801	-1.1735	1.2478	0.147601	0.171658	0.00952072	1.12005	Growth Phenotype	Growth/BAD low
TCGA-BH-A0H5-01A-21R-A115-07	-0.40492	-0.863526	1.37523	-0.397262	0.0856685	0.709427	1.30697	Growth Phenotype	Growth/BAD low
TCGA-BH-A0H6-01A-21R-A056-07	0.506122	-0.672612	0.0755395	0.738041	0.641697	-0.718578	-0.191784	Survival Phenotype	Survival/HER2 high
TCGA-BH-A0H7-01A-13R-A056-07	0.968774	0.221433	-0.800439	1.5701	0.508454	-0.902438	-0.458057	Survival Phenotype	Survival/HER2 high
TCGA-BH-A0H9-01A-11R-A056-07	0.842965	0.292406	-0.360016	1.2564	0.594665	-0.897223	-1.12974	Survival Phenotype	Survival/HER2 high
TCGA-BH-A0HA-01A-11R-A12P-07	1.13765	-0.322646	-0.27519	1.15101	0.613898	-0.414202	-0.141404	Survival Phenotype	Survival/HER2 high
TCGA-BH-A0HB-01A-11R-A056-07	0.701822	1.25649	-0.326809	-0.415844	0.564909	0.276558	-0.485076	Survival Phenotype	Survival/HER2 low
TCGA-BH-A0HF-01A-11R-A056-07	-0.197816	-0.0815059	1.04143	0.628018	0.196046	1.56314	0.773053	Growth Phenotype	Growth/BAD low
TCGA-BH-A0HI-01A-11R-A084-07	0.579284	-1.14479	0.127511	-0.126821	1.14398	-0.784286	-0.223046	Survival Phenotype	Survival/HER2 low
TCGA-BH-A0HK-01A-11R-A056-07	0.408331	-0.519245	1.10945	0.605858	0.220636	1.00015	0.359354	Growth Phenotype	Growth/BAD low
TCGA-BH-A0HL-01A-11R-A10U-07	1.39046	0.0193687	-1.41665	1.31668	1.22004	-1.28116	-1.66317	Survival Phenotype	Survival/HER2 high
TCGA-BH-A0HN-01A-11R-A10U-07	1.50304	-0.418743	-1.65851	-1.11061	1.212	-1.19476	-1.97082	Survival Phenotype	Survival/HER2 low
TCGA-BH-A0HO-01A-11R-A034-07	1.03616	-0.754093	-1.49832	0.568745	1.07197	-0.989821	-0.783914	Survival Phenotype	Survival/HER2 high
TCGA-BH-A0HP-01A-12R-A084-07	0.557119	-0.832237	0.480829	0.577909	0.176608	-0.24857	0.0791735	Survival Phenotype	Survival/HER2 high
TCGA-BH-A0HQ-01A-11R-A034-07	0.362758	-0.781925	-0.0549175	1.25405	0.63009	-0.626725	-0.361809	Survival Phenotype	Survival/HER2 high
TCGA-BH-A0HU-01A-11R-A034-07	0.623724	1.56202	-1.61358	0.592898	0.0208283	-1.12452	-1.67536	Survival Phenotype	Survival/HER2 high
TCGA-BH-A0HW-01A-11R-A034-07	1.25472	-0.15395	-1.65731	1.27172	1.37243	-1.36207	-1.89042	Survival Phenotype	Survival/HER2 high
TCGA-BH-A0HX-01A-21R-A056-07	0.522404	0.406608	-0.110692	0.64819	0.894376	0.0710943	0.132872	Survival Phenotype	Survival/HER2 high
TCGA-BH-A0HY-01A-11R-A056-07	1.1891	-0.155034	-0.650694	1.84409	-0.0709348	-0.881714	-1.14447	Survival Phenotype	Survival/HER2 high
TCGA-BH-A0RX-01A-21R-A084-07	-0.457735	1.53551	0.913809	-1.28285	-1.89472	1.83801	1.36556	Growth Phenotype	Growth/BAD high
TCGA-BH-A0W3-01A-11R-A109-07	0.983959	-0.161452	-1.08237	-0.508552	1.32418	-1.24645	-1.33833	Survival Phenotype	Survival/HER2 low
TCGA-BH-A0W4-01A-11R-A109-07	-0.155558	-0.755973	1.23793	1.22496	0.671761	-0.212866	0.184674	Survival Phenotype	Growth/BAD low
TCGA-BH-A0W5-01A-11R-A109-07	-0.069291	-0.801061	1.14796	0.760659	0.245577	0.36869	1.13907	Growth Phenotype	Growth/BAD low
TCGA-BH-A0W7-01A-11R-A115-07	0.135638	0.0244516	0.541586	-0.486038	0.435585	0.20306	0.480202	Growth Phenotype	Survival/HER2 low
TCGA-BH-A0WA-01A-11R-A109-07	-0.469471	1.30617	0.668691	0.053553	-1.5384	2.15083	1.33891	Growth Phenotype	Growth/BAD high
TCGA-BH-A18F-01A-11R-A12D-07	-0.552027	-0.164492	1.4605	0.565891	-0.0756385	0.2989	0.767906	Growth Phenotype	Growth/BAD low
TCGA-BH-A18G-01A-11R-A12D-07	-0.351418	0.61361	-0.910258	-2.01147	-1.90402	1.21335	-0.473419	Growth Phenotype	Survival/HER2 low
TCGA-BH-A18H-01A-11R-A12D-07	-1.02269	0.0235934	0.177445	-1.05831	0.950484	0.0334387	0.656773	Growth Phenotype	Growth/BAD high
TCGA-BH-A18I-01A-11R-A12D-07	-0.709681	-0.357103	0.698537	-0.0480187	0.391822	0.0227289	1.21442	Growth Phenotype	Growth/BAD low
TCGA-BH-A18J-01A-11R-A12D-07	0.511602	0.0058278	-0.73727	-0.305327	0.465722	-0.521052	-0.053938	Survival Phenotype	Survival/HER2 low
TCGA-BH-A18K-01A-11R-A12D-07	-0.351609	0.423854	-0.381676	-1.05779	0.21638	-0.506963	-0.188569	Growth Phenotype	Survival/HER2 low
TCGA-BH-A18L-01A-32R-A12D-07	1.32962	0.740407	-1.37072	1.40551	1.24515	-1.22246	-1.64895	Survival Phenotype	Survival/HER2 high
TCGA-BH-A18M-01A-11R-A12D-07	-0.324984	-0.524766	1.3462	1.22739	0.484962	-0.279507	0.41435	Survival Phenotype	Growth/BAD low
TCGA-BH-A18N-01A-11R-A12D-07	1.15684	-0.831212	-1.43247	0.115859	1.20303	-1.32145	-0.625617	Survival Phenotype	Survival/HER2 high
TCGA-BH-A18P-01A-11R-A12D-07	0.506818	-0.494183	-0.113936	0.464781	0.280513	-0.594709	0.0811318	Survival Phenotype	Survival/HER2 high
TCGA-BH-A18Q-01A-12R-A12D-07	-0.401622	0.702152	1.00147	-0.504564	-1.30082	1.36282	1.16484	Growth Phenotype	Growth/BAD high
TCGA-BH-A18R-01A-11R-A12D-07	0.00770906	1.22646	0.657458	1.30058	-0.0555502	-0.495771	-0.462124	Survival Phenotype	Survival/HER2 high
TCGA-BH-A18S-01A-11R-A12D-07	1.05058	-1.02676	-1.42765	1.4217	1.37237	-1.1868	-1.35858	Survival Phenotype	Survival/HER2 high
TCGA-BH-A18T-01A-11R-A12D-07	-0.891464	2.30874	-0.507016	-1.00534	-1.90598	1.1989	-0.458516	Growth Phenotype	Growth/BAD high
TCGA-BH-A18U-01A-21R-A12D-07	0.640485	0.779766	0.0660663	-0.354844	0.290518	-0.905172	-0.596932	Survival Phenotype	Survival/HER2 low
TCGA-BH-A18V-01A-11R-A12D-07	-1.6864	1.42217	1.04788	-0.560427	-2.02182	1.50547	1.57273	Growth Phenotype	Growth/BAD high
TCGA-BH-A18V-06A-11R-A213-07	-2.20979	0.772635	0.754798	-1.65219	-1.74143	0.784899	1.02822	Growth Phenotype	Growth/BAD high
TCGA-BH-A1EN-01A-11R-A13Q-07	1.28767	-0.373067	-1.5478	2.01458	0.32072	-0.452093	-0.711783	Survival Phenotype	Survival/HER2 high
TCGA-BH-A1EO-01A-11R-A137-07	-0.159714	-0.686621	0.182418	0.482751	0.0393652	-0.471139	1.35764	Survival Phenotype	Growth/BAD low
TCGA-BH-A1ES-01A-11R-A137-07	1.17715	0.0489474	0.481115	1.6197	0.685609	-0.719362	0.355236	Survival Phenotype	Survival/HER2 high
TCGA-BH-A1ES-06A-12R-A24H-07	-0.862055	-1.41661	0.628532	1.35339	0.661296	-0.0734129	-1.11636	Survival Phenotype	Growth/BAD low
TCGA-BH-A1ET-01A-11R-A137-07	0.469169	-1.65104	0.0893169	0.345911	1.12038	-0.907464	-0.147028	Survival Phenotype	Growth/BAD low
TCGA-BH-A1EU-01A-11R-A137-07	-1.79994	-1.70099	1.64219	-1.17612	0.437585	0.391349	1.69795	Growth Phenotype	Growth/BAD low
TCGA-BH-A1EV-01A-11R-A137-07	1.13133	-0.423003	-1.00047	1.44892	0.617881	-0.579762	-0.379857	Survival Phenotype	Survival/HER2 high
TCGA-BH-A1EW-01A-11R-A137-07	-1.21342	-0.0255253	0.910512	-0.89975	0.189413	-0.0234233	0.848685	Growth Phenotype	Growth/BAD low
TCGA-BH-A1EX-01A-11R-A13Q-07	-0.848061	-1.01077	1.59352	-0.958101	0.101695	0.210704	1.04748	Growth Phenotype	Growth/BAD low
TCGA-BH-A1EY-01A-11R-A13Q-07	0.399325	-0.736729	0.527483	0.239982	0.152069	-0.299901	0.475299	Survival Phenotype	Growth/BAD low
TCGA-BH-A1F0-01A-11R-A137-07	-2.24706	0.426646	1.62277	-1.70327	-1.97246	2.19107	1.88578	Growth Phenotype	Growth/BAD high
TCGA-BH-A1F2-01A-31R-A13Q-07	-1.23255	-0.599115	0.859204	1.3156	0.103023	-0.395527	0.888677	Growth Phenotype	Growth/BAD low
TCGA-BH-A1F5-01A-12R-A13Q-07	0.82449	-0.944682	-0.61888	0.726386	1.22744	-1.13245	-0.447548	Survival Phenotype	Survival/HER2 high
TCGA-BH-A1F6-01A-11R-A13Q-07	-0.620559	1.58308	0.827444	-0.699576	-1.91581	2.22129	1.27354	Growth Phenotype	Growth/BAD high
TCGA-BH-A1F8-01A-11R-A13Q-07	1.33654	0.375595	-1.00702	1.68738	1.05924	-1.10862	-0.901164	Survival Phenotype	Survival/HER2 high
TCGA-BH-A1FB-01A-11R-A13Q-07	-1.74328	-1.35473	1.81334	0.0761146	-0.00967636	0.704679	1.70845	Growth Phenotype	Growth/BAD low
TCGA-BH-A1FC-01A-11R-A13Q-07	-0.0997276	2.29695	-0.203696	-1.19125	-1.87276	0.527055	0.368333	Growth Phenotype	Growth/BAD high
TCGA-BH-A1FD-01A-11R-A13Q-07	0.0410336	1.0007	0.0618585	-1.6956	0.565466	-0.587338	-0.124407	Growth Phenotype	Growth/BAD high
TCGA-BH-A1FE-01A-11R-A13Q-07	0.0510863	-0.349183	1.54526	0.874707	0.104424	0.10534	1.47579	Growth Phenotype	Growth/BAD low
TCGA-BH-A1FE-06A-11R-A213-07	-2.2462	-1.20762	1.29624	-1.15248	-1.28217	1.34807	1.31735	Growth Phenotype	Growth/BAD low
TCGA-BH-A1FG-01A-11R-A13Q-07	0.975859	-0.341889	-1.33198	1.17724	1.17125	-1.26895	-1.61491	Survival Phenotype	Survival/HER2 high
TCGA-BH-A1FH-01A-12R-A13Q-07	-0.339439	-1.66819	1.78888	0.0301899	-0.0384764	0.57893	1.72371	Growth Phenotype	Growth/BAD low
TCGA-BH-A1FJ-01A-11R-A13Q-07	1.02084	0.316548	-1.24212	-1.27228	1.04568	-0.806842	-0.646909	Survival Phenotype	Survival/HER2 low
TCGA-BH-A1FL-01A-11R-A13Q-07	0.501412	-0.383972	-0.466889	0.205747	0.736444	-0.816291	-0.841501	Survival Phenotype	Survival/HER2 low
TCGA-BH-A1FM-01A-11R-A13Q-07	0.802284	0.339162	-1.23065	0.990123	0.667838	-1.2193	0.0324732	Survival Phenotype	Survival/HER2 high
TCGA-BH-A1FN-01A-11R-A13Q-07	-0.500345	0.903851	0.877643	-1.40021	-0.4731	0.0697943	0.519772	Growth Phenotype	Growth/BAD high
TCGA-BH-A1FR-01A-11R-A13Q-07	0.72442	-0.359028	-0.699793	0.123663	0.970032	-1.0512	-0.565037	Survival Phenotype	Survival/HER2 low
TCGA-BH-A1FU-01A-11R-A14D-07	-0.987138	0.229111	1.60602	1.22667	-0.761767	0.446945	1.55864	Growth Phenotype	Growth/BAD low
TCGA-BH-A201-01A-11R-A14M-07	-1.68675	-0.166521	1.74617	-0.0684155	-0.208899	0.725654	1.21989	Growth Phenotype	Growth/BAD low
TCGA-BH-A202-01A-11R-A14M-07	0.237992	0.569852	-0.305255	0.825722	0.247702	-0.620637	-0.102562	Survival Phenotype	Survival/HER2 high
TCGA-BH-A203-01A-12R-A169-07	-0.513474	0.623305	0.238093	-0.0209929	-0.233584	-0.176125	0.0401557	Growth Phenotype	Growth/BAD high
TCGA-BH-A204-01A-11R-A157-07	1.18444	0.284913	-1.50278	1.58779	1.31731	-1.33646	-0.980641	Survival Phenotype	Survival/HER2 high
TCGA-BH-A208-01A-11R-A157-07	0.630336	-1.15181	0.418994	-0.887429	-1.08797	0.342716	1.31512	Growth Phenotype	Growth/BAD low
TCGA-BH-A209-01A-11R-A157-07	0.0899916	1.48736	-0.141055	-1.24499	-0.376801	-0.2256	0.529712	Growth Phenotype	Growth/BAD high
TCGA-BH-A28O-01A-11R-A22K-07	-2.07632	-1.5017	1.85513	-0.0282693	-0.626846	1.65081	1.39807	Growth Phenotype	Growth/BAD low
TCGA-BH-A28Q-01A-11R-A16F-07	-0.468115	-1.08598	0.665831	1.2625	0.616043	-0.479654	0.0341059	Survival Phenotype	Growth/BAD low
TCGA-BH-A2L8-01A-11R-A18M-07	0.0889848	0.0455979	0.875953	-0.547862	0.19589	0.290151	0.389806	Growth Phenotype	Growth/BAD low
TCGA-BH-A42T-01A-11R-A24H-07	-0.0991345	0.894004	-0.0849777	-0.983638	-0.0926628	-0.400823	-0.845762	Growth Phenotype	Survival/HER2 low
TCGA-BH-A42U-01A-12R-A24H-07	-1.91056	-0.870691	1.70514	-1.20125	-0.953817	1.41039	0.293209	Growth Phenotype	Growth/BAD low
TCGA-BH-A42V-01A-11R-A24H-07	-1.36274	-0.844072	1.45488	-1.43481	-0.216883	0.385135	0.237758	Growth Phenotype	Growth/BAD low
TCGA-BH-A5IZ-01A-11R-A27Q-07	-2.15794	1.39356	0.534428	-0.29145	-1.83363	2.07112	0.0311833	Growth Phenotype	Growth/BAD high
TCGA-BH-A5J0-01A-11R-A27Q-07	0.125039	0.132151	-0.575038	-0.405551	0.304102	-0.210963	-0.128541	Survival Phenotype	Survival/HER2 low
TCGA-BH-A6R8-01A-21R-A33J-07	1.25428	-0.235545	-1.44718	-1.13698	1.28272	-1.14458	-1.82702	Survival Phenotype	Survival/HER2 low
TCGA-BH-A6R9-01A-21R-A32P-07	-2.00117	-0.436256	1.84076	-1.786	-1.86589	0.85868	1.85702	Growth Phenotype	Growth/BAD low
TCGA-BH-A8FY-01A-11R-A36F-07	1.33715	-0.388837	-1.46925	-0.512087	1.03115	-0.950779	-1.64551	Survival Phenotype	Survival/HER2 low
TCGA-BH-A8FZ-01A-11R-A352-07	-2.27741	-0.441026	1.83853	-1.40862	-0.258819	1.54697	1.61003	Growth Phenotype	Growth/BAD low
TCGA-BH-A8G0-01A-11R-A352-07	-1.47428	-1.74138	1.2753	-0.992792	-0.0847975	0.799599	1.30615	Growth Phenotype	Growth/BAD low
TCGA-BH-AB28-01A-31R-A41B-07	-0.374948	-0.728324	0.790192	-0.428649	0.0947327	0.132539	0.298861	Growth Phenotype	Growth/BAD low
TCGA-C8-A12K-01A-21R-A115-07	-1.83096	2.0034	0.0579711	-1.43021	-1.88002	0.988177	1.02876	Growth Phenotype	Growth/BAD high
TCGA-C8-A12L-01A-11R-A115-07	-1.64759	0.960163	1.34675	-0.119962	-0.980012	0.724932	0.478027	Growth Phenotype	Growth/BAD high
TCGA-C8-A12M-01A-11R-A115-07	1.074	-0.247122	-1.49287	1.59141	1.34625	-1.34706	-1.06475	Survival Phenotype	Survival/HER2 high
TCGA-C8-A12N-01A-11R-A115-07	0.656549	-0.597499	-0.13395	-0.178386	0.38875	-0.5883	-0.0452872	Survival Phenotype	Survival/HER2 low
TCGA-C8-A12O-01A-11R-A115-07	0.157029	0.257383	0.269104	-0.32763	0.274863	-0.364667	0.719452	Growth Phenotype	Survival/HER2 low
TCGA-C8-A12P-01A-11R-A115-07	0.868752	0.766397	-0.735433	0.550409	-0.676227	-0.0431412	0.304942	Survival Phenotype	Survival/HER2 high
TCGA-C8-A12Q-01A-11R-A115-07	0.617003	-0.441212	0.35368	1.55671	-0.0720116	-0.243512	0.580045	Survival Phenotype	Survival/HER2 high
TCGA-C8-A12T-01A-11R-A115-07	0.360291	0.890856	-0.613017	1.3124	-0.126111	-0.578438	-0.278575	Survival Phenotype	Survival/HER2 high
TCGA-C8-A12U-01A-11R-A115-07	0.982061	1.7613	-1.64906	-0.917897	1.1001	-1.09618	-1.65556	Survival Phenotype	Survival/HER2 low
TCGA-C8-A12V-01A-11R-A115-07	-1.62704	0.947165	1.13791	-1.68385	-1.51952	1.53138	1.72234	Growth Phenotype	Growth/BAD high
TCGA-C8-A12W-01A-11R-A115-07	0.773666	0.643933	-0.427303	0.880249	0.54715	-0.853129	0.137347	Survival Phenotype	Survival/HER2 high
TCGA-C8-A12X-01A-11R-A115-07	1.20678	-0.177701	-1.40598	-1.8407	0.679704	-1.06748	-1.30928	Survival Phenotype	Survival/HER2 low
TCGA-C8-A12Y-01A-11R-A12D-07	0.287616	0.452547	-0.772386	-0.200532	0.113998	-0.753216	-1.2758	Survival Phenotype	Survival/HER2 low
TCGA-C8-A12Z-01A-11R-A115-07	0.794525	-0.195279	-0.830924	1.75761	0.384214	-0.20829	-0.925566	Survival Phenotype	Survival/HER2 high
TCGA-C8-A130-01A-31R-A115-07	0.938941	1.25091	-0.791444	-0.255205	-0.413793	-0.605051	-0.194139	Survival Phenotype	Survival/HER2 low
TCGA-C8-A131-01A-11R-A115-07	-2.09705	0.626231	1.35352	-0.194856	-1.42108	0.881627	0.439195	Growth Phenotype	Growth/BAD high
TCGA-C8-A132-01A-31R-A115-07	-0.840865	-0.56316	1.73976	1.28659	-0.268521	0.501287	1.35855	Growth Phenotype	Growth/BAD low
TCGA-C8-A133-01A-32R-A12D-07	1.48788	-0.672764	-1.73108	1.56642	1.36931	-1.36914	-2.00453	Survival Phenotype	Survival/HER2 high
TCGA-C8-A134-01A-11R-A115-07	-0.243318	2.01976	0.375508	-0.490245	-1.81991	1.35173	0.803924	Growth Phenotype	Growth/BAD high
TCGA-C8-A135-01A-11R-A115-07	-0.0118476	0.824332	0.723842	1.42506	-0.592095	-0.2297	0.15012	Growth Phenotype	Survival/HER2 high
TCGA-C8-A137-01A-11R-A115-07	1.12112	1.1351	-0.566707	1.87792	-0.345901	-0.884928	-0.766418	Survival Phenotype	Survival/HER2 high
TCGA-C8-A138-01A-11R-A115-07	0.73786	0.134258	0.175959	-1.40537	0.136072	0.0213172	0.28774	Growth Phenotype	Survival/HER2 low
TCGA-C8-A1HE-01A-11R-A13Q-07	1.10691	-1.46712	-0.875208	-0.0792924	1.07289	-1.13917	-1.0027	Survival Phenotype	Survival/HER2 low
TCGA-C8-A1HF-01A-11R-A137-07	0.478713	1.46077	0.282927	0.236976	-0.385769	-0.307175	0.0490412	Growth Phenotype	Survival/HER2 low
TCGA-C8-A1HG-01A-11R-A137-07	1.19283	1.47626	-0.967563	-0.134551	0.143077	-1.02848	-0.807357	Survival Phenotype	Survival/HER2 low
TCGA-C8-A1HI-01A-11R-A137-07	0.817622	-0.423295	0.0873524	0.970636	1.05969	-0.570656	-0.615614	Survival Phenotype	Survival/HER2 high
TCGA-C8-A1HJ-01A-11R-A13Q-07	-1.28507	2.31651	1.43598	-0.0714692	-1.87363	2.29253	0.972181	Growth Phenotype	Growth/BAD high
TCGA-C8-A1HK-01A-21R-A13Q-07	1.21066	0.769985	-0.46528	1.90285	0.463661	-0.941929	-0.5461	Survival Phenotype	Survival/HER2 high
TCGA-C8-A1HL-01A-11R-A137-07	1.25789	0.50264	-0.799574	1.40633	0.853999	-0.993994	-0.151082	Survival Phenotype	Survival/HER2 high
TCGA-C8-A1HM-01A-12R-A137-07	0.662882	1.11638	-0.680607	-1.0106	0.860125	-0.652685	-0.252596	Survival Phenotype	Survival/HER2 low
TCGA-C8-A1HN-01A-11R-A137-07	0.989382	1.14879	-1.53653	0.807447	1.01955	-1.05189	-0.964094	Survival Phenotype	Survival/HER2 high
TCGA-C8-A1HO-01A-11R-A13Q-07	1.28751	0.168887	-1.27359	0.261314	1.24887	-1.32335	-1.43482	Survival Phenotype	Survival/HER2 high
TCGA-C8-A26V-01A-11R-A16F-07	0.113365	0.306741	-0.361698	-0.277454	0.617279	-0.661566	-0.309875	Survival Phenotype	Survival/HER2 low
TCGA-C8-A26W-01A-11R-A16F-07	0.611269	0.771006	0.433306	-0.795013	0.19281	-0.408076	0.12606	Growth Phenotype	Survival/HER2 low
TCGA-C8-A26X-01A-31R-A16F-07	-0.683274	0.314171	0.536197	-0.144924	-0.807506	0.106035	0.666207	Growth Phenotype	Growth/BAD low
TCGA-C8-A26Y-01A-11R-A16F-07	-1.7971	0.378047	-0.0296925	-0.681304	-0.859673	1.168	-0.129252	Growth Phenotype	Growth/BAD high
TCGA-C8-A26Z-01A-11R-A16F-07	1.14415	-0.23627	-0.779714	0.833449	1.3173	-1.27477	-1.13587	Survival Phenotype	Survival/HER2 high
TCGA-C8-A273-01A-11R-A16F-07	0.334872	0.0856354	0.146701	-1.49315	0.642823	-0.853744	-0.788086	Survival Phenotype	Survival/HER2 low
TCGA-C8-A274-01A-11R-A16F-07	1.29399	-0.464442	-0.812374	-0.461719	0.744581	-0.922443	-0.730832	Survival Phenotype	Survival/HER2 low
TCGA-C8-A275-01A-21R-A16F-07	0.852845	0.691389	-0.289462	-0.0902881	-0.122895	-0.168808	0.329655	Survival Phenotype	Survival/HER2 low
TCGA-C8-A278-01A-11R-A169-07	0.352314	1.29764	0.227002	0.667342	-0.118062	-0.161348	0.674024	Growth Phenotype	Survival/HER2 high
TCGA-C8-A27A-01A-11R-A169-07	1.19748	1.34449	-1.38647	0.90287	0.903102	-0.596012	-0.626953	Survival Phenotype	Survival/HER2 high
TCGA-C8-A27B-01A-11R-A169-07	-2.12743	1.69935	0.511951	-1.82275	-1.8472	1.87559	1.22321	Growth Phenotype	Growth/BAD high
TCGA-C8-A3M7-01A-12R-A21T-07	-0.171178	-0.85044	1.16088	1.29412	0.0910049	0.354007	0.959443	Growth Phenotype	Growth/BAD low
TCGA-C8-A3M8-01A-11R-A213-07	0.507339	-0.0477416	-1.03528	0.268911	0.868737	-0.868714	-0.702882	Survival Phenotype	Survival/HER2 high
TCGA-C8-A8HP-01A-11R-A36F-07	0.0583001	0.677796	0.324177	-0.710144	-0.963436	0.927774	-0.0192531	Growth Phenotype	Survival/HER2 low
TCGA-C8-A8HQ-01A-11R-A36F-07	-0.45576	0.115756	1.3613	-1.12657	0.431964	0.518389	0.497458	Growth Phenotype	Growth/BAD low
TCGA-C8-A8HR-01A-11R-A36F-07	-1.79853	-0.0788672	1.46837	-1.79803	-0.900008	0.802305	1.31724	Growth Phenotype	Growth/BAD high
TCGA-D8-A13Y-01A-11R-A115-07	1.2969	1.48605	-1.27391	0.564131	0.271839	0.116657	0.118001	Survival Phenotype	Survival/HER2 high
TCGA-D8-A13Z-01A-11R-A115-07	-0.517987	0.779141	0.742222	-0.500781	-0.637451	1.22347	1.55466	Growth Phenotype	Growth/BAD high
TCGA-D8-A140-01A-11R-A115-07	0.41782	-0.653923	-0.932689	-1.18406	1.24682	-0.690264	-0.155227	Survival Phenotype	Survival/HER2 low
TCGA-D8-A141-01A-11R-A115-07	-0.447419	-0.688663	1.37508	-0.969408	-0.0460515	0.123464	1.42442	Growth Phenotype	Growth/BAD low
TCGA-D8-A142-01A-11R-A115-07	-0.753541	0.393683	0.198802	-0.0193511	-1.70131	1.50972	1.18997	Growth Phenotype	Growth/BAD high
TCGA-D8-A143-01A-11R-A115-07	-0.596609	1.85687	1.16647	-0.680696	-1.5254	0.521579	0.465372	Growth Phenotype	Growth/BAD high
TCGA-D8-A145-01A-11R-A115-07	-0.466936	-1.07495	1.57841	-0.845342	0.595394	0.167737	0.844696	Growth Phenotype	Growth/BAD low
TCGA-D8-A146-01A-31R-A115-07	0.0668522	-1.30785	1.05169	-0.549996	0.854297	0.0813522	0.87988	Growth Phenotype	Growth/BAD low
TCGA-D8-A147-01A-11R-A115-07	-0.70919	1.18374	0.555393	-0.532592	-1.97545	2.12868	1.41594	Growth Phenotype	Growth/BAD high
TCGA-D8-A1J8-01A-11R-A13Q-07	0.201503	-0.124903	0.773936	-1.01929	0.832126	-0.115477	1.00397	Growth Phenotype	Growth/BAD low
TCGA-D8-A1J9-01A-11R-A13Q-07	1.07991	-0.187029	-1.00561	1.25069	0.311961	-0.508329	0.406116	Survival Phenotype	Survival/HER2 high
TCGA-D8-A1JA-01A-11R-A13Q-07	-0.486572	-0.908849	1.73383	0.497876	-0.170951	0.107202	0.702874	Growth Phenotype	Growth/BAD low
TCGA-D8-A1JB-01A-11R-A13Q-07	-0.853094	-0.940126	1.37402	-0.323574	0.472367	0.217531	1.08357	Growth Phenotype	Growth/BAD low
TCGA-D8-A1JC-01A-11R-A13Q-07	0.554602	0.138892	-0.0559475	0.611476	0.678853	-0.396938	0.139174	Survival Phenotype	Survival/HER2 high
TCGA-D8-A1JD-01A-11R-A13Q-07	0.781901	0.581447	-0.540895	0.571299	0.152996	-0.990799	0.0917265	Survival Phenotype	Survival/HER2 high
TCGA-D8-A1JE-01A-11R-A13Q-07	0.942851	-0.862527	-0.350242	0.416777	0.950533	-0.743679	0.497483	Survival Phenotype	Survival/HER2 high
TCGA-D8-A1JF-01A-11R-A13Q-07	0.874398	-0.413531	-0.605933	1.48214	0.246969	-0.986154	0.00434472	Survival Phenotype	Survival/HER2 high
TCGA-D8-A1JG-01B-11R-A13Q-07	0.356575	0.455902	0.510436	-0.0784651	0.22663	-0.215175	0.592037	Growth Phenotype	Survival/HER2 low
TCGA-D8-A1JH-01A-11R-A13Q-07	-0.263392	-1.34488	1.27636	0.0397394	0.243777	-0.104788	1.23958	Growth Phenotype	Growth/BAD low
TCGA-D8-A1JI-01A-11R-A13Q-07	1.06729	-0.821055	-1.54718	-0.0416723	1.32575	-1.16737	-1.41288	Survival Phenotype	Survival/HER2 low
TCGA-D8-A1JJ-01A-31R-A14M-07	0.208804	0.45998	-0.115878	-1.18751	0.292546	-0.319851	0.322015	Growth Phenotype	Survival/HER2 low
TCGA-D8-A1JK-01A-11R-A13Q-07	-1.59126	0.350707	0.942721	0.181366	-1.06372	0.236259	0.786251	Growth Phenotype	Growth/BAD high
TCGA-D8-A1JL-01A-11R-A13Q-07	-1.31299	0.736469	1.57625	-0.512919	-1.68923	1.96216	1.77999	Growth Phenotype	Growth/BAD high
TCGA-D8-A1JM-01A-11R-A13Q-07	-0.0199629	1.83624	0.253228	-0.599127	-1.74349	1.75566	-0.0912894	Growth Phenotype	Growth/BAD high
TCGA-D8-A1JN-01A-11R-A13Q-07	1.41151	-1.37165	-1.58416	1.07357	1.13598	-1.01901	-1.68499	Survival Phenotype	Survival/HER2 high
TCGA-D8-A1JP-01A-11R-A13Q-07	-0.639214	0.0882456	-0.409601	0.493165	-0.00901845	-0.286505	0.422499	Growth Phenotype	Survival/HER2 high
TCGA-D8-A1JS-01A-11R-A13Q-07	1.31896	-0.755789	-1.74586	1.26186	1.27145	-1.29491	-2.00772	Survival Phenotype	Survival/HER2 high
TCGA-D8-A1JT-01A-31R-A13Q-07	0.19328	-0.237177	-1.46355	0.551678	1.22084	-1.19923	-1.35919	Survival Phenotype	Survival/HER2 high
TCGA-D8-A1JU-01A-11R-A13Q-07	-0.389888	-1.81241	1.06846	-0.895971	0.158078	0.112664	1.27043	Growth Phenotype	Growth/BAD low
TCGA-D8-A1X5-01A-11R-A14D-07	0.43115	-0.529438	-1.28609	0.028498	1.00624	-1.13943	-0.444588	Survival Phenotype	Survival/HER2 low
TCGA-D8-A1X6-01A-11R-A14M-07	1.0419	0.312309	-1.48576	-0.285713	1.21443	-1.15124	-1.14329	Survival Phenotype	Survival/HER2 low
TCGA-D8-A1X7-01A-11R-A14M-07	0.920932	-0.578307	-0.662286	1.05494	1.12166	-0.664787	0.00445674	Survival Phenotype	Survival/HER2 high
TCGA-D8-A1X8-01A-11R-A14M-07	-0.155763	-0.799141	0.749722	-0.802418	0.788953	-0.637559	0.32579	Survival Phenotype	Growth/BAD low
TCGA-D8-A1X9-01A-12R-A157-07	0.552078	-0.0400894	-0.824524	-0.285872	0.938196	-0.861592	0.500402	Survival Phenotype	Survival/HER2 low
TCGA-D8-A1XA-01A-11R-A14D-07	0.0727559	-0.427523	-0.671618	-1.193	1.1357	-0.96583	-0.690088	Survival Phenotype	Survival/HER2 low
TCGA-D8-A1XB-01A-11R-A14D-07	0.222351	-0.521805	0.403884	0.229389	0.418884	-0.474973	0.403217	Survival Phenotype	Growth/BAD low
TCGA-D8-A1XC-01A-11R-A14D-07	1.07618	-1.38264	-1.42427	0.922625	1.33777	-1.19947	-1.655	Survival Phenotype	Survival/HER2 high
TCGA-D8-A1XD-01A-11R-A14D-07	1.11139	-0.130228	-0.067406	1.60731	0.707474	-0.988222	-0.141829	Survival Phenotype	Survival/HER2 high
TCGA-D8-A1XF-01A-11R-A14D-07	1.08338	1.27412	-1.58668	0.568834	0.932059	-1.04739	-1.57099	Survival Phenotype	Survival/HER2 high
TCGA-D8-A1XG-01A-11R-A14D-07	0.770288	-1.13732	-0.0320423	-1.28332	0.410558	-0.645337	-0.323551	Survival Phenotype	Survival/HER2 low
TCGA-D8-A1XJ-01A-11R-A14M-07	1.15703	0.634949	-0.649854	1.48149	0.037829	-0.401436	-0.638439	Survival Phenotype	Survival/HER2 high
TCGA-D8-A1XK-01A-21R-A14M-07	-2.2359	2.23125	1.6485	-1.21071	-1.6657	1.98215	0.938983	Growth Phenotype	Growth/BAD high
TCGA-D8-A1XL-01A-11R-A14M-07	0.681021	1.46855	-0.81118	-0.342651	-0.349841	-0.736066	-1.12082	Survival Phenotype	Survival/HER2 low
TCGA-D8-A1XM-01A-21R-A14M-07	0.257418	-0.335829	0.438162	0.512656	0.379093	-0.210429	0.856758	Survival Phenotype	Survival/HER2 high
TCGA-D8-A1XO-01A-11R-A14M-07	0.895058	-1.18669	-0.120091	0.511168	0.572823	-0.783088	0.259913	Survival Phenotype	Survival/HER2 high
TCGA-D8-A1XQ-01A-11R-A14M-07	-1.2549	0.876044	0.59482	-1.48423	-1.5269	1.22249	1.12221	Growth Phenotype	Growth/BAD high
TCGA-D8-A1XR-01A-11R-A14M-07	0.879776	-0.71927	-1.28445	-0.194204	1.26085	-0.771242	-0.746397	Survival Phenotype	Survival/HER2 low
TCGA-D8-A1XS-01A-11R-A14M-07	0.863839	-0.125635	-0.797836	0.380082	0.90847	-1.17819	-0.132676	Survival Phenotype	Survival/HER2 high
TCGA-D8-A1XT-01A-11R-A14M-07	0.235854	0.0109143	0.700286	0.0702553	-0.606354	-0.173317	0.843761	Growth Phenotype	Growth/BAD low
TCGA-D8-A1XU-01A-11R-A14M-07	1.16751	-1.10407	-1.1096	0.339907	1.01132	-0.629446	-0.284719	Survival Phenotype	Survival/HER2 high
TCGA-D8-A1XV-01A-11R-A14M-07	1.28796	-1.66055	-1.75335	1.22198	1.20723	-1.26874	-1.98269	Survival Phenotype	Survival/HER2 high
TCGA-D8-A1XW-01A-11R-A14M-07	0.624675	-0.460567	-0.562783	-1.47241	-1.66654	1.98605	1.74361	Growth Phenotype	Survival/HER2 low
TCGA-D8-A1XY-01A-11R-A14M-07	0.140746	-1.02429	-0.228828	0.0552375	1.14429	-0.575703	-0.0015751	Survival Phenotype	Survival/HER2 low
TCGA-D8-A1XZ-01A-11R-A14M-07	0.687629	1.05787	-0.782211	0.607353	0.117565	-1.11513	-0.240217	Survival Phenotype	Survival/HER2 high
TCGA-D8-A1Y0-01A-11R-A14M-07	-0.296373	0.0599339	0.56312	-1.19325	0.55999	-0.224564	1.02436	Growth Phenotype	Growth/BAD low
TCGA-D8-A1Y1-01A-21R-A14M-07	0.704913	0.503625	-0.749806	0.297335	0.491756	-0.915492	0.167897	Survival Phenotype	Survival/HER2 high
TCGA-D8-A1Y2-01A-11R-A157-07	-0.736218	0.295106	0.229142	-1.36985	-0.56477	-0.0562516	0.938396	Growth Phenotype	Growth/BAD high
TCGA-D8-A1Y3-01A-11R-A157-07	0.837833	2.32213	-1.6072	-0.973999	-0.817175	-1.2296	-1.81881	Survival Phenotype	Survival/HER2 low
TCGA-D8-A27E-01A-11R-A16F-07	0.971845	-1.39766	-1.0487	-0.444504	1.12572	-1.1406	-1.10609	Survival Phenotype	Survival/HER2 low
TCGA-D8-A27F-01A-11R-A16F-07	-1.8725	1.30896	1.51657	0.0641101	-2.04132	2.05002	1.7462	Growth Phenotype	Growth/BAD high
TCGA-D8-A27G-01A-11R-A16F-07	0.541604	-0.521511	0.511254	0.465606	0.0441996	-0.564128	0.220824	Survival Phenotype	Survival/HER2 high
TCGA-D8-A27H-01A-11R-A16F-07	-0.507254	-0.0365607	0.626819	0.18016	-1.83515	2.18602	1.75715	Growth Phenotype	Growth/BAD low
TCGA-D8-A27I-01A-11R-A16F-07	-0.459417	-0.914126	1.63582	-0.869344	-0.0432134	0.34896	1.36876	Growth Phenotype	Growth/BAD low
TCGA-D8-A27K-01A-11R-A16F-07	-0.547265	-1.28628	1.16153	0.431618	0.0878788	-0.0476708	0.615204	Growth Phenotype	Growth/BAD low
TCGA-D8-A27L-01A-11R-A16F-07	-0.419487	-1.02155	1.38283	-0.845635	0.249331	0.353149	1.28496	Growth Phenotype	Growth/BAD low
TCGA-D8-A27M-01A-11R-A16F-07	-1.20124	0.0381872	1.283	-1.7777	-1.86874	2.25993	1.89162	Growth Phenotype	Growth/BAD high
TCGA-D8-A27N-01A-11R-A16F-07	0.354684	0.0873235	-0.238851	-0.84423	-0.265533	-0.68263	0.29047	Growth Phenotype	Survival/HER2 low
TCGA-D8-A27P-01A-11R-A16F-07	0.310638	-1.23596	0.206113	1.23149	0.906887	-0.360261	-0.202519	Survival Phenotype	Survival/HER2 high
TCGA-D8-A27R-01A-11R-A16F-07	0.954593	0.978705	0.374669	1.05964	0.436104	-0.380009	-0.369628	Survival Phenotype	Survival/HER2 high
TCGA-D8-A27T-01A-11R-A16F-07	0.00423106	-0.628508	0.654143	0.22994	0.355747	-0.341708	0.430642	Survival Phenotype	Growth/BAD low
TCGA-D8-A27V-01A-12R-A17B-07	0.686142	-1.17338	1.1902	1.31686	0.670343	0.741712	0.203072	Survival Phenotype	Growth/BAD low
TCGA-D8-A27W-01A-11R-A16F-07	1.10418	0.891139	-0.669962	1.11015	1.05163	-0.96847	-0.401786	Survival Phenotype	Survival/HER2 high
TCGA-D8-A3Z5-01A-41R-A24H-07	-1.43495	-1.55987	1.35846	-1.05376	0.177819	0.631862	-0.28172	Growth Phenotype	Growth/BAD low
TCGA-D8-A3Z6-01A-11R-A239-07	0.618612	-0.990404	-0.303864	0.496708	0.600363	-0.485829	-0.408729	Survival Phenotype	Survival/HER2 high
TCGA-D8-A4Z1-01A-21R-A266-07	-1.10932	-1.36536	1.5739	-0.965396	0.126961	0.859832	0.785106	Growth Phenotype	Growth/BAD low
TCGA-D8-A73U-01A-11R-A33J-07	-0.334524	-1.89232	0.737394	-1.74521	0.147972	0.491637	1.19966	Growth Phenotype	Growth/BAD low
TCGA-D8-A73W-01A-22R-A352-07	-1.11953	-1.70891	-0.395418	-1.47242	0.672898	0.299907	0.312302	Growth Phenotype	Growth/BAD low
TCGA-D8-A73X-01A-11R-A32P-07	0.513311	-0.956523	-0.365724	0.99764	0.783369	-0.497391	-0.301282	Survival Phenotype	Survival/HER2 high
TCGA-E2-A105-01A-11R-A10J-07	1.05796	0.627558	-0.871732	0.316665	0.975268	-1.05509	-1.3575	Survival Phenotype	Survival/HER2 high
TCGA-E2-A106-01A-11R-A10J-07	1.33384	-0.767276	-1.18112	0.985706	1.39405	-0.874443	-1.49507	Survival Phenotype	Survival/HER2 high
TCGA-E2-A107-01A-11R-A10J-07	1.09034	0.605675	-0.925444	0.856977	0.327732	-0.975882	-1.48604	Survival Phenotype	Survival/HER2 high
TCGA-E2-A108-01A-13R-A10J-07	-1.88456	-0.523303	1.75727	-1.12712	-0.944653	1.22085	1.83139	Growth Phenotype	Growth/BAD low
TCGA-E2-A109-01A-11R-A10J-07	1.15207	1.0102	-0.908669	1.20989	0.705755	-1.06676	-0.672949	Survival Phenotype	Survival/HER2 high
TCGA-E2-A10A-01A-21R-A115-07	0.647406	-0.403818	-0.583267	-1.21846	1.15704	-1.03344	-0.300333	Survival Phenotype	Survival/HER2 low
TCGA-E2-A10B-01A-11R-A10J-07	0.809211	-0.0891097	-0.159833	0.158045	0.881208	-0.675939	-0.0258517	Survival Phenotype	Survival/HER2 low
TCGA-E2-A10C-01A-21R-A10J-07	0.610016	0.583927	-1.12426	-0.383474	0.43044	-0.670447	-1.13907	Survival Phenotype	Survival/HER2 low
TCGA-E2-A10E-01A-21R-A10J-07	0.341226	-0.927041	0.0961769	0.524501	0.855272	-0.663116	-0.448941	Survival Phenotype	Survival/HER2 high
TCGA-E2-A10F-01A-11R-A10J-07	-0.0776822	-0.385835	0.65669	-0.767213	-0.00312185	-0.0567495	0.87388	Growth Phenotype	Growth/BAD low
TCGA-E2-A14N-01A-31R-A137-07	-2.22984	2.33282	-0.0675112	-0.0784557	-1.97578	1.13286	-0.38548	Growth Phenotype	Growth/BAD high
TCGA-E2-A14O-01A-31R-A115-07	1.19351	0.441341	-1.71215	1.27467	1.27698	-1.30856	-1.95951	Survival Phenotype	Survival/HER2 high
TCGA-E2-A14P-01A-31R-A12D-07	-0.563923	1.08082	0.307307	1.75141	-0.692989	-0.190794	-0.771935	Survival Phenotype	Survival/HER2 high
TCGA-E2-A14Q-01A-11R-A12D-07	0.0486576	-0.470513	1.00239	1.09063	0.968715	-0.283024	-0.431634	Survival Phenotype	Growth/BAD low
TCGA-E2-A14R-01A-11R-A115-07	0.209735	1.89216	-0.568064	-0.0540851	-1.90185	1.48152	0.029541	Growth Phenotype	Survival/HER2 low
TCGA-E2-A14S-01A-11R-A12D-07	1.10672	0.313362	-1.39485	-0.602111	0.77301	-1.24182	-0.762497	Survival Phenotype	Survival/HER2 low
TCGA-E2-A14T-01A-11R-A115-07	0.784211	-0.00510355	-1.46341	1.03858	1.12605	-0.939694	-1.32993	Survival Phenotype	Survival/HER2 high
TCGA-E2-A14U-01A-11R-A22K-07	-1.52159	-1.30931	1.6777	0.870592	0.319077	0.114208	-0.628043	Growth Phenotype	Growth/BAD low
TCGA-E2-A14V-01A-11R-A12D-07	0.298015	0.762194	0.0335031	1.42339	0.587326	-0.59901	-0.846751	Survival Phenotype	Survival/HER2 high
TCGA-E2-A14W-01A-11R-A12D-07	1.17447	1.23823	-1.63599	0.606247	1.13165	-1.24235	-1.86254	Survival Phenotype	Survival/HER2 high
TCGA-E2-A14X-01A-11R-A115-07	0.367509	0.509359	0.354112	0.627366	-1.39138	2.1291	1.28925	Growth Phenotype	Survival/HER2 high
TCGA-E2-A14Y-01A-21R-A12D-07	-1.46188	1.63683	0.137667	-0.226653	-1.97172	2.24673	0.0495306	Growth Phenotype	Growth/BAD high
TCGA-E2-A14Z-01A-11R-A115-07	-0.413816	0.316789	0.390467	-1.00766	-0.155104	-0.0301611	0.33889	Growth Phenotype	Growth/BAD high
TCGA-E2-A150-01A-11R-A12D-07	-1.16832	0.714699	0.673237	-1.57519	-1.56983	0.80784	1.23633	Growth Phenotype	Growth/BAD high
TCGA-E2-A152-01A-11R-A12D-07	0.858745	-0.301485	0.414538	1.47325	0.368396	-0.31879	0.760037	Survival Phenotype	Survival/HER2 high
TCGA-E2-A153-01A-12R-A12D-07	-0.0201159	-1.30226	0.741234	-0.506082	0.0204477	-0.0144418	0.744858	Growth Phenotype	Growth/BAD low
TCGA-E2-A154-01A-11R-A115-07	0.92215	-0.0759822	-0.93745	0.875801	0.778747	-0.753664	-0.678762	Survival Phenotype	Survival/HER2 high
TCGA-E2-A155-01A-11R-A12D-07	0.804067	-0.18421	-1.55542	1.71527	1.29535	-1.30322	-1.6057	Survival Phenotype	Survival/HER2 high
TCGA-E2-A156-01A-11R-A12D-07	1.03223	-0.741559	-1.41413	1.10203	1.31322	-1.25191	-1.31233	Survival Phenotype	Survival/HER2 high
TCGA-E2-A158-01A-11R-A12D-07	1.24547	0.859312	0.516386	-0.778233	-1.77349	2.06986	-0.562489	Growth Phenotype	Survival/HER2 low
TCGA-E2-A159-01A-11R-A115-07	-0.506406	0.75536	1.04216	-1.7261	-1.18079	2.26256	1.62172	Growth Phenotype	Growth/BAD high
TCGA-E2-A15A-01A-11R-A12D-07	0.904852	0.433062	0.00551664	-0.116705	0.78864	-1.03345	-0.186111	Survival Phenotype	Survival/HER2 low
TCGA-E2-A15A-06A-11R-A12D-07	0.793068	0.622387	-0.367019	-0.582279	0.487748	-0.715962	-0.21286	Survival Phenotype	Survival/HER2 low
TCGA-E2-A15C-01A-31R-A12D-07	-0.166172	-1.35015	0.672958	0.144553	0.857942	-0.434748	-0.0380924	Survival Phenotype	Growth/BAD low
TCGA-E2-A15D-01A-11R-A115-07	-0.450699	-1.15395	0.482487	1.04062	0.0861352	-0.290749	0.316794	Survival Phenotype	Growth/BAD low
TCGA-E2-A15E-01A-11R-A12D-07	-0.308105	-0.267276	1.1452	1.57242	0.362751	-0.17572	0.142484	Survival Phenotype	Growth/BAD low
TCGA-E2-A15E-06A-11R-A12D-07	1.17661	-0.428715	-1.59307	1.60264	1.28099	-1.28861	-1.53268	Survival Phenotype	Survival/HER2 high
TCGA-E2-A15F-01A-11R-A115-07	0.0596193	-0.13204	0.674942	-1.32311	0.694549	-0.300166	0.0291943	Growth Phenotype	Growth/BAD low
TCGA-E2-A15G-01A-11R-A12D-07	1.08912	-0.963989	-0.961704	-0.458754	1.28724	-1.18671	-1.05642	Survival Phenotype	Survival/HER2 low
TCGA-E2-A15H-01A-11R-A12D-07	-0.0935282	0.14974	-0.093317	0.848262	0.706793	-0.717704	-0.783915	Survival Phenotype	Survival/HER2 high
TCGA-E2-A15I-01A-21R-A137-07	-0.357985	-1.5891	1.09743	0.0189645	0.935364	-0.172571	0.45517	Survival Phenotype	Growth/BAD low
TCGA-E2-A15J-01A-11R-A12P-07	-0.32386	-0.510407	-1.48858	1.43554	0.393569	-1.06674	-1.3277	Survival Phenotype	Survival/HER2 high
TCGA-E2-A15K-01A-11R-A12P-07	0.448187	0.120945	-0.126674	0.35885	0.764995	-0.423254	-0.205143	Survival Phenotype	Survival/HER2 high
TCGA-E2-A15K-06A-11R-A12P-07	1.20758	-0.561948	-1.49877	0.510648	1.42912	-1.12714	-1.92184	Survival Phenotype	Survival/HER2 high
TCGA-E2-A15L-01A-11R-A12D-07	0.445652	-0.47056	-0.210208	0.840413	0.832094	-0.76232	-0.0829496	Survival Phenotype	Survival/HER2 high
TCGA-E2-A15M-01A-11R-A12D-07	-0.250175	-0.311638	1.05053	-0.858558	0.119618	0.871593	1.70887	Growth Phenotype	Growth/BAD low
TCGA-E2-A15O-01A-11R-A115-07	0.167476	0.28469	0.0354171	-0.905147	0.966438	-0.872172	-0.880694	Survival Phenotype	Survival/HER2 low
TCGA-E2-A15P-01A-11R-A115-07	0.765227	-0.849416	-0.000308063	0.481051	0.941005	-0.511873	-0.210324	Survival Phenotype	Survival/HER2 high
TCGA-E2-A15R-01A-11R-A115-07	0.658492	-0.0883349	-1.42601	0.794667	1.26132	-1.27058	-1.22922	Survival Phenotype	Survival/HER2 high
TCGA-E2-A15S-01A-11R-A115-07	1.33891	0.670226	-1.39261	1.27786	1.20317	-1.06317	-1.25175	Survival Phenotype	Survival/HER2 high
TCGA-E2-A15T-01A-11R-A115-07	0.55528	-0.437517	-0.365636	-0.440378	1.31215	-1.15751	-1.37175	Survival Phenotype	Survival/HER2 low
TCGA-E2-A1AZ-01A-11R-A12P-07	-0.897662	1.60205	1.26505	-1.20096	-1.62051	1.49768	1.63212	Growth Phenotype	Growth/BAD high
TCGA-E2-A1B0-01A-11R-A12P-07	-0.375506	0.587761	1.08283	1.25825	-0.736489	0.298813	1.07672	Growth Phenotype	Growth/BAD low
TCGA-E2-A1B1-01A-21R-A12P-07	-1.55628	-0.747553	1.65985	0.520386	-0.0527759	1.24792	1.7445	Growth Phenotype	Growth/BAD low
TCGA-E2-A1B4-01A-11R-A12P-07	0.830457	-1.14124	-0.85406	0.457617	0.849654	-0.883109	-1.49761	Survival Phenotype	Survival/HER2 high
TCGA-E2-A1B5-01A-21R-A12P-07	-1.31789	-0.284611	0.63711	-0.383025	0.232791	0.541343	0.968796	Growth Phenotype	Growth/BAD low
TCGA-E2-A1B6-01A-31R-A12P-07	-0.258342	2.02049	0.232046	0.536867	-1.89441	2.20918	0.752095	Growth Phenotype	Growth/BAD high
TCGA-E2-A1BC-01A-11R-A12P-07	-0.637218	-1.67487	0.917567	0.981077	0.752961	-0.431948	0.283495	Survival Phenotype	Growth/BAD low
TCGA-E2-A1BD-01A-11R-A12P-07	0.820582	-0.502596	-1.00984	0.39392	0.580022	-0.587789	-0.973321	Survival Phenotype	Survival/HER2 high
TCGA-E2-A1IE-01A-11R-A13Q-07	0.947895	-0.0476703	-1.3726	1.48173	1.14273	-1.24871	-1.46908	Survival Phenotype	Survival/HER2 high
TCGA-E2-A1IF-01A-11R-A144-07	-1.00399	-0.367812	0.499015	-1.34021	-0.337359	0.408157	-0.215312	Growth Phenotype	Growth/BAD low
TCGA-E2-A1IG-01A-11R-A144-07	-0.0998173	-0.456144	0.348443	-0.560589	0.15634	-0.436967	0.203665	Growth Phenotype	Growth/BAD low
TCGA-E2-A1IH-01A-11R-A13Q-07	-1.23638	-0.474663	0.740232	-0.261048	-0.165884	0.0886343	1.26537	Growth Phenotype	Growth/BAD low
TCGA-E2-A1II-01A-11R-A144-07	-1.1971	2.20256	-0.316066	-0.842916	-1.79818	1.15162	0.619244	Growth Phenotype	Growth/BAD high
TCGA-E2-A1IJ-01A-11R-A144-07	-0.971803	-1.19996	1.0185	-0.608925	0.0919175	0.383733	1.04796	Growth Phenotype	Growth/BAD low
TCGA-E2-A1IK-01A-11R-A144-07	0.463487	-0.742202	-0.267437	0.807993	1.10948	-0.59165	-1.00333	Survival Phenotype	Survival/HER2 high
TCGA-E2-A1IL-01A-11R-A14D-07	0.322338	-1.35307	0.133747	0.393614	0.910299	-0.421588	-0.146391	Survival Phenotype	Growth/BAD low
TCGA-E2-A1IN-01A-11R-A13Q-07	1.0638	-0.124721	-0.244121	0.602398	0.543611	-0.876207	0.0440466	Survival Phenotype	Survival/HER2 high
TCGA-E2-A1IO-01A-11R-A144-07	-0.310321	-0.918038	1.56021	0.333403	0.151986	0.148606	1.23024	Growth Phenotype	Growth/BAD low
TCGA-E2-A1IU-01A-11R-A14D-07	0.650314	-0.945187	-0.101655	0.959528	0.988116	-0.337892	-0.490558	Survival Phenotype	Survival/HER2 high
TCGA-E2-A1L6-01A-11R-A13Q-07	-0.372766	-0.991675	1.05801	0.160516	0.734166	0.0549609	0.521686	Survival Phenotype	Growth/BAD low
TCGA-E2-A1L7-01A-11R-A144-07	0.0315647	1.08674	1.00294	-0.213379	-0.267588	-0.295362	0.189781	Growth Phenotype	Growth/BAD high
TCGA-E2-A1L8-01A-11R-A13Q-07	0.463273	-0.748704	0.0578062	0.8822	0.444819	-0.324645	0.153609	Survival Phenotype	Survival/HER2 high
TCGA-E2-A1L9-01A-11R-A13Q-07	-0.583281	-0.470155	0.829965	0.0508453	-0.133933	-0.102192	0.827015	Growth Phenotype	Growth/BAD low
TCGA-E2-A1LA-01A-11R-A144-07	0.551401	0.456862	-0.14422	-1.22089	0.432324	-0.273202	-0.344892	Growth Phenotype	Survival/HER2 low
TCGA-E2-A1LB-01A-11R-A144-07	1.20516	-0.429434	-0.753296	1.88193	0.599091	-1.21141	-0.901041	Survival Phenotype	Survival/HER2 high
TCGA-E2-A1LE-01A-12R-A19W-07	0.684697	0.259286	0.748977	1.44577	-0.873682	0.345627	0.421862	Growth Phenotype	Survival/HER2 high
TCGA-E2-A1LG-01A-21R-A14M-07	-1.74998	0.777372	-0.984482	1.54963	-1.71268	2.12747	-0.177219	Growth Phenotype	Survival/HER2 high
TCGA-E2-A1LH-01A-11R-A14D-07	-0.594909	0.912039	0.260069	-1.21546	-1.90432	2.30578	1.10713	Growth Phenotype	Growth/BAD high
TCGA-E2-A1LI-01A-12R-A157-07	-0.654463	1.90525	0.333684	-0.346845	-1.8747	1.14339	0.496535	Growth Phenotype	Growth/BAD high
TCGA-E2-A1LK-01A-21R-A14D-07	-0.377917	1.71718	-0.53668	-0.0490807	-1.98552	2.34775	0.631268	Growth Phenotype	Growth/BAD high
TCGA-E2-A1LL-01A-11R-A144-07	-1.20609	1.61604	1.42478	0.967704	-1.52278	1.713	1.25323	Growth Phenotype	Growth/BAD high
TCGA-E2-A1LS-01A-12R-A157-07	1.28285	-0.180241	0.0026074	0.120956	-1.64709	0.964362	-0.454849	Growth Phenotype	Survival/HER2 low
TCGA-E2-A2P5-01A-11R-A19W-07	1.09992	1.22016	-0.827882	0.6808	0.211003	-0.936515	-1.11841	Survival Phenotype	Survival/HER2 high
TCGA-E2-A2P6-01A-11R-A19W-07	0.760287	-0.489765	-1.08285	-1.35997	0.520719	-0.643286	-0.932975	Survival Phenotype	Survival/HER2 low
TCGA-E2-A3DX-01A-21R-A213-07	-0.80603	-1.637	1.59568	0.785786	-0.0216548	0.345616	1.49104	Growth Phenotype	Growth/BAD low
TCGA-E2-A56Z-01A-12R-A29R-07	1.12018	0.322021	-1.28774	-1.10686	1.17663	-1.07732	-1.67064	Survival Phenotype	Survival/HER2 low
TCGA-E2-A570-01A-11R-A29R-07	-0.339997	-0.200192	0.000651425	-0.241478	0.0583607	-0.350491	-0.364745	Survival Phenotype	Survival/HER2 low
TCGA-E2-A572-01A-13R-A31O-07	1.45066	-0.453088	-1.67492	1.03125	0.534995	-0.961617	-2.01413	Survival Phenotype	Survival/HER2 high
TCGA-E2-A573-01A-11R-A29R-07	-2.17207	1.54723	0.884608	-1.72723	-1.90839	2.2335	0.776576	Growth Phenotype	Growth/BAD high
TCGA-E2-A574-01A-11R-A29R-07	-0.592594	2.25117	-1.6425	0.917784	-1.92367	2.17821	-1.53059	Growth Phenotype	Survival/HER2 high
TCGA-E2-A576-01A-11R-A31O-07	1.28493	0.42811	-1.60522	0.247718	0.389847	-0.847144	-1.97899	Survival Phenotype	Survival/HER2 high
TCGA-E2-A9RU-01A-11R-A41B-07	0.360544	1.42909	-1.22033	0.316692	-0.622051	-0.68893	-1.84436	Survival Phenotype	Survival/HER2 low
TCGA-E9-A1N3-01A-12R-A157-07	1.19681	-0.447386	-1.52684	0.544624	1.14942	-1.28906	-1.5101	Survival Phenotype	Survival/HER2 high
TCGA-E9-A1N4-01A-11R-A14M-07	-1.83089	-0.372065	-0.275956	0.873301	-0.0247181	-0.190879	0.850107	Growth Phenotype	Growth/BAD low
TCGA-E9-A1N5-01A-11R-A14D-07	0.182739	-0.245508	0.581901	-0.54352	0.292415	-0.479637	0.599385	Growth Phenotype	Growth/BAD low
TCGA-E9-A1N6-01A-11R-A144-07	-0.142314	0.769112	0.11162	0.0862042	-0.199917	-0.564579	0.0910669	Growth Phenotype	Survival/HER2 low
TCGA-E9-A1N8-01A-11R-A144-07	-0.680731	1.32169	0.0477314	-1.52401	-1.65757	1.47987	0.313842	Growth Phenotype	Growth/BAD high
TCGA-E9-A1N9-01A-11R-A14D-07	0.366777	0.841818	0.520224	1.17264	-0.158414	-0.598156	0.0345737	Survival Phenotype	Survival/HER2 high
TCGA-E9-A1NA-01A-11R-A144-07	-0.149289	0.840605	-1.03588	-0.794524	0.11503	0.0342986	0.0748773	Growth Phenotype	Survival/HER2 low
TCGA-E9-A1NC-01A-21R-A26B-07	-1.09203	0.78871	0.227232	-1.3009	-1.82887	2.31771	1.04033	Growth Phenotype	Growth/BAD high
TCGA-E9-A1ND-01A-11R-A144-07	-2.24118	0.843388	0.735174	-1.76974	-1.85707	2.30545	1.199	Growth Phenotype	Growth/BAD high
TCGA-E9-A1NE-01A-21R-A14M-07	-0.829137	-0.154909	1.8005	-0.240979	0.209773	0.278918	1.45684	Growth Phenotype	Growth/BAD low
TCGA-E9-A1NF-01A-11R-A14D-07	0.85503	-0.36467	-0.303053	-0.0622762	-0.00448932	-0.275026	0.566408	Survival Phenotype	Survival/HER2 low
TCGA-E9-A1NG-01A-21R-A14M-07	-0.74255	-1.05294	0.927422	-0.822845	-0.186672	1.09363	1.79921	Growth Phenotype	Growth/BAD low
TCGA-E9-A1NH-01A-11R-A14D-07	0.62231	-1.28268	0.183521	0.436768	0.458328	-0.0413539	0.666767	Survival Phenotype	Survival/HER2 high
TCGA-E9-A1NI-01A-11R-A14D-07	0.712833	0.266742	-0.30701	0.144267	0.982109	-0.713974	-0.640893	Survival Phenotype	Survival/HER2 low
TCGA-E9-A1QZ-01A-21R-A169-07	-0.273998	-0.608748	0.879688	0.0348725	0.0387792	0.317735	0.943693	Growth Phenotype	Growth/BAD low
TCGA-E9-A1R0-01A-22R-A16F-07	0.340207	-0.712797	0.313957	1.26444	0.369019	-0.145065	0.0306178	Survival Phenotype	Survival/HER2 high
TCGA-E9-A1R2-01A-11R-A14D-07	0.745558	0.281027	0.377691	0.162947	0.541878	-0.136649	-0.106839	Survival Phenotype	Survival/HER2 low
TCGA-E9-A1R3-01A-31R-A14M-07	-0.872486	-1.93028	1.0789	-0.282797	0.482743	0.625397	1.07819	Growth Phenotype	Growth/BAD low
TCGA-E9-A1R4-01A-21R-A14D-07	0.752309	-0.0314992	-0.331708	-1.66498	0.405771	-0.387206	0.369924	Growth Phenotype	Survival/HER2 low
TCGA-E9-A1R5-01A-11R-A14M-07	1.09346	-0.586232	-0.982977	0.450814	0.396652	-1.06931	-0.470627	Survival Phenotype	Survival/HER2 high
TCGA-E9-A1R6-01A-11R-A14D-07	1.22437	0.0909882	-1.39012	1.20875	1.29458	-1.29124	-1.10627	Survival Phenotype	Survival/HER2 high
TCGA-E9-A1R7-01A-11R-A14M-07	1.33808	-0.31147	-1.68375	1.01325	1.1409	-1.28108	-1.0207	Survival Phenotype	Survival/HER2 high
TCGA-E9-A1RA-01A-11R-A14D-07	-0.123078	-0.0126124	-0.495751	0.301331	-0.0621033	-0.42588	-0.257481	Survival Phenotype	Survival/HER2 low
TCGA-E9-A1RB-01A-11R-A157-07	-1.69146	1.69379	-0.744088	-1.24056	-0.401436	-0.667469	-0.63578	Growth Phenotype	Growth/BAD high
TCGA-E9-A1RC-01A-11R-A157-07	0.635976	-0.314589	-1.02614	0.683906	0.904551	-1.01313	-0.826726	Survival Phenotype	Survival/HER2 high
TCGA-E9-A1RD-01A-11R-A157-07	1.05433	-0.880413	-1.16564	-0.175853	1.21295	-1.1559	-0.512302	Survival Phenotype	Survival/HER2 low
TCGA-E9-A1RE-01A-11R-A157-07	1.08124	0.0634635	-1.49979	-0.346471	1.34688	-1.32157	-1.13213	Survival Phenotype	Survival/HER2 low
TCGA-E9-A1RF-01A-11R-A157-07	0.875069	0.152983	-0.430663	-0.895526	0.109083	-0.48241	-0.0290204	Survival Phenotype	Survival/HER2 low
TCGA-E9-A1RG-01A-11R-A14D-07	0.971824	0.881687	-1.41162	0.0718789	0.270691	-0.862104	-1.44712	Survival Phenotype	Survival/HER2 low
TCGA-E9-A1RH-01A-21R-A169-07	-0.21148	0.756918	0.676868	0.911584	-0.908513	-0.0626914	-0.0190289	Growth Phenotype	Survival/HER2 high
TCGA-E9-A1RI-01A-11R-A169-07	0.197065	-0.620221	0.29177	0.473983	0.942974	-0.799391	0.409491	Survival Phenotype	Survival/HER2 high
TCGA-E9-A226-01A-21R-A157-07	0.911013	-0.538086	-0.161933	0.574653	0.410736	-0.679907	0.577728	Survival Phenotype	Survival/HER2 high
TCGA-E9-A227-01A-11R-A157-07	0.44929	-0.661669	-0.224719	0.493029	0.905441	-0.291493	0.072519	Survival Phenotype	Survival/HER2 high
TCGA-E9-A228-01A-31R-A157-07	1.15182	0.606562	-1.35609	1.43906	1.13073	-1.22193	-0.966061	Survival Phenotype	Survival/HER2 high
TCGA-E9-A229-01A-31R-A157-07	0.460765	-0.36546	0.125667	-0.962835	0.465418	-0.472067	0.71414	Growth Phenotype	Survival/HER2 low
TCGA-E9-A22A-01A-11R-A157-07	0.924584	0.407751	-0.423501	-1.02277	-0.219778	-0.155295	0.715534	Growth Phenotype	Survival/HER2 low
TCGA-E9-A22B-01A-11R-A157-07	1.01313	-0.00198442	-0.622386	-0.407961	0.621261	-0.61382	-0.437892	Survival Phenotype	Survival/HER2 low
TCGA-E9-A22D-01A-11R-A157-07	0.505288	0.724237	-0.932017	-1.11713	0.93175	-0.833107	-0.0545016	Survival Phenotype	Survival/HER2 low
TCGA-E9-A22E-01A-11R-A157-07	0.853157	-0.523792	-0.473557	-1.18782	-0.104148	-0.275433	0.936641	Growth Phenotype	Survival/HER2 low
TCGA-E9-A22G-01A-11R-A157-07	-2.12011	2.16865	-0.879611	0.632091	-2.01594	1.76808	-0.197734	Growth Phenotype	Growth/BAD high
TCGA-E9-A22H-01A-11R-A157-07	1.08294	-0.0932904	-1.24527	0.238906	1.20687	-1.16722	-0.533237	Survival Phenotype	Survival/HER2 high
TCGA-E9-A243-01A-21R-A169-07	-2.1648	0.276229	0.132945	-1.33695	-1.28531	1.16768	1.76383	Growth Phenotype	Growth/BAD high
TCGA-E9-A244-01A-11R-A169-07	-1.50919	1.61248	-0.962146	-0.0999097	-1.94042	1.05123	0.218043	Growth Phenotype	Growth/BAD high
TCGA-E9-A245-01A-22R-A16F-07	1.195	-0.926044	-1.26238	1.30931	1.20685	-0.875883	-1.37674	Survival Phenotype	Survival/HER2 high
TCGA-E9-A247-01A-11R-A169-07	0.885255	1.18034	-0.521182	0.451073	0.494485	-0.782334	-1.21161	Survival Phenotype	Survival/HER2 high
TCGA-E9-A248-01A-11R-A169-07	0.397813	0.725555	-0.107746	-0.317741	-1.16273	0.943431	1.21035	Growth Phenotype	Survival/HER2 low
TCGA-E9-A249-01A-11R-A169-07	-0.0177216	0.0901231	-1.39384	0.453628	0.558746	-1.04594	-1.48188	Survival Phenotype	Survival/HER2 high
TCGA-E9-A24A-01A-11R-A169-07	0.582203	-1.40407	-0.770746	-1.32485	0.964178	-0.630377	0.616977	Survival Phenotype	Survival/HER2 low
TCGA-E9-A295-01A-11R-A16F-07	0.963064	-0.234181	0.0237018	1.25962	0.633039	0.774905	-0.23906	Survival Phenotype	Survival/HER2 high
TCGA-E9-A2JS-01A-11R-A180-07	1.13424	1.32362	-1.31498	-0.5759	0.728411	-0.983001	-0.923469	Survival Phenotype	Survival/HER2 low
TCGA-E9-A2JT-01A-22R-A18M-07	0.157556	-0.729247	0.81623	-1.43804	-0.581146	0.729258	1.70408	Growth Phenotype	Growth/BAD low
TCGA-E9-A3HO-01A-11R-A213-07	1.16633	0.990442	-1.20971	0.38791	-0.0436444	-0.762314	-1.22129	Survival Phenotype	Survival/HER2 high
TCGA-E9-A3Q9-01A-11R-A21T-07	1.18849	-2.11767	-1.29613	0.211424	0.688108	-0.869602	-1.51359	Survival Phenotype	Survival/HER2 high
TCGA-E9-A3QA-01A-61R-A22K-07	-2.18058	1.80068	1.39909	-1.57801	-1.91128	2.27797	1.46384	Growth Phenotype	Growth/BAD high
TCGA-E9-A3X8-01A-31R-A22U-07	0.577756	-0.392961	-0.780035	-0.347691	-0.571947	0.0717747	-1.51232	Survival Phenotype	Survival/HER2 low
TCGA-E9-A54X-01A-11R-A266-07	1.48694	0.2088	-1.60961	1.80661	1.41915	-1.17327	-1.99768	Survival Phenotype	Survival/HER2 high
TCGA-E9-A54Y-01A-11R-A466-07	1.50651	0.864804	-1.78117	-1.3518	0.334087	-1.29619	-2.02176	Survival Phenotype	Survival/HER2 low
TCGA-E9-A5FK-01A-11R-A27Q-07	0.0449496	-0.774851	-0.174715	-0.75409	-0.0853607	0.12542	-0.604232	Survival Phenotype	Survival/HER2 low
TCGA-E9-A5FL-01A-11R-A27Q-07	-1.53729	1.42162	0.511103	-0.567088	-1.96038	2.01237	-0.222926	Growth Phenotype	Growth/BAD high
TCGA-E9-A5UO-01A-11R-A28M-07	1.52903	-0.141691	-1.70769	1.70775	1.43104	-1.32285	-1.95208	Survival Phenotype	Survival/HER2 high
TCGA-E9-A5UP-01A-11R-A28M-07	-1.76773	-1.14391	-1.39912	-0.690324	0.722708	-0.833426	-1.82161	Survival Phenotype	Growth/BAD low
TCGA-E9-A6HE-01A-11R-A31O-07	-0.915418	0.305369	-0.349373	-0.735628	0.0245646	-0.319524	-1.3321	Growth Phenotype	Growth/BAD high
TCGA-EW-A1IW-01A-11R-A13Q-07	-1.39203	-0.0988364	1.36592	0.738527	-0.00990738	0.176938	0.41752	Growth Phenotype	Growth/BAD low
TCGA-EW-A1IX-01A-12R-A144-07	0.192	-1.69306	1.09571	-0.953123	0.794481	-0.441621	0.522062	Survival Phenotype	Growth/BAD low
TCGA-EW-A1IY-01A-11R-A13Q-07	-0.121401	-0.553938	1.15164	0.95657	0.363177	0.115634	1.32887	Growth Phenotype	Growth/BAD low
TCGA-EW-A1IZ-01A-11R-A13Q-07	-0.328929	0.293111	0.400906	-0.220958	0.0940294	0.139994	0.199079	Growth Phenotype	Survival/HER2 low
TCGA-EW-A1J1-01A-11R-A13Q-07	1.19199	-0.771127	-1.41135	1.38593	1.42759	-1.25376	-1.01713	Survival Phenotype	Survival/HER2 high
TCGA-EW-A1J2-01A-21R-A13Q-07	-1.15001	-1.78798	1.41	0.0607327	0.316106	0.21921	1.24667	Growth Phenotype	Growth/BAD low
TCGA-EW-A1J3-01A-11R-A13Q-07	-0.299253	-0.454603	0.153703	0.851088	0.924354	-0.377269	-0.269058	Survival Phenotype	Survival/HER2 high
TCGA-EW-A1J5-01A-11R-A13Q-07	-0.317256	-0.635208	0.386013	-1.25432	0.476966	-0.104301	0.5635	Growth Phenotype	Growth/BAD low
TCGA-EW-A1J6-01A-11R-A13Q-07	-0.240137	0.856286	-0.969819	-0.0271927	0.565628	-0.464661	-0.847548	Survival Phenotype	Survival/HER2 low
TCGA-EW-A1OV-01A-11R-A144-07	-0.919708	0.634238	0.41575	-0.348283	-0.832408	0.718392	0.937982	Growth Phenotype	Growth/BAD high
TCGA-EW-A1OW-01A-21R-A144-07	-0.662013	1.72546	0.931586	-0.490367	-1.92351	1.6912	1.26749	Growth Phenotype	Growth/BAD high
TCGA-EW-A1OX-01A-11R-A144-07	1.54511	-0.7276	-1.63713	1.8385	1.46039	-1.35246	-1.97487	Survival Phenotype	Survival/HER2 high
TCGA-EW-A1OY-01A-11R-A144-07	0.49578	1.02446	-0.999926	0.657294	0.0408386	-0.844156	-1.28367	Survival Phenotype	Survival/HER2 high
TCGA-EW-A1OZ-01A-11R-A144-07	0.890363	0.685449	-0.631265	1.40441	0.219524	-0.961693	-0.855642	Survival Phenotype	Survival/HER2 high
TCGA-EW-A1P0-01A-11R-A144-07	0.700395	-0.132066	-0.552193	-0.0296296	0.670438	-0.994865	-0.926688	Survival Phenotype	Survival/HER2 low
TCGA-EW-A1P1-01A-31R-A14D-07	-2.14344	-0.74122	1.89486	-0.876183	-1.06804	1.66053	1.87414	Growth Phenotype	Growth/BAD low
TCGA-EW-A1P3-01A-11R-A144-07	-0.826758	-0.307084	0.865111	0.560304	0.813187	-0.148261	-0.438987	Survival Phenotype	Growth/BAD low
TCGA-EW-A1P4-01A-21R-A144-07	-2.2456	1.76089	1.84277	-0.628965	-1.95519	2.1513	1.66048	Growth Phenotype	Growth/BAD high
TCGA-EW-A1P5-01A-11R-A144-07	0.640542	-0.104913	-0.290672	-0.332654	1.2335	-0.759882	-0.366627	Survival Phenotype	Survival/HER2 low
TCGA-EW-A1P6-01A-11R-A144-07	0.985527	0.207998	-0.970575	1.05779	0.631517	-1.19035	-0.836231	Survival Phenotype	Survival/HER2 high
TCGA-EW-A1P7-01A-21R-A144-07	-2.12818	-0.979481	1.81076	-1.22915	-1.92298	2.29656	1.88689	Growth Phenotype	Growth/BAD low
TCGA-EW-A1P8-01A-11R-A144-07	-1.96775	1.99682	0.155577	-1.08862	-2.01034	1.60425	0.462619	Growth Phenotype	Growth/BAD high
TCGA-EW-A1PA-01A-11R-A144-07	0.162582	0.265605	0.695069	-1.02144	0.639094	-0.327218	0.376824	Growth Phenotype	Survival/HER2 low
TCGA-EW-A1PB-01A-11R-A144-07	-2.15507	1.79377	-0.214498	-1.61499	-1.87713	0.538767	0.379554	Growth Phenotype	Growth/BAD high
TCGA-EW-A1PC-01B-11R-A21T-07	1.10161	1.52826	-0.848408	-0.552391	0.0106849	-0.42026	-0.958064	Survival Phenotype	Survival/HER2 low
TCGA-EW-A1PD-01A-11R-A144-07	0.195568	0.0655979	0.16942	1.38389	0.343551	-0.493868	0.377038	Survival Phenotype	Survival/HER2 high
TCGA-EW-A1PE-01A-11R-A144-07	0.194948	-1.48534	0.385468	-1.34619	1.02397	-0.0934795	0.685368	Survival Phenotype	Growth/BAD low
TCGA-EW-A1PF-01A-11R-A144-07	0.132177	-0.790947	1.03821	0.0655081	0.296713	-0.292723	0.706022	Growth Phenotype	Growth/BAD low
TCGA-EW-A1PG-01A-11R-A144-07	-2.18583	-0.68159	1.93787	0.8976	-0.353902	1.20921	1.70879	Growth Phenotype	Growth/BAD low
TCGA-EW-A1PH-01A-11R-A14M-07	-1.43312	1.47695	0.888635	-0.935586	-1.7936	2.21894	0.329554	Growth Phenotype	Growth/BAD high
TCGA-EW-A2FR-01A-11R-A21T-07	0.0324515	-0.404314	1.09966	1.18674	-0.438726	1.05926	1.44931	Growth Phenotype	Growth/BAD low
TCGA-EW-A2FS-01A-11R-A17B-07	-1.1395	-0.0656772	0.735082	-1.31054	0.610344	0.0872261	-0.351463	Growth Phenotype	Growth/BAD low
TCGA-EW-A2FV-01A-11R-A17B-07	-0.6754	0.126983	1.19758	-0.11127	0.315964	0.00291523	0.432095	Growth Phenotype	Growth/BAD low
TCGA-EW-A2FW-01A-11R-A17B-07	1.16199	0.67864	-1.52738	0.951336	1.24507	-1.30371	-1.47202	Survival Phenotype	Survival/HER2 high
TCGA-EW-A3E8-01B-11R-A24H-07	-0.0738096	-0.677335	0.56764	-0.697464	0.285633	0.231714	0.274875	Growth Phenotype	Growth/BAD low
TCGA-EW-A3U0-01A-11R-A22K-07	-1.6896	0.131675	1.49844	-1.42591	-1.92272	2.11536	1.76671	Growth Phenotype	Growth/BAD high
TCGA-EW-A423-01A-11R-A24H-07	1.20489	0.0859571	-1.58652	-1.17845	0.638078	-0.887497	-1.62905	Survival Phenotype	Survival/HER2 low
TCGA-EW-A424-01A-11R-A24H-07	0.376635	-0.129561	-0.382525	-0.0942131	0.178771	-0.360969	-0.919521	Survival Phenotype	Survival/HER2 low
TCGA-EW-A6S9-01A-22R-A33J-07	0.733288	-0.114298	-0.0443745	1.44844	0.2845	-0.435419	-0.149487	Survival Phenotype	Survival/HER2 high
TCGA-EW-A6SA-01A-21R-A32P-07	1.50181	0.788722	-1.58341	1.61725	1.38701	-1.37126	-1.95091	Survival Phenotype	Survival/HER2 high
TCGA-EW-A6SB-01A-12R-A32P-07	-2.10358	1.91194	-0.723677	-0.80901	-1.88195	1.86103	-0.135863	Growth Phenotype	Growth/BAD high
TCGA-EW-A6SC-01A-12R-A32P-07	-2.22969	-0.483948	1.35938	-0.645435	0.726435	0.0432995	0.561731	Growth Phenotype	Growth/BAD low
TCGA-EW-A6SD-01A-12R-A33J-07	0.180461	0.301826	0.480612	0.767349	-0.529784	0.151176	0.0664602	Growth Phenotype	Survival/HER2 high
TCGA-GI-A2C8-01A-11R-A16F-07	0.468531	-2.05248	0.336719	-1.05762	0.73322	-0.406438	0.447018	Survival Phenotype	Growth/BAD low
TCGA-GI-A2C9-01A-11R-A21T-07	-1.57762	0.980082	-0.167009	-0.770164	-1.52433	2.09001	1.58561	Growth Phenotype	Growth/BAD high
TCGA-GM-A2D9-01A-11R-A18M-07	0.565559	-0.914662	-0.482841	-0.796236	0.283504	-0.36204	-0.763926	Survival Phenotype	Survival/HER2 low
TCGA-GM-A2DA-01A-11R-A18M-07	-1.51331	-0.502271	1.13688	-1.35459	0.136629	0.334524	0.567171	Growth Phenotype	Growth/BAD low
TCGA-GM-A2DB-01A-31R-A18M-07	-0.0457962	1.46116	-0.282611	0.527197	-1.20413	0.734203	-0.684219	Growth Phenotype	Survival/HER2 low
TCGA-GM-A2DC-01A-11R-A18M-07	1.02521	-0.480091	-1.45898	-0.230924	0.686443	-1.25278	-1.67672	Survival Phenotype	Survival/HER2 low
TCGA-GM-A2DD-01A-11R-A180-07	-0.978201	0.180338	1.3759	-0.312544	-1.25327	0.245761	0.380858	Growth Phenotype	Growth/BAD low
TCGA-GM-A2DF-01A-11R-A180-07	-0.519636	1.43335	0.69739	-1.4909	-1.89254	2.22928	0.987572	Growth Phenotype	Growth/BAD high
TCGA-GM-A2DH-01A-11R-A180-07	-0.185705	1.26816	0.833751	0.178967	-0.318264	0.220499	0.560094	Growth Phenotype	Growth/BAD high
TCGA-GM-A2DI-01A-31R-A18M-07	-1.12021	-0.872538	1.69767	0.0606506	0.0925866	0.549642	1.6087	Growth Phenotype	Growth/BAD low
TCGA-GM-A2DK-01A-21R-A180-07	-0.459692	-0.350189	1.0909	-0.641193	0.297763	-0.107057	0.0486604	Growth Phenotype	Growth/BAD low
TCGA-GM-A2DL-01A-11R-A18M-07	-0.228909	0.290759	0.479737	-0.483341	-0.339586	-0.195578	0.374993	Growth Phenotype	Survival/HER2 low
TCGA-GM-A2DM-01A-11R-A180-07	-0.840528	-1.19239	-0.739888	-0.71292	0.70911	-0.952603	-1.04176	Survival Phenotype	Growth/BAD low
TCGA-GM-A2DN-01A-11R-A180-07	-2.05228	-0.387378	1.44266	-0.115706	-0.0043111	0.784592	0.757211	Growth Phenotype	Growth/BAD low
TCGA-GM-A2DO-01A-11R-A18M-07	0.502963	0.0694158	-0.571697	-0.905818	0.178309	-0.0219423	0.196727	Survival Phenotype	Survival/HER2 low
TCGA-GM-A3NW-01A-21R-A22K-07	0.565094	-0.516673	0.202594	0.218518	0.702583	-0.6212	-0.92796	Survival Phenotype	Survival/HER2 low
TCGA-GM-A3NY-01A-11R-A21T-07	0.156413	-0.744076	0.369831	-0.679718	0.105975	-0.130221	-1.01422	Survival Phenotype	Growth/BAD low
TCGA-GM-A3XG-01A-31R-A24H-07	-0.173589	-0.696023	1.20332	1.38805	-0.444207	0.616588	-0.486623	Survival Phenotype	Growth/BAD low
TCGA-GM-A3XL-01A-11R-A22U-07	-0.838728	2.32755	-0.385882	-1.38079	-1.86961	0.740962	-0.797083	Growth Phenotype	Growth/BAD high
TCGA-GM-A3XN-01A-12R-A22U-07	-1.32409	-0.803878	1.62658	-0.680867	-0.460808	0.735871	0.704928	Growth Phenotype	Growth/BAD low
TCGA-GM-A4E0-01A-12R-A266-07	-1.43838	-1.6557	1.75486	-1.74088	-0.932342	1.01636	1.42871	Growth Phenotype	Growth/BAD low
TCGA-GM-A5PV-01A-11R-A28M-07	0.582224	-0.690541	-0.208739	1.05105	0.782174	-0.359208	-1.31804	Survival Phenotype	Survival/HER2 high
TCGA-GM-A5PX-01A-12R-A28M-07	-0.18868	-1.09669	0.314017	0.173087	-0.112114	-0.0129024	-0.017867	Survival Phenotype	Growth/BAD low
TCGA-HN-A2NL-01A-11R-A18M-07	0.370843	1.87741	-1.19154	0.299571	-1.08507	0.64516	-0.540113	Growth Phenotype	Survival/HER2 low
TCGA-HN-A2OB-01A-21R-A27Q-07	-0.262247	-1.46269	1.56661	1.00433	-0.0710537	0.303189	0.682948	Growth Phenotype	Growth/BAD low
TCGA-JL-A3YW-01A-12R-A239-07	-1.84067	-0.0132047	1.46746	-2.07663	-1.58328	1.27694	1.47146	Growth Phenotype	Growth/BAD high
TCGA-JL-A3YX-01A-11R-A22U-07	-0.303885	0.753471	-0.45782	0.937654	0.450486	-0.521772	-1.3307	Survival Phenotype	Survival/HER2 high
TCGA-LD-A66U-01A-11R-A31O-07	-0.615367	-0.600601	0.49292	-0.775534	0.179443	0.114013	-0.883288	Growth Phenotype	Growth/BAD low
TCGA-LD-A74U-01A-13R-A33J-07	-0.631743	-0.772152	0.851456	-1.0392	-0.242366	0.460865	0.787663	Growth Phenotype	Growth/BAD low
TCGA-LD-A7W5-01A-22R-A352-07	-0.725899	-0.289009	1.11944	-0.692049	-0.219448	0.413169	0.451341	Growth Phenotype	Growth/BAD low
TCGA-LD-A7W6-01A-81R-A352-07	-0.531833	-0.636683	0.72639	-0.464367	0.527347	-0.0215868	-0.10374	Growth Phenotype	Growth/BAD low
TCGA-LD-A9QF-01A-32R-A41B-07	-1.62327	-0.608958	1.33048	-0.560428	-1.30136	1.79359	1.73919	Growth Phenotype	Growth/BAD low
TCGA-LL-A440-01A-11R-A24H-07	-2.08802	-1.46746	1.7941	-1.60483	-0.620226	1.14236	1.74372	Growth Phenotype	Growth/BAD low
TCGA-LL-A441-01A-11R-A24H-07	-1.3516	0.757658	1.0673	-1.61697	-1.49165	1.42518	1.54653	Growth Phenotype	Growth/BAD high
TCGA-LL-A442-01A-11R-A24H-07	1.40835	-1.14358	-1.57646	0.81254	1.37506	-1.26576	-1.06283	Survival Phenotype	Survival/HER2 high
TCGA-LL-A50Y-01A-11R-A266-07	0.710986	-0.297341	-1.24062	-1.06585	0.627164	-0.89099	-1.55813	Survival Phenotype	Survival/HER2 low
TCGA-LL-A5YL-01A-12R-A29R-07	0.54646	-0.240677	-0.615867	-0.711076	-0.274015	0.282905	-1.15204	Survival Phenotype	Survival/HER2 low
TCGA-LL-A5YM-01A-11R-A28M-07	1.25662	1.00832	-1.57311	0.0693207	0.171305	-0.515098	-1.98391	Survival Phenotype	Survival/HER2 low
TCGA-LL-A5YN-01A-11R-A28M-07	0.734011	0.38906	-1.04463	-1.28835	-0.402328	0.00825773	-0.795698	Survival Phenotype	Survival/HER2 low
TCGA-LL-A5YO-01A-21R-A28M-07	-0.498396	1.09628	-0.126137	-0.708076	-1.2025	0.772164	0.606655	Growth Phenotype	Growth/BAD high
TCGA-LL-A5YP-01A-21R-A28M-07	-2.01514	1.32478	1.41207	-1.66955	-1.91819	2.02979	1.40969	Growth Phenotype	Growth/BAD high
TCGA-LL-A6FP-01A-11R-A31O-07	1.56103	-0.52031	-1.75742	0.645737	1.34306	-1.3292	-2.01827	Survival Phenotype	Survival/HER2 high
TCGA-LL-A6FQ-01A-11R-A31O-07	0.763496	-0.264058	-1.30053	1.23542	0.565783	-1.07292	-1.99662	Survival Phenotype	Survival/HER2 high
TCGA-LL-A6FR-01A-12R-A31O-07	0.65868	0.834465	-1.02473	0.487183	-1.9693	1.92028	-0.836697	Growth Phenotype	Survival/HER2 high
TCGA-LL-A73Y-01A-11R-A33J-07	-0.17768	-0.347145	1.59441	-0.0193203	-1.58018	2.0927	1.81145	Growth Phenotype	Growth/BAD low
TCGA-LL-A73Z-01A-11R-A32P-07	-0.925882	0.336677	0.82136	-0.971391	-0.867924	0.875817	0.686607	Growth Phenotype	Growth/BAD high
TCGA-LL-A740-01A-21R-A32P-07	-0.562473	-0.290265	0.452348	0.83946	-0.322834	-0.0364665	0.484215	Growth Phenotype	Growth/BAD low
TCGA-LL-A7SZ-01A-32R-A352-07	1.16064	1.30128	-1.03448	-0.81683	-0.0784939	-0.373209	-1.23918	Survival Phenotype	Survival/HER2 low
TCGA-LL-A7T0-01A-31R-A352-07	0.718215	0.866091	-0.655713	-0.468081	0.33132	-0.641038	-1.19634	Survival Phenotype	Survival/HER2 low
TCGA-LL-A8F5-01A-11R-A36F-07	-1.16749	1.99562	0.440808	-1.49051	-1.76146	1.42575	0.0308483	Growth Phenotype	Growth/BAD high
TCGA-LL-A9Q3-01A-11R-A41B-07	1.1594	-0.110751	-1.38836	0.105979	0.341526	-0.612266	-1.52752	Survival Phenotype	Survival/HER2 high
TCGA-LQ-A4E4-01A-11R-A266-07	1.14654	0.367501	-1.3023	-0.0471943	0.487021	-0.615007	-1.15272	Survival Phenotype	Survival/HER2 low
TCGA-MS-A51U-01A-31R-A266-07	-0.582717	-1.17887	0.94766	-0.358109	0.0794456	0.288614	0.46011	Growth Phenotype	Growth/BAD low
TCGA-OK-A5Q2-01A-11R-A27Q-07	-1.07487	-0.441943	1.31295	-0.85994	-0.361571	0.839266	0.468546	Growth Phenotype	Growth/BAD low
TCGA-OL-A5D6-01A-21R-A27Q-07	0.531411	-0.822333	0.308873	1.45022	-0.662037	-0.0119543	-0.167546	Survival Phenotype	Survival/HER2 high
TCGA-OL-A5D7-01A-11R-A27Q-07	-0.811007	2.33292	-0.607798	-1.45729	-2.04564	1.09169	-0.702397	Growth Phenotype	Growth/BAD high
TCGA-OL-A5D8-01A-11R-A27Q-07	0.926297	-0.407697	-1.01084	-0.742749	0.420964	-0.401312	-1.08039	Survival Phenotype	Survival/HER2 low
TCGA-OL-A5DA-01A-11R-A27Q-07	0.382411	-0.617028	-0.558136	0.56573	0.609028	-0.529767	-0.889729	Survival Phenotype	Survival/HER2 high
TCGA-OL-A5RU-01A-11R-A28M-07	-0.666719	-1.2182	0.879866	-0.927684	0.570844	0.244023	0.0821169	Growth Phenotype	Growth/BAD low
TCGA-OL-A5RV-01A-12R-A28M-07	-1.25783	-1.06689	1.71489	-0.0629803	0.264256	0.41396	0.12796	Growth Phenotype	Growth/BAD low
TCGA-OL-A5RW-01A-11R-A28M-07	-1.8696	1.61297	-0.591422	-1.74708	-1.97905	2.26719	-0.697018	Growth Phenotype	Growth/BAD high
TCGA-OL-A5RX-01A-11R-A28M-07	-1.82164	-1.24279	1.53435	-0.271778	-0.441273	0.686313	0.348784	Growth Phenotype	Growth/BAD low
TCGA-OL-A5RY-01A-21R-A28M-07	-1.16428	0.158475	1.65274	0.521951	-1.37359	1.9534	1.69543	Growth Phenotype	Growth/BAD low
TCGA-OL-A5RZ-01A-11R-A28M-07	1.38786	0.897862	-1.01607	1.77197	-1.35726	-1.11594	-1.92886	Survival Phenotype	Survival/HER2 high
TCGA-OL-A5S0-01A-11R-A28M-07	-1.85715	1.88232	0.00508734	-1.2717	-1.96748	2.00959	0.291157	Growth Phenotype	Growth/BAD high
TCGA-OL-A66H-01A-11R-A29R-07	-0.0230858	0.182507	-0.805649	-0.746067	0.430916	-0.556438	-0.700741	Survival Phenotype	Survival/HER2 low
TCGA-OL-A66I-01A-21R-A29R-07	-1.99157	1.67656	0.284811	-1.2922	-1.99741	1.88518	1.16645	Growth Phenotype	Growth/BAD high
TCGA-OL-A66J-01A-11R-A29R-07	-0.403762	-0.915868	0.33538	-0.669036	-0.152122	0.109136	0.169271	Growth Phenotype	Growth/BAD low
TCGA-OL-A66K-01A-11R-A29R-07	-0.164258	-0.908642	-0.00387683	-0.572151	0.482963	-0.265528	-0.447172	Survival Phenotype	Growth/BAD low
TCGA-OL-A66L-01A-12R-A31O-07	-0.563272	-0.808224	0.930276	0.0975011	-0.472596	0.300505	-1.08575	Growth Phenotype	Growth/BAD low
TCGA-OL-A66N-01A-12R-A31O-07	0.5911	-1.12573	-0.564938	0.382509	-0.246182	0.0864296	-0.891214	Survival Phenotype	Survival/HER2 high
TCGA-OL-A66O-01A-11R-A31O-07	1.182	0.718566	-1.61257	-1.1869	0.610283	-1.1953	-1.99419	Survival Phenotype	Survival/HER2 low
TCGA-OL-A66P-01A-11R-A31O-07	0.17411	0.208649	-0.55316	-0.855467	-0.852242	0.14488	-0.561119	Growth Phenotype	Survival/HER2 low
TCGA-OL-A6VO-01A-12R-A33J-07	-1.37002	2.16688	-0.400385	0.0928481	-1.89886	1.32643	-0.161112	Growth Phenotype	Growth/BAD high
TCGA-OL-A6VQ-01A-12R-A41B-07	-2.19477	-1.58103	1.92482	0.0517817	0.242688	0.495253	0.748497	Growth Phenotype	Growth/BAD low
TCGA-OL-A6VR-01A-32R-A33J-07	0.77902	-0.615263	-1.12887	1.76377	1.08371	-0.919485	-1.44151	Survival Phenotype	Survival/HER2 high
TCGA-OL-A97C-01A-32R-A41B-07	0.734197	-0.792381	1.07686	1.29383	-0.170498	0.236021	0.742931	Survival Phenotype	Survival/HER2 high
TCGA-PE-A5DC-01A-12R-A27Q-07	-0.0288192	0.366941	-0.436467	0.549599	0.477503	-0.584818	-0.820561	Survival Phenotype	Survival/HER2 high
TCGA-PE-A5DD-01A-12R-A27Q-07	0.497402	-0.354084	0.0299706	-0.576812	0.387469	-0.247952	-0.0177552	Survival Phenotype	Survival/HER2 low
TCGA-PE-A5DE-01A-11R-A27Q-07	-0.816673	-0.676648	1.00042	-0.961486	0.269705	0.351704	0.568164	Growth Phenotype	Growth/BAD low
TCGA-PL-A8LV-01A-21R-A41B-07	-0.903081	0.891243	0.129346	0.529103	-1.90541	2.12027	0.453226	Growth Phenotype	Growth/BAD high
TCGA-PL-A8LX-01A-11R-A41B-07	1.17198	-0.667367	-1.68529	0.113737	1.07827	-1.31488	-1.64403	Survival Phenotype	Survival/HER2 high
TCGA-PL-A8LY-01A-11R-A41B-07	-1.85378	0.328941	0.593063	0.963715	-0.795757	1.19726	-0.238351	Growth Phenotype	Growth/BAD low
TCGA-PL-A8LZ-01A-31R-A36F-07	-2.13643	1.38447	0.616429	-1.60773	-1.71981	1.56709	1.47023	Growth Phenotype	Growth/BAD high
TCGA-S3-A6ZF-01A-32R-A32P-07	0.465614	0.062685	-0.317659	-0.301166	0.759112	-0.638491	-0.248654	Survival Phenotype	Survival/HER2 low
TCGA-S3-A6ZG-01A-22R-A32P-07	0.761546	-0.182817	-0.14171	-0.692788	0.901579	-0.762522	-0.583994	Survival Phenotype	Survival/HER2 low
TCGA-S3-A6ZH-01A-22R-A32P-07	0.95296	0.807259	-0.922887	0.78364	0.68111	-1.07495	-1.29784	Survival Phenotype	Survival/HER2 high
TCGA-S3-AA0Z-01A-11R-A41B-07	-1.11846	0.972217	0.0205875	-0.884149	-1.74269	1.21022	0.621951	Growth Phenotype	Growth/BAD high
TCGA-S3-AA10-01A-21R-A41B-07	-1.48924	1.73404	0.716186	-1.35949	-1.82406	2.32836	1.7669	Growth Phenotype	Growth/BAD high
TCGA-S3-AA11-01A-31R-A41B-07	0.556445	-0.328975	-0.677932	0.289147	0.68742	-0.818008	-0.965769	Survival Phenotype	Survival/HER2 high
TCGA-S3-AA12-01A-11R-A41B-07	1.28401	-0.147056	-1.66962	1.29085	0.973523	-1.37085	-1.87667	Survival Phenotype	Survival/HER2 high
TCGA-S3-AA14-01A-11R-A41B-07	-0.161894	-0.733045	0.468981	1.35097	0.836928	-0.374623	-0.179447	Survival Phenotype	Survival/HER2 high
TCGA-S3-AA15-01A-11R-A41B-07	-2.19816	0.528011	1.86147	-1.61781	-1.82911	2.02736	1.72744	Growth Phenotype	Growth/BAD high
TCGA-S3-AA17-01A-11R-A41B-07	0.753747	-0.119008	-0.620545	-0.907733	0.100178	-0.189742	0.210084	Survival Phenotype	Survival/HER2 low
TCGA-UL-AAZ6-01A-11R-A41B-07	0.299191	0.873213	-1.50922	1.33435	-0.0107772	0.267437	-1.52406	Survival Phenotype	Survival/HER2 high
TCGA-UU-A93S-01A-21R-A41B-07	-0.0645618	1.08771	-1.21485	1.69576	-1.06154	0.152526	-1.53541	Survival Phenotype	Survival/HER2 high
TCGA-V7-A7HQ-01A-11R-A33J-07	1.28002	-0.196022	-1.38653	0.728229	0.154563	-0.558327	-1.9715	Survival Phenotype	Survival/HER2 high
TCGA-W8-A86G-01A-21R-A36F-07	-0.148341	-1.28024	0.238391	-0.619556	0.249312	0.365384	-0.466236	Survival Phenotype	Growth/BAD low
TCGA-WT-AB41-01A-11R-A41B-07	1.01579	-0.238364	-1.37332	-1.31348	-0.57334	-0.2173	-1.52087	Survival Phenotype	Survival/HER2 low
TCGA-WT-AB44-01A-11R-A41B-07	-0.784988	-0.941473	0.825259	-1.24901	-0.499306	0.0646289	-0.482059	Growth Phenotype	Growth/BAD low
TCGA-XX-A899-01A-11R-A36F-07	-1.65516	-0.895707	1.73034	-0.979043	-0.552735	0.702016	1.37172	Growth Phenotype	Growth/BAD low
TCGA-XX-A89A-01A-11R-A36F-07	-0.242494	-0.824996	1.60126	-1.42884	-0.766847	0.497596	1.20198	Growth Phenotype	Growth/BAD low
TCGA-Z7-A8R5-01A-42R-A41B-07	-1.23605	-0.677519	1.06182	-1.05587	-0.936276	0.882853	-0.138111	Growth Phenotype	Growth/BAD low
TCGA-Z7-A8R6-01A-11R-A41B-07	0.57942	1.08765	-0.269109	-0.343631	0.363758	-0.814087	-1.17806	Survival Phenotype	Survival/HER2 low
